# Supplementary material for: From a different angle: genetic diversity underlies differentiation of waterlogging-induced epinasty in tomato
Source: Front Plant Sci. 2023 May 31;14:1178778. doi: 10.3389/fpls.2023.1178778 (PMC10264670; doi:10.3389/fpls.2023.1178778)
Supplement: Supplementary file 2 [file Table_1.xlsx]

## Sheet: S1_variables
variable ID	Variable descriptor	Variable definition
1	seasonMax	Max amplitude
2	seasonMin	Min amplitude
3	trendStartAngle	Start angle trend
4	trendMin	Min angle trend
5	Totalchange	Total angle change
6	difMax	Max change (rate)
7	trendHEndAngle	End angle hypoxia
8	trendMax	Max angle trend
9	Hchange	Total change hypoxia
10	max_start	Max angle – start angle
11	Rchange	Total change recovery
12	max_end	Max angle – end angle
13	trendEndAngle	End angle trend
14	difMin	Min change (recovery rate)
15	BLUEseasonMax	BLUE Max amplitude
16	BLUEseasonMin	BLUE Min amplitude
17	BLUEtrendStartAngle	BLUE Start angle trend
18	BLUEtrendMin	BLUE Min angle trend
19	BLUETotalchange	BLUE Total angle change
20	BLUEdifMax	BLUE Max change (rate)
21	BLUEtrendHEndAngle	BLUE End angle hypoxia
22	BLUEtrendMax	BLUE Max angle trend
23	BLUEHchange	BLUE Total change hypoxia
24	BLUEmax_start	BLUE Max angle – start angle
25	BLUERchange	BLUE Total change recovery
26	BLUEmax_end	BLUE Max angle – end angle
27	BLUEtrendEndAngle	BLUE End angle trend
28	BLUEdifMin	BLUE Min change (recovery rate)
29	Hchange_coef1	Quadr. model Total change hypoxia
30	Hchange_coef2	Quadr. model Total change hypoxia
31	Hchange_coef3	Quadr. model Total change hypoxia
32	Rchange_coef1	Quadr. model Total change recovery
33	Rchange_coef2	Quadr. model Total change recovery
34	Rchange_coef3	Quadr. model Total change recovery
35	Totalchange_coef1	Quadr. model Total angle change
36	Totalchange_coef2	Quadr. model Total angle change
37	Totalchange_coef3	Quadr. model Total angle change
38	difMax_coef1	Quadr. model Max change (rate)
39	difMax_coef2	Quadr. model Max change (rate)
40	difMax_coef3	Quadr. model Max change (rate)
41	difMin_coef1	Quadr. model Min change (recovery rate)
42	difMin_coef2	Quadr. model Min change (recovery rate)
43	difMin_coef3	Quadr. model Min change (recovery rate)
44	max_end_coef1	Quadr. model Max angle – end angle
45	max_end_coef2	Quadr. model Max angle – end angle
46	max_end_coef3	Quadr. model Max angle – end angle
47	max_start_coef1	Quadr. model Max angle – start angle
48	max_start_coef2	Quadr. model Max angle – start angle
49	max_start_coef3	Quadr. model Max angle – start angle
50	seasonMax_coef1	Quadr. model Max amplitude
51	seasonMax_coef2	Quadr. model Max amplitude
52	seasonMax_coef3	Quadr. model Max amplitude
53	seasonMin_coef1	Quadr. model Min amplitude
54	seasonMin_coef2	Quadr. model Min amplitude
55	seasonMin_coef3	Quadr. model Min amplitude
56	trendEndAngle_coef1	Quadr. model End angle trend
57	trendEndAngle_coef2	Quadr. model End angle trend
58	trendEndAngle_coef3	Quadr. model End angle trend
59	trendHEndAngle_coef1	Quadr. model End angle hypoxia
60	trendHEndAngle_coef2	Quadr. model End angle hypoxia
61	trendHEndAngle_coef3	Quadr. model End angle hypoxia
62	trendMax_coef1	Quadr. model Max angle trend
63	trendMax_coef2	Quadr. model Max angle trend
64	trendMax_coef3	Quadr. model Max angle trend
65	trendMin_coef1	Quadr. model Min angle trend
66	trendMin_coef2	Quadr. model Min angle trend
67	trendMin_coef3	Quadr. model Min angle trend
68	trendStartAngle_coef1	Quadr. model Start angle trend
69	trendStartAngle_coef2	Quadr. model Start angle trend
70	trendStartAngle_coef3	Quadr. model Start angle trend
71	TS	Time-series with 80 min frequency

## Sheet: S1b_raw data
accession	replicate	treatment	trendStartAngle1	trendStartAngle2	trendStartAngle3	trendStartAngle4	trendStartAngle5	trendStartAngle6	trendStartAngle7	trendStartAngle8	trendEndAngle1	trendEndAngle2	trendEndAngle3	trendEndAngle4	trendEndAngle5	trendEndAngle6	trendEndAngle7	trendEndAngle8	trendHEndAngle1	trendHEndAngle2	trendHEndAngle3	trendHEndAngle4	trendHEndAngle5	trendHEndAngle6	trendHEndAngle7	trendHEndAngle8	trendREndAngle1	trendREndAngle2	trendREndAngle3	trendREndAngle4	trendREndAngle5	trendREndAngle6	trendREndAngle7	trendREndAngle8	trendMin1	trendMin2	trendMin3	trendMin4	trendMin5	trendMin6	trendMin7	trendMin8	minPos1	minPos2	minPos3	minPos4	minPos5	minPos6	minPos7
0	1	C	NA	62.4562	76.5496	84.9075	84.7236	NA	NA	45.434	NA	58.5042	81.4199	94.9293	81.4878	NA	NA	70.9114	NA	61.8338	81.3273	86.9146	82.3083	NA	NA	54.6972	NA	NA	NA	NA	NA	NA	NA	NA	NA	58.4218	76.5496	83.044	81.1104	NA	NA	45.1802	NA	858	1	243	331	NA	NA
0	2	H	NA	60.8599	78.1062	94.3147	92.9438	95.6085	89.5864	78.1689	NA	125.081	141.775	130.261	129.633	128.037	115.187	98.9676	NA	122.589	141.566	133.463	137.862	140.402	136.151	127.03	NA	NA	NA	NA	NA	NA	NA	NA	NA	60.8599	78.1062	94.3147	92.9438	95.6085	89.5864	78.1689	NA	1	1	1	1	1	1
0	3	C	NA	61.702	82.1865	80.4246	85.42	78.9654	66.5644	NA	NA	56.919	88.2132	89.5185	82.3447	86.2607	90.4788	NA	NA	60.3241	87.6535	85.542	81.8793	84.0992	79.5735	NA	NA	NA	NA	NA	NA	NA	NA	NA	NA	56.8509	82.1865	80.4246	81.5649	78.9654	66.5644	NA	NA	771	1	1	375	1	1
0	4	H	65.3893	87.7913	65.5272	74.365	77.0909	71.1721	73.5634	60.1523	94.6151	112.513	93.4952	111.739	101.744	100.972	69.5685	64.8298	81.4777	100.376	89.6998	109.828	100.203	109.21	102.851	84.6301	NA	NA	NA	NA	NA	NA	NA	NA	65.3893	87.7913	65.5272	74.365	77.0909	71.1721	69.4628	60.1523	1	1	1	1	1	1	858
0	5	C	90.9658	66.2888	102.61	94.5535	92.7166	106.104	67.326	70.0745	88.0239	66.3223	111.263	106.517	104.146	117.785	101.624	83.9222	88.9777	67.4107	107.014	102.7	100.948	111.652	97.0774	77.885	NA	NA	NA	NA	NA	NA	NA	NA	88.0101	66.1018	102.61	94.5535	92.7166	106.104	67.326	70.0745	858	749	1	1	1	1	1
0	6	H	80.8563	109.913	69.8936	82.9796	75.6514	79.2974	51.01	72.2329	132.481	140.117	122.453	136.144	111.528	111.593	79.6763	66.4879	126.121	136.115	120.19	135.977	114.152	115.054	102.444	120.079	NA	NA	NA	NA	NA	NA	NA	NA	80.8563	109.913	69.8936	82.9796	75.6514	79.2974	51.01	65.9071	1	1	1	1	1	1	1
0	7	C	75.4318	-38.672	76.3095	77.8863	88.0731	83.6276	64.9703	70.2148	74.9594	-15.2019	69.2391	84.228	98.5011	86.8539	76.9493	79.5237	76.3416	-24.0972	65.1636	78.6562	89.8441	84.6652	71.7648	67.6078	NA	NA	NA	NA	NA	NA	NA	NA	73.8634	Inf	63.7385	77.5529	88.0731	81.8886	64.5019	66.5834	639	NA	331	111	1	199	89
0	8	H	91.2417	66.0047	72.5513	81.3777	65.9502	81.8888	68.7324	NA	101.405	119.316	100.652	116.006	100.614	122.41	92.5003	NA	104.981	111.011	98.7691	110.112	99.9623	117.926	93.1015	NA	NA	NA	NA	NA	NA	NA	NA	NA	91.2417	66.0047	72.5513	81.3777	65.9502	81.8888	68.7324	NA	1	1	1	1	1	1	1
0	9	C	81.8545	89.1595	79.0453	88.6361	93.7508	92.0142	76.2123	55.352	80.4958	97.1942	81.3651	89.8724	105.344	98.4561	91.0681	75.8435	83.7461	93.5225	79.8576	89.0221	97.2747	93.2987	87.3332	67.9943	NA	NA	NA	NA	NA	NA	NA	NA	80.4013	89.1595	76.4766	87.9829	93.7508	92.0142	76.2123	55.352	858	1	133	331	1	1	1
0	10	H	71.4451	58.2216	66.8869	80.7013	87.4143	77.5308	85.9767	62.4541	88.7365	120.437	97.2429	115.679	113.212	116.812	95.3553	58.0456	88.7197	100.547	92.08	114.446	111.524	122.595	109.681	63.0452	NA	NA	NA	NA	NA	NA	NA	NA	71.4451	58.2216	66.8869	80.7013	87.4143	77.5308	85.9767	53.5411	1	1	1	1	1	1	1
0	11	C	51.3367	63.3914	64.8826	65.3444	84.7646	81.7076	75.809	NA	53.3841	72.4737	69.8219	78.8916	92.6741	94.5446	94.9469	NA	53.0971	65.4551	64.9734	71.0542	85.7739	90.0127	84.8775	NA	NA	NA	NA	NA	NA	NA	NA	NA	50.2555	62.607	63.5783	65.141	84.2744	81.7076	75.809	NA	111	221	111	45	177	1	1
0	12	H	76.3635	83.331	73.6502	64.2697	82.4896	63.8278	68.931	59.2381	117.682	125.385	111.583	109.042	130.267	109.108	106.181	78.0393	105.928	125.334	108.128	109.208	129.433	110.711	121.194	110.473	NA	NA	NA	NA	NA	NA	NA	NA	76.3635	83.331	73.6502	64.2697	82.4896	63.8278	68.931	59.2381	1	1	1	1	1	1	1
0	13	C	82.3012	66.7595	65.8986	97.7335	82.3305	NA	73.358	49.9739	89.8485	94.4397	90.1757	111.674	86.7225	NA	79.0402	77.3642	86.884	70.4246	72.5675	104.926	80.6985	NA	81.472	59.6397	NA	NA	NA	NA	NA	NA	NA	NA	82.2723	66.7595	64.0079	97.7335	79.5422	NA	73.358	49.1699	23	1	111	1	265	NA	1
0	14	H	70.2655	72.7327	60.4011	72.4618	72.5478	75.4325	67.6516	56.3037	148.625	148.948	123.585	140.268	101.01	129.562	125.067	92.2226	137.292	143.003	118.058	136.964	100.992	132.335	136.856	122.602	NA	NA	NA	NA	NA	NA	NA	NA	70.2655	72.7327	60.4011	72.4618	72.5478	75.4325	67.6516	56.3037	1	1	1	1	1	1	1
0	15	C	65.6923	62.2391	72.6954	70.2287	87.109	79.2497	66.2644	56.9462	68.2462	84.9179	88.6805	76.6982	98.9179	82.2546	75.4157	65.6329	68.2435	70.3213	76.8462	68.3953	84.3392	77.6244	66.9451	65.4595	NA	NA	NA	NA	NA	NA	NA	NA	65.6923	61.7602	70.6876	66.3226	81.9242	76.6127	63.8422	56.9462	1	111	111	155	287	353	133
0	16	H	NA	50.4981	70.7421	97.5043	95.3527	82.8003	75.89	61.1558	NA	84.8034	110.845	123.496	119.953	120.097	111.852	66.197	NA	85.296	110.24	119.189	124.517	126.815	118.637	81.1001	NA	NA	NA	NA	NA	NA	NA	NA	NA	50.4981	70.7421	97.5043	95.3527	82.8003	75.89	57.4963	NA	1	1	1	1	1	1
0	17	C	67.1791	78.6741	58.2416	25.3201	76.4093	83.9934	79.1798	45.1599	85.4602	87.5638	67.8791	28.3374	81.5459	92.2	97.9116	77.4007	77.4905	85.9737	63.6696	30.7999	82.5551	90.6406	90.8208	90.9152	NA	NA	NA	NA	NA	NA	NA	NA	67.1791	78.6396	58.1545	25.3201	76.4093	83.9934	79.1798	45.1599	1	45	45	1	1	1	1
0	18	H	79.9935	68.7811	54.943	94.137	81.4372	68.2541	70.3235	61.0001	116.216	128.819	111.64	127.95	120.296	120.721	98.0746	78.4073	112.703	119.332	108.541	128.805	123.864	122.456	107.804	89.3937	NA	NA	NA	NA	NA	NA	NA	NA	79.9935	68.7811	54.943	94.137	81.4372	68.2541	70.3235	61.0001	1	1	1	1	1	1	1
0	19	C	74.6825	89.2646	80.6545	75.426	68.2624	89.4431	53.8274	73.5783	64.2171	87.5295	85.9514	84.6255	64.5008	102.36	73.1225	56.8536	67.4836	88.2816	80.6122	81.2604	64.4603	96.3904	69.2287	72.7729	NA	NA	NA	NA	NA	NA	NA	NA	64.1152	86.0168	79.0933	75.426	64.2654	89.4431	53.8274	56.4236	771	551	287	1	397	1	1
0	20	H	40.751	68.3149	65.2188	90.5596	76.1996	61.8199	63.7262	NA	84.1773	102.106	101.129	119.063	100.056	74.2881	63.0173	NA	71.3596	99.5811	100.26	116.891	109.604	100.571	81.9655	NA	NA	NA	NA	NA	NA	NA	NA	NA	40.751	68.3149	65.2188	90.5596	76.1996	61.8199	56.1923	NA	1	1	1	1	1	1	617
1	1	C	NA	NA	NA	53.4566	65.8104	59.6908	61.4915	56.0949	NA	NA	NA	57.957	71.5514	63.0854	48.8418	46.8901	NA	NA	NA	54.9443	67.0295	56.609	53.6222	48.7519	NA	NA	NA	58.0153	70.6894	61.5295	47.2149	44.3727	NA	NA	NA	53.4566	65.8104	56.4086	47.1089	44.3191	NA	NA	NA	1	1	309	881
1	2	H	NA	83.1391	57.2037	68.4955	53.2703	70.1937	63.7901	50.6219	NA	173.31	86.4161	98.9638	82.5995	97.5211	63.5036	101.39	NA	111.529	81.0116	99.2064	78.4801	97.6743	82.0702	102.855	NA	145.375	84.7562	99.1735	82.2771	95.743	67.049	101.904	NA	80.7965	57.2037	68.4955	53.2703	70.1937	63.3428	50.6219	NA	111	1	1	1	1	1002
1	3	C	NA	49.2151	67.2951	61.2918	68.7706	69.1748	54.4012	60.5141	NA	55.8827	62.9396	63.1473	65.637	68.1948	53.3614	127.504	NA	50.7604	63.4874	58.7895	64.2289	65.4699	50.5265	96.9555	NA	55.4532	62.8081	62.2733	64.917	67.3145	52.1001	125.146	NA	47.597	62.3476	58.7585	64.0404	65.4229	50.5206	45.5085	NA	331	749	463	639	463	441
1	4	H	NA	41.8665	54.3687	47.2001	61.0976	49.8954	36.779	38.2215	NA	52.776	41.7353	99.8636	99.4481	114.811	98.4934	65.0912	NA	61.7443	60.2565	97.6343	100.632	114.099	119.857	104.134	NA	54.7151	32.9587	99.1277	99.7002	116.231	102.18	71.5548	NA	41.8665	32.7947	47.2001	61.0976	49.8954	36.779	38.2215	NA	1	859	1	1	1	1
1	5	C	NA	72.0389	63.4224	68.1451	71.7157	61.2822	60.4827	50.9867	NA	72.3335	61.2394	66.7205	75.0829	57.9566	52.6184	47.0478	NA	71.3362	59.9501	65.7168	73.5266	55.6375	52.4393	43.8508	NA	71.4461	60.7787	66.2005	74.6074	56.7458	51.5535	44.7163	NA	70.6077	59.7587	65.5289	71.7157	55.6181	51.5258	43.8216	NA	573	617	507	1	441	881
1	6	H	NA	NA	50.1263	50.0706	52.2653	57.9153	51.5622	39.0097	NA	NA	58.2659	82.4423	77.9998	106.483	91.2546	63.5905	NA	NA	59.2079	83.4591	78.3579	107.239	100.831	97.627	NA	NA	58.4611	82.3368	78.2261	107.329	94.3245	71.0214	NA	NA	50.1263	50.0706	52.2653	57.9153	51.5622	39.0097	NA	NA	1	1	1	1	1
1	7	C	NA	70.1075	62.5451	81.2236	72.4814	67.1229	61.0646	39.8372	NA	72.1713	63.8221	79.3434	60.2817	59.3931	43.2356	47.304	NA	69.3283	61.3571	79.1147	61.1153	59.4578	38.2747	36.7183	NA	71.399	63.2879	79.0834	58.6533	57.3792	37.4571	40.8462	NA	68.512	61.2963	79.0629	58.6242	57.0832	37.4294	34.8933	NA	287	463	881	881	749	881
1	8	H	NA	NA	48.1775	79.9414	54.9816	48.7803	51.5887	65.5708	NA	NA	63.0694	90.2567	101.906	76.5992	54.0368	64.1483	NA	NA	53.6949	84.4246	108.307	115.996	111.255	84.5653	NA	NA	58.801	88.66	104.623	85.531	64.3815	65.1867	NA	NA	48.1775	79.2393	54.9816	48.7803	51.5887	64.0922	NA	NA	1	133	1	1	1
1	9	C	NA	59.3769	59.2582	64.7813	63.2651	NA	59.0233	65.7486	NA	62.6283	61.6929	89.4279	60.9398	NA	49.4642	73.721	NA	59.7372	59.0376	61.5388	57.1451	NA	47.2424	61.955	NA	60.0214	61.361	71.9986	59.6285	NA	46.5112	67.6362	NA	59.1614	57.3917	61.1724	56.9025	NA	44.8747	58.3855	NA	199	133	331	529	NA	727
1	11	C	NA	59.3417	44.8493	57.8101	58.1837	62.0286	62.3829	56.7642	NA	61.1936	53.3793	60.4589	58.0796	70.2118	64.2722	48.1056	NA	57.9843	48.5767	57.3942	54.9166	65.0948	56.8868	46.1069	NA	60.5978	52.5336	59.7743	57.5147	69.4417	62.8643	45.9259	NA	57.7711	44.8493	57.2648	54.3738	60.6173	56.7617	44.6004	NA	353	1	133	309	133	419
1	12	H	NA	63.5487	60.2638	57.3628	65.0065	69.2188	50.5647	70.3537	NA	165.112	73.6944	79.8846	134.795	113.468	87.3964	106.74	NA	92.0879	76.2193	76.3934	82.0208	110.701	88.4312	111.982	NA	126.85	78.1911	80.273	137.606	113.466	88.4624	108.658	NA	63.5487	60.2638	57.3628	65.0065	69.2188	50.5647	70.3537	NA	1	1	1	1	1	1
1	13	C	NA	69.268	68.3511	62.7357	62.6159	75.2167	49.335	59.7793	NA	71.9637	73.5665	63.6784	64.6333	80.8775	44.7377	54.1978	NA	71.7034	69.7458	62.0002	62.0721	75.9867	43.1709	49.6002	NA	71.8435	72.8191	63.4529	64.2038	79.9942	44.2788	52.0468	NA	69.268	68.0761	61.8543	60.9628	74.0137	43.1491	49.5988	NA	1	133	309	177	133	441
2	1	C	NA	NA	99.5932	100.598	86.0526	74.447	71.8999	60.7679	NA	NA	99.6602	114.267	93.5879	83.1578	83.9325	85.9998	NA	NA	108.665	110.601	88.8144	76.985	76.7719	68.5855	NA	NA	109.613	115.451	92.682	82.0027	82.1423	81.5948	NA	NA	99.0363	100.598	86.0526	74.447	71.8999	59.0164	NA	NA	1000	1	1	1	1
2	3	C	NA	NA	93.0379	84.0316	79.2313	70.341	66.6407	NA	NA	NA	102.467	98.1243	98.171	84.4752	78.2498	NA	NA	NA	97.7138	89.4305	86.0435	76.6536	70.8869	NA	NA	NA	102.575	96.4544	95.6164	81.8086	76.2866	NA	NA	NA	93.0379	84.0316	79.2313	70.341	66.6407	NA	NA	NA	1	1	1	1	1
2	4	H	NA	NA	NA	83.4651	91.2107	NA	92.4319	63.2822	NA	NA	NA	100.32	108.58	NA	92.4319	86.2537	NA	NA	NA	97.1222	110.544	NA	92.4319	99.1478	NA	NA	NA	99.4381	108.786	NA	92.4319	89.8676	NA	NA	NA	83.4651	91.2107	NA	92.4319	63.2822	NA	NA	NA	1	1	NA	1000
2	5	C	NA	NA	97.1219	91.8308	69.9682	83.6499	49.28	66.4486	NA	NA	113.063	116.051	82.0566	87.9687	63.2066	85.9834	NA	NA	105.84	101.875	75.1889	85.062	56.1654	71.3585	NA	NA	112.801	114.736	79.6589	85.9513	61.4963	85.0562	NA	NA	97.1219	91.8308	69.9682	83.6499	49.28	66.2771	NA	NA	1	1	1	1	1
2	6	H	NA	NA	NA	NA	91.0482	74.1896	75.4997	61.8333	NA	NA	NA	NA	120.013	96.8907	108.132	99.4351	NA	NA	NA	NA	116.117	94.3444	105.712	112.501	NA	NA	NA	NA	120.196	96.9199	107.974	103.265	NA	NA	NA	NA	91.0482	74.1896	75.4997	61.8333	NA	NA	NA	NA	1	1	1
2	7	C	NA	NA	87.4254	93.2825	83.2321	85.3688	52.5762	60.1043	NA	NA	94.4131	116.79	90.2332	91.6108	57.4809	60.0082	NA	NA	88.9991	101.988	84.8681	87.1891	48.7237	67.4754	NA	NA	94.0549	115.042	89.6717	90.3239	53.884	59.9404	NA	NA	87.4254	93.2825	82.8073	85.3688	48.6656	59.6856	NA	NA	1	1	155	1	441
2	9	C	NA	NA	NA	93.391	94.3733	81.7648	91.7314	64.71	NA	NA	NA	106.524	109.324	93.4529	85.0205	75.0967	NA	NA	NA	98.7317	99.539	84.5265	88.0316	71.4282	NA	NA	NA	105.592	108.739	90.0141	84.2051	73.7563	NA	NA	NA	93.391	94.3733	81.5039	84.2041	63.8229	NA	NA	NA	1	1	111	881
2	10	H	NA	NA	100.634	91.0495	97.0634	74.77	84.6917	75.8829	NA	NA	121.346	113.682	118.835	102.197	117.918	104.148	NA	NA	118.178	107.694	115.608	104.611	124.626	104.069	NA	NA	121.766	112.917	118.626	102.677	121.653	109.16	NA	NA	100.634	91.0495	97.0634	74.77	84.6917	75.8829	NA	NA	1	1	1	1	1
2	11	C	NA	NA	86.3243	109.293	105.218	90.1414	79.1136	87.1384	NA	NA	87.7663	118.774	123.704	98.3387	86.9891	86.8255	NA	NA	89.1617	110.171	114.51	92.8047	77.5625	90.1944	NA	NA	87.6215	115.214	123.072	97.7132	84.1677	87.3313	NA	NA	86.3243	109.293	105.218	90.1414	77.3135	86.8174	NA	NA	1	1	1	1	397
2	13	C	NA	NA	93.432	87.9979	NA	76.3052	77.8614	68.8217	NA	NA	114.014	91.7333	NA	81.7538	73.7163	76.9285	NA	NA	102.327	89.3488	NA	79.3156	73.5136	79.6887	NA	NA	113.921	91.3055	NA	81.2504	72.9985	78.0167	NA	NA	93.432	87.9979	NA	76.3052	71.9119	68.8217	NA	NA	1	1	NA	1	595
2	15	C	NA	NA	94.6707	88.5696	80.3216	80.9023	NA	137.947	NA	NA	91.4086	97.5434	91.1481	91.0048	NA	134.604	NA	NA	90.3388	92.7876	85.5287	86.4022	NA	138.454	NA	NA	90.7481	96.2591	90.0244	90.2865	NA	136.226	NA	NA	90.2376	88.5696	80.3216	80.9023	NA	134.488	NA	NA	639	1	1	1	NA
2	16	H	NA	NA	NA	84.1725	62.6933	67.049	65.901	58.5271	NA	NA	NA	113.884	98.774	111.245	89.5097	79.8566	NA	NA	NA	106.565	95.8837	116.644	92.1029	115.593	NA	NA	NA	113.742	98.5911	111.823	90.6457	86.813	NA	NA	NA	84.1725	62.6933	67.049	65.901	58.5271	NA	NA	NA	1	1	1	1
3	1	H	NA	44.2284	76.9181	53.5613	56.0008	71.2607	36.9709	71.5052	NA	73.3044	131.64	97.0068	77.0835	92.3902	81.3154	106.784	NA	67.7608	125.112	96.6231	75.0323	93.8908	108.164	123.417	NA	NA	NA	NA	NA	NA	NA	NA	NA	44.2284	76.9181	53.5613	56.0008	71.2607	36.9709	71.5052	NA	1	1	1	1	1	1
3	2	C	67.5664	64.6417	77.8699	63.0077	66.6805	59.9634	60.3366	52.4384	67.1794	74.1443	80.9207	61.9913	71.7299	67.6859	65.9714	65.9071	66.8841	67.129	80.3224	61.2566	68.3594	62.8316	64.8515	57.5383	NA	NA	NA	NA	NA	NA	NA	NA	66.3215	64.3148	77.8699	61.0849	66.2397	59.8254	60.3366	50.7126	353	111	1	375	111	67	1
3	3	H	NA	NA	75.5695	73.5392	52.3062	66.1724	59.6829	60.8922	NA	NA	129.839	105.825	114.661	102.067	101.948	103.692	NA	NA	121.868	103.589	109.87	99.3825	104.472	100.792	NA	NA	NA	NA	NA	NA	NA	NA	NA	NA	75.5695	73.5392	52.3062	66.1724	59.6829	60.8922	NA	NA	1	1	1	1	1
3	4	C	91.5902	67.524	66.9451	69.7782	61.3969	63.5921	67.5669	61.5752	95.9583	66.5892	71.9029	74.3332	66.5759	77.7134	78.4463	95.3281	90.8201	66.997	68.4391	70.5412	63.4458	68.2227	75.4125	115.034	NA	NA	NA	NA	NA	NA	NA	NA	90.3162	65.645	66.9403	69.3372	60.8912	62.3498	67.5669	61.5752	287	683	23	177	155	111	1
3	6	C	NA	56.1995	61.1809	79.793	54.7759	64.0078	69.6384	NA	NA	57.4318	61.1809	80.8917	59.36	64.0078	62.9079	NA	NA	57.0983	61.1809	80.9386	59.3604	64.0078	62.7522	NA	NA	NA	NA	NA	NA	NA	NA	NA	NA	55.1658	61.1809	79.793	54.7759	64.0078	62.7391	NA	NA	111	833	1	1	833	595
3	8	C	89.5586	89.4659	59.1443	72.2487	NA	87.5222	89.4347	93.8418	86.1186	87.9714	59.1443	72.0111	NA	92.1495	94.4003	117.859	86.0567	87.9414	59.1443	72.0095	NA	92.2478	94.3165	118.358	NA	NA	NA	NA	NA	NA	NA	NA	85.8647	87.9078	59.1443	72.0076	NA	87.5222	89.4347	93.8418	243	309	834	617	NA	1	1
3	9	H	NA	67.4388	68.7002	62.1997	57.3099	27.9433	65.6502	62.3292	NA	116.748	122.864	107.542	92.2928	105.587	100.976	90.7657	NA	113.703	118.218	106.352	96.5829	103.67	107.422	105.861	NA	NA	NA	NA	NA	NA	NA	NA	NA	67.4388	68.7002	62.1997	57.3099	27.9433	65.6502	62.3292	NA	1	1	1	1	1	1
3	10	C	73.7785	80.4763	66.3174	70.8139	73.849	43.0856	30.0931	66.6548	84.9538	83.911	63.6774	76.7938	81.5372	67.4464	53.8031	71.4455	79.8834	80.1658	63.5209	72.5102	76.8319	58.2651	46.8542	82.2737	NA	NA	NA	NA	NA	NA	NA	NA	73.7785	79.7921	62.5949	70.1407	73.849	43.0856	30.0931	66.6548	1	507	331	111	1	1	1
3	11	H	NA	NA	67.0212	63.2307	63.3706	69.1638	91.054	113.099	NA	NA	110.35	103.824	95.4364	74.6782	91.5238	148.356	NA	NA	103.935	111.291	106.402	96.3207	112.626	130.565	NA	NA	NA	NA	NA	NA	NA	NA	NA	NA	67.0212	63.2307	61.7855	60.1779	90.2708	113.099	NA	NA	1	1	111	133	111
3	12	C	74.0653	74.2562	61.008	59.9184	52.2635	86.7335	56.7713	NA	84.1923	73.6108	97.7676	69.1263	64.4285	86.1571	86.919	NA	78.2705	72.3484	68.535	63.4637	59.2578	86.4677	80.1783	NA	NA	NA	NA	NA	NA	NA	NA	NA	73.3782	71.4984	58.507	58.7703	52.2635	86.1466	56.2585	NA	111	309	177	111	1	834	89
3	13	H	96.6302	70.7387	62.4013	110.3	51.0602	74.5678	70.4308	52.6497	115.562	95.6896	121.921	102.173	81.906	99.3066	115.983	81.7462	111.76	94.868	119.898	101.644	84.2695	102.266	126.181	107.062	NA	NA	NA	NA	NA	NA	NA	NA	96.6302	70.7387	62.4013	94.3497	51.0602	74.5678	70.4308	52.6497	1	1	1	243	1	1	1
3	14	C	91.9566	-1.12462	44.3302	69.7073	54.9706	NA	69.9977	NA	100.252	-14.9077	62.4842	73.6916	89.1132	NA	68.1777	NA	99.1782	-4.95774	59.8568	70.3511	67.5697	NA	82.9879	NA	NA	NA	NA	NA	NA	NA	NA	NA	91.9566	0.0141317	44.3302	67.0743	54.9706	NA	59.0319	NA	1	1	1	155	1	NA	155
3	16	C	77.3717	69.4376	78.437	62.1798	64.7411	76.0841	66.7187	52.3281	82.5415	79.596	82.2956	64.3734	63.746	76.0987	64.3105	71.7612	79.2879	78.6336	81.1746	65.6292	62.2842	76.117	65.4709	65.6239	NA	NA	NA	NA	NA	NA	NA	NA	77.3717	69.4376	78.437	62.1798	60.6803	75.4615	63.2962	52.3281	1	1	1	1	331	529	683
3	17	H	81.2799	82.4208	50.3423	63.9925	70.2241	65.1107	47.6847	91.9762	81.785	95.0661	92.7763	104.015	103.867	91.8001	77.7723	122.715	85.6557	95.1347	93.4085	106.16	105.875	100.444	83.1058	133.73	NA	NA	NA	NA	NA	NA	NA	NA	81.0466	82.4208	50.3423	63.9925	70.2241	65.1107	46.7235	91.9762	265	1	1	1	1	1	89
3	19	H	NA	69.0788	68.9831	70.9194	80.0144	54.9545	55.6829	NA	NA	104.932	92.4522	98.6147	115.318	96.4745	100.383	NA	NA	100.25	91.6139	96.0799	115.573	98.0834	108.438	NA	NA	NA	NA	NA	NA	NA	NA	NA	NA	69.0788	68.9831	70.9194	80.0144	54.9545	55.6829	NA	NA	1	1	1	1	1	1
4	1	H	NA	NA	70.0798	84.8455	61.9109	80.0321	84.6599	64.959	NA	NA	102.881	120.354	92.0578	120.265	128.258	82.1839	NA	NA	105.459	116.871	92.4882	123.443	134.31	109.994	NA	NA	NA	NA	NA	NA	NA	NA	NA	NA	70.0798	84.8455	61.9109	80.0321	84.6599	64.959	NA	NA	1	1	1	1	1
4	2	C	NA	134.399	86.1992	99.4698	67.5873	93.9775	NA	NA	NA	134.007	81.1641	110.44	87.9926	68.3838	NA	NA	NA	134.977	82.4315	108.623	74.1435	66.9067	NA	NA	NA	NA	NA	NA	NA	NA	NA	NA	NA	134.004	81.1272	99.4698	64.0648	65.3204	NA	NA	NA	834	834	1	155	309	NA
4	3	H	NA	NA	79.9665	77.3615	56.7999	69.9254	78.0424	73.439	NA	NA	95.4544	106.419	96.0453	78.6895	57.4811	85.3484	NA	NA	96.6034	105.354	109.492	77.456	71.1384	77.7996	NA	NA	NA	NA	NA	NA	NA	NA	NA	NA	79.9665	77.3615	56.7999	69.3717	57.4202	73.439	NA	NA	1	1	1	111	834
4	4	C	NA	66.5302	93.3098	82.2319	86.2762	83.9626	63.3542	78.0295	NA	66.5596	100.583	85.4676	84.0814	85.7032	57.1168	84.8649	NA	67.0598	98.2661	83.5719	82.8481	85.1742	58.1671	84.6374	NA	NA	NA	NA	NA	NA	NA	NA	NA	66.5302	93.3098	81.8339	82.6576	83.9626	56.6816	78.0295	NA	1	1	133	595	1	727
4	5	H	NA	NA	NA	76.7497	78.4571	75.7982	90.191	104.735	NA	NA	NA	115.506	98.1105	89.8879	81.0156	109.783	NA	NA	NA	114.142	108.309	104.052	97.1514	123.701	NA	NA	NA	NA	NA	NA	NA	NA	NA	NA	NA	76.7497	78.4571	75.7982	77.3821	104.735	NA	NA	NA	1	1	1	661
4	6	C	103.699	111.233	85.3928	72.0555	76.9795	62.2094	NA	NA	83.7524	112.044	77.1407	67.9863	87.6148	80.2657	NA	NA	86.6686	112.638	80.9005	69.0389	80.9363	70.9648	NA	NA	NA	NA	NA	NA	NA	NA	NA	NA	83.707	111.233	77.0836	66.8252	75.0872	61.8814	NA	NA	793	1	834	221	199	177	NA
4	7	H	NA	NA	NA	74.7073	88.4604	80.8811	73.0692	82.7236	NA	NA	NA	103.655	122.641	129.147	102.046	135.827	NA	NA	NA	105.746	120.563	126.331	104.565	129.969	NA	NA	NA	NA	NA	NA	NA	NA	NA	NA	NA	74.7073	88.4604	80.8811	73.0692	82.7236	NA	NA	NA	1	1	1	1
4	8	C	96.5375	114.115	111.308	85.0912	NA	73.3885	74.3069	79.2732	129.245	119.169	118.397	88.7372	NA	75.2781	75.1327	83.7457	111.1	116.578	114.397	89.0535	NA	76.3553	78.3393	84.041	NA	NA	NA	NA	NA	NA	NA	NA	96.5375	114.115	111.215	85.0912	NA	72.9386	74.3069	79.0332	1	1	111	1	NA	111	1
4	9	H	NA	NA	87.7717	82.6404	71.3718	80.23	68.51	52.3328	NA	NA	106.049	110.372	118.736	125.355	105.216	90.9596	NA	NA	104.53	109.875	117.593	124.317	105.274	99.1487	NA	NA	NA	NA	NA	NA	NA	NA	NA	NA	87.7717	82.6404	71.3718	80.23	68.51	52.3328	NA	NA	1	1	1	1	1
4	10	C	43.4894	99.5371	84.0599	77.5551	70.4999	51.0047	87.4684	NA	51.6269	96.9414	80.3024	85.684	80.2784	71.3523	85.7571	NA	47.6189	100.481	80.8092	84.1734	72.3453	60.5505	80.031	NA	NA	NA	NA	NA	NA	NA	NA	NA	43.4894	96.9079	80.1588	77.5551	66.6201	50.3352	76.1547	NA	1	834	287	1	111	111	155
4	11	H	NA	NA	75.085	72.0936	77.1806	56.309	92.9222	87.5609	NA	NA	93.9394	105.19	100.442	74.4292	75.5913	88.4826	NA	NA	97.558	103.203	105.572	92.3127	85.4714	102.246	NA	NA	NA	NA	NA	NA	NA	NA	NA	NA	75.085	72.0936	77.1806	56.309	75.5284	86.6258	NA	NA	1	1	1	1	834
4	12	C	NA	84.1893	78.0049	93.5848	77.532	76.3517	75.3302	76.5688	NA	89.5524	97.7279	90.4235	81.2629	79.2104	75.7629	77.8813	NA	87.3375	88.6254	88.392	77.7046	80.0633	76.6622	81.0992	NA	NA	NA	NA	NA	NA	NA	NA	NA	84.1893	78.0049	87.6148	76.7901	76.3517	74.0243	76.4563	NA	1	1	551	309	1	111
4	13	H	NA	NA	75.0561	88.2398	70.7355	82.1169	65.5671	64.1682	NA	NA	100.199	128.768	112.267	129.105	110.569	107.736	NA	NA	101.987	125.988	113.991	125.622	111.673	116.878	NA	NA	NA	NA	NA	NA	NA	NA	NA	NA	75.0561	88.2398	70.7355	82.1169	65.5671	64.1682	NA	NA	1	1	1	1	1
4	14	C	NA	NA	101.586	76.5674	79.9866	83.5242	79.5581	NA	NA	NA	108.754	96.5004	78.1402	81.2402	80.8677	NA	NA	NA	106.049	91.2032	82.5124	86.5948	83.1007	NA	NA	NA	NA	NA	NA	NA	NA	NA	NA	NA	101.586	76.5674	78.0628	81.1849	79.5581	NA	NA	NA	1	1	834	834	1
4	15	H	NA	NA	79.24	80.7019	55.6226	83.8572	67.3269	75.1344	NA	NA	105.995	106.543	105.068	111.057	126.455	107.116	NA	NA	105.984	105.779	100.663	110.651	129.573	118.615	NA	NA	NA	NA	NA	NA	NA	NA	NA	NA	79.24	80.7019	55.6226	83.8572	67.3269	75.1344	NA	NA	1	1	1	1	1
4	16	C	NA	NA	72.62	80.6687	82.1054	66.1109	66.4071	70.4125	NA	NA	83.7314	91.197	81.6253	64.8106	67.8263	72.1833	NA	NA	78.8347	86.8971	82.6192	64.8082	67.3642	70.4451	NA	NA	NA	NA	NA	NA	NA	NA	NA	NA	72.62	80.6687	81.5861	62.9461	65.5572	68.7163	NA	NA	1	1	834	683	111
4	17	H	NA	NA	74.5839	78.5092	74.0387	76.6	75.6118	55.0515	NA	NA	104.383	124.539	116.676	114.105	108.089	83.5452	NA	NA	104.516	121.444	117.285	122.433	117.328	112.962	NA	NA	NA	NA	NA	NA	NA	NA	NA	NA	74.5839	78.5092	74.0387	76.6	75.6118	55.0515	NA	NA	1	1	1	1	1
4	18	C	NA	NA	NA	83.1071	76.3477	82.4832	76.5672	81.8965	NA	NA	NA	83.2849	84.6246	88.3698	67.8121	86.4006	NA	NA	NA	80.3862	81.3097	85.6805	70.1464	86.2519	NA	NA	NA	NA	NA	NA	NA	NA	NA	NA	NA	80.1611	76.3477	82.4832	67.7957	81.8965	NA	NA	NA	287	1	1	834
4	20	C	NA	NA	89.0946	81.6784	82.3077	69.633	83.6555	104.186	NA	NA	110.732	93.384	82.52	73.8989	87.3629	103.069	NA	NA	103.654	87.3386	82.0871	74.584	87.8743	104.705	NA	NA	NA	NA	NA	NA	NA	NA	NA	NA	89.0946	81.6784	82.0517	69.633	83.6555	103.007	NA	NA	1	1	397	1	1
5	1	H	NA	41.1687	57.1453	55.9157	59.7186	64.4238	75.6923	59.1611	NA	99.8497	94.8683	92.0032	94.7917	87.275	96.2869	66.6939	NA	99.8234	94.8691	90.9695	102.248	105.996	102.995	76.1816	NA	NA	NA	NA	NA	NA	NA	NA	NA	41.1687	57.1453	55.9157	59.7186	64.4238	75.6923	59.1611	NA	1	1	1	1	1	1
5	2	C	NA	66.8045	86.3207	86.0278	77.7338	NA	91.3227	NA	NA	66.0465	82.5857	94.5162	93.6975	NA	79.4784	NA	NA	64.8766	79.378	88.2776	80.3206	NA	83.2344	NA	NA	NA	NA	NA	NA	NA	NA	NA	NA	64.7495	78.7253	86.0278	72.4014	NA	79.2447	NA	NA	397	375	1	199	NA	858
5	3	H	53.4929	57.685	75.9022	68.2515	54.4375	77.0278	75.0152	54.953	112.223	62.273	114.487	85.1549	79.0236	96.4997	86.6236	73.0694	96.5535	61.7749	109.521	84.2133	77.9733	105.637	96.5488	87.5866	NA	NA	NA	NA	NA	NA	NA	NA	53.4929	57.685	75.9022	68.2515	54.4375	77.0278	75.0152	54.953	1	1	1	1	1	1	1
5	4	C	63.8605	57.5069	76.7327	74.4392	NA	64.7625	56.264	85.4125	54.4301	59.1318	90.2316	86.0425	NA	88.6415	73.2081	85.089	58.3634	56.1298	85.8454	79.6048	NA	75.3223	54.0281	86.441	NA	NA	NA	NA	NA	NA	NA	NA	54.3789	55.992	76.7327	72.4943	NA	64.3494	51.2867	82.1768	858	375	1	177	NA	67	353
5	5	H	51.901	78.3817	63.0351	83.7803	70.8783	77.2691	73.1981	89.4526	96.7979	106.639	101.109	108.726	84.9758	104.491	77.6031	98.3874	94.7174	106.194	96.636	106.187	83.8281	122.543	85.897	112.09	NA	NA	NA	NA	NA	NA	NA	NA	51.901	78.3817	63.0351	83.7803	70.8783	77.2691	73.1981	89.4526	1	1	1	1	1	1	1
5	6	C	49.8215	62.9232	49.5833	74.2512	67.3538	60.7443	66.9961	107.568	44.4808	60.4161	44.1799	83.5689	68.3245	65.0458	74.3175	98.1	42.5838	59.6998	43.6785	71.2937	65.8494	62.8533	80.4331	96.0821	NA	NA	NA	NA	NA	NA	NA	NA	41.8703	59.4217	41.3007	71.1334	65.4438	59.7515	66.9961	88.8805	507	331	617	419	331	265	1
5	9	H	NA	NA	NA	64.6279	NA	74.6627	76.794	71.0452	NA	NA	NA	92.7458	NA	101.025	104.946	100.394	NA	NA	NA	88.6383	NA	91.6633	88.6971	85.2388	NA	NA	NA	NA	NA	NA	NA	NA	NA	NA	NA	64.6279	NA	74.6627	76.794	71.0452	NA	NA	NA	1	NA	1	1
5	10	C	66.7097	67.6091	47.9621	63.0568	69.1797	70.0041	81.5939	67.9808	74.1418	65.9045	55.776	65.2359	69.2043	68.7973	84.1571	84.1472	70.916	65.1137	53.2871	62.8564	69.9375	69.7281	89.8436	87.3724	NA	NA	NA	NA	NA	NA	NA	NA	66.7097	64.8991	47.9621	61.611	69.1797	68.7857	81.5939	67.9808	1	375	1	177	1	858	1
5	11	H	NA	NA	84.1682	86.8769	83.7219	83.7066	86.6636	NA	NA	NA	110.122	103.63	110.247	93.3191	102.207	NA	NA	NA	103.106	108.933	110.888	108.324	102.501	NA	NA	NA	NA	NA	NA	NA	NA	NA	NA	NA	84.1682	86.8769	83.7219	83.7066	86.6636	NA	NA	NA	1	1	1	1	1
5	15	H	40.6866	62.4317	44.8089	76.8134	55.0722	68.3986	77.8653	79.9656	74.2763	101.948	68.5203	76.9511	67.0362	91.87	83.2794	79.2805	54.0212	101.855	64.9282	76.9557	74.446	94.6259	95.977	91.7791	NA	NA	NA	NA	NA	NA	NA	NA	40.6866	62.4317	44.8089	76.8134	55.0722	68.3986	77.8653	78.1985	1	1	1	1	1	1	1
5	16	C	49.659	63.8549	68.1216	82.2803	48.2889	89.7677	56.8429	72.2306	55.1296	65.9006	69.4035	78.0566	55.7718	103.752	78.0612	74.5534	50.087	68.7866	67.8051	78.6687	48.8814	93.6564	77.4135	73.2962	NA	NA	NA	NA	NA	NA	NA	NA	45.7209	63.468	64.0387	76.8565	41.7175	89.6081	56.8429	68.9596	507	353	529	507	287	221	1
5	17	H	80.7424	43.4051	53.6648	73.4914	58.1463	82.3785	59.8941	69.0947	98.5172	88.0316	84.5074	120.125	79.0668	104.863	73.3739	84.1857	99.8122	83.222	82.6601	117.21	85.2746	103.826	75.8951	83.1639	NA	NA	NA	NA	NA	NA	NA	NA	80.7424	43.4051	53.6648	73.4914	58.1463	82.3785	59.8941	69.0947	1	1	1	1	1	1	1
5	18	C	55.5658	89.6174	83.8477	69.4512	84.3297	84.8139	111.911	NA	65.547	77.2921	85.6319	84.3564	81.1925	89.2315	104.476	NA	59.2703	83.6012	83.9762	73.8328	73.0739	94.9396	105.915	NA	NA	NA	NA	NA	NA	NA	NA	NA	55.5658	77.2771	83.2816	69.4512	72.8741	84.8139	102.873	NA	1	858	353	1	419	1	265
5	20	C	68.3126	79.461	66.4834	42.1457	85.6415	83.9771	NA	NA	71.64	76.384	65.9418	48.911	95.9152	122.472	NA	NA	66.5748	83.2169	67.2504	46.9626	97.493	108.631	NA	NA	NA	NA	NA	NA	NA	NA	NA	NA	65.8546	76.378	65.8329	42.1457	85.6415	83.9771	NA	NA	573	858	727	1	1	1	NA
6	1	H	NA	NA	NA	67.7915	83.6443	86.1653	101.924	NA	NA	NA	NA	91.7277	92.5754	95.6153	88.2693	NA	NA	NA	NA	89.8686	96.9171	103.805	133.691	NA	NA	NA	NA	NA	NA	NA	NA	NA	NA	NA	NA	67.7915	83.6443	86.1653	87.3578	NA	NA	NA	NA	1	1	1	857
6	2	C	NA	89.8339	73.6036	80.8871	83.4811	65.2859	58.5558	56.2952	NA	103.504	79.3187	94.0792	89.9242	79.6269	81.5569	83.1525	NA	95.634	77.2091	90.8931	87.3571	75.5521	67.2752	67.4173	NA	NA	NA	NA	NA	NA	NA	NA	NA	89.8339	73.6036	80.8871	83.4811	65.2859	53.6213	56.2952	NA	1	1	1	1	1	133
6	3	H	NA	NA	NA	NA	70.9911	87.4211	75.6742	88.588	NA	NA	NA	NA	102.406	119.395	87.9457	69.7183	NA	NA	NA	NA	101.022	112.212	105.767	89.8267	NA	NA	NA	NA	NA	NA	NA	NA	NA	NA	NA	NA	70.9911	87.4211	75.6742	69.4568	NA	NA	NA	NA	1	1	1
6	4	C	NA	105.073	78.6744	77.4997	79.7505	NA	68.6844	74.4521	NA	108.824	83.4269	79.386	92.5988	NA	90.8572	77.7059	NA	105.535	80.6095	79.2992	87.3422	NA	79.8627	73.79	NA	NA	NA	NA	NA	NA	NA	NA	NA	104.617	78.6744	77.4997	79.7505	NA	49.6694	73.3858	NA	199	1	1	1	NA	595
6	5	H	NA	NA	73.4747	80.784	72.4545	75.2884	63.3067	68.3443	NA	NA	109.782	97.9124	88.2693	94.9552	87.1442	73.9949	NA	NA	102.108	98.3694	89.2854	91.9073	89.3686	89.2496	NA	NA	NA	NA	NA	NA	NA	NA	NA	NA	73.4747	80.784	72.4545	75.2884	63.3067	68.3443	NA	NA	1	1	1	1	1
6	6	C	NA	104.926	81.738	72.3055	63.0295	76.8974	65.4812	84.7131	NA	112.198	87.8304	79.2103	77.1804	85.2614	83.1613	88.2589	NA	110.843	84.2637	76.1729	69.9884	79.1613	82.1045	89.1897	NA	NA	NA	NA	NA	NA	NA	NA	NA	104.926	81.738	72.3055	63.0295	76.8974	65.2639	74.1902	NA	1	1	1	1	1	45
6	8	C	NA	82.3856	75.344	77.3207	80.2834	56.6915	71.4003	69.3041	NA	92.0663	77.1168	79.8961	92.4209	76.52	84.4351	81.0042	NA	85.3952	76.8786	78.731	85.6665	62.3598	80.1804	77.7985	NA	NA	NA	NA	NA	NA	NA	NA	NA	82.3856	75.344	76.7627	80.2834	56.6875	67.5565	66.2718	NA	1	1	177	1	23	133
6	11	H	NA	NA	NA	70.9409	68.5859	75.2402	87.6316	27.642	NA	NA	NA	101.769	91.7872	99.6132	87.0137	72.8729	NA	NA	NA	96.5112	93.5407	99.0254	113.422	88.6818	NA	NA	NA	NA	NA	NA	NA	NA	NA	NA	NA	70.9409	68.5859	75.2402	85.1186	27.642	NA	NA	NA	1	1	1	155
6	12	C	NA	80.0952	96.0641	58.7385	85.4469	74.0665	69.4126	NA	NA	84.2414	101.548	72.7598	83.5233	89.0752	72.3521	NA	NA	80.9404	100.563	66.1155	81.7751	85.8292	73.4034	NA	NA	NA	NA	NA	NA	NA	NA	NA	NA	80.0952	96.0641	58.7385	81.7274	74.0665	64.9185	NA	NA	1	1	1	419	1	177
6	15	H	NA	NA	NA	79.6133	85.3018	90.2772	75.8123	96.7877	NA	NA	NA	102.665	106.072	106.282	93.7957	89.8299	NA	NA	NA	100.806	102.307	111.473	104.288	107.982	NA	NA	NA	NA	NA	NA	NA	NA	NA	NA	NA	79.6133	85.3018	90.2772	75.8123	89.4947	NA	NA	NA	1	1	1	1
6	16	C	NA	NA	NA	88.4809	71.0277	61.4341	79.4205	91.3264	NA	NA	NA	90.7538	75.6418	76.1211	81.8607	86.7741	NA	NA	NA	87.0588	74.5081	68.075	82.6707	88.9291	NA	NA	NA	NA	NA	NA	NA	NA	NA	NA	NA	86.6337	71.0277	60.6259	79.4205	86.6645	NA	NA	NA	375	1	199	1
6	17	H	NA	NA	73.4556	78.8506	64.012	100.114	78.9407	NA	NA	NA	108.003	109.157	85.6363	105.12	94.3965	NA	NA	NA	99.2783	108.587	82.1218	109.808	107.825	NA	NA	NA	NA	NA	NA	NA	NA	NA	NA	NA	73.4556	78.8506	64.012	92.8005	78.9407	NA	NA	NA	1	1	1	265	1
6	18	C	NA	116.891	90.8737	84.9864	64.4943	87.8739	65.7019	77.1926	NA	125.33	94.2642	89.8536	80.1125	93.5316	95.1851	85.6174	NA	119.395	85.3616	85.8076	73.4379	88.9402	87.3989	83.701	NA	NA	NA	NA	NA	NA	NA	NA	NA	116.891	84.9503	84.6825	64.4943	86.2277	65.7019	77.1926	NA	1	375	375	1	243	1
6	19	H	NA	NA	78.6073	77.0591	60.6502	90.1089	83.854	99.9098	NA	NA	108.972	95.5243	89.9344	106.124	72.0672	96.4637	NA	NA	102.842	98.3459	89.6777	106.086	100.775	97.8475	NA	NA	NA	NA	NA	NA	NA	NA	NA	NA	78.6073	77.0591	60.6502	90.1089	72.0202	91.6754	NA	NA	1	1	1	1	749
6	20	C	NA	NA	77.4687	71.1209	57.9607	72.8433	70.1502	79.0861	NA	NA	86.1955	75.3936	71.8777	77.9298	90.6021	93.1742	NA	NA	81.926	74.6941	67.1656	72.2267	85.3218	83.7327	NA	NA	NA	NA	NA	NA	NA	NA	NA	NA	77.4687	71.1209	57.9607	70.878	70.1502	75.6602	NA	NA	1	1	1	287	1
7	1	H	NA	65.0049	85.196	79.5312	67.2308	61.2236	72.8002	NA	NA	146.722	136.246	130.209	119.009	86.6775	68.7934	NA	NA	144.912	133.027	135.172	135.624	112.297	88.5866	NA	NA	NA	NA	NA	NA	NA	NA	NA	NA	65.0049	85.196	79.5312	67.2308	61.2236	68.2551	NA	NA	1	1	1	1	1	857
7	2	C	93.4804	72.3803	83.4277	83.5549	36.3597	45.8266	NA	NA	86.6487	64.5922	106.498	118.542	75.4382	69.0321	NA	NA	90.2145	66.7183	104.153	118.465	51.2703	57.881	NA	NA	NA	NA	NA	NA	NA	NA	NA	NA	86.633	64.5336	83.4277	83.5549	36.3597	43.8269	NA	NA	857	815	1	1	1	111	NA
7	4	C	74.803	82.5257	100.421	69.0601	71.2101	69.8781	NA	NA	71.4663	69.2483	117.451	91.3591	101.87	101.47	NA	NA	72.2505	71.1252	120.827	84.9099	90.4822	101.492	NA	NA	NA	NA	NA	NA	NA	NA	NA	NA	70.7329	69.2451	100.421	69.0601	71.2101	69.8781	NA	NA	331	857	1	1	1	1	NA
7	5	H	NA	72.3844	77.5589	56.5563	73.6817	NA	NA	NA	NA	121.959	118.373	91.8561	111.13	NA	NA	NA	NA	126.307	119.663	109.569	133.491	NA	NA	NA	NA	NA	NA	NA	NA	NA	NA	NA	NA	72.3844	77.5589	56.5563	73.6817	NA	NA	NA	NA	1	1	1	1	NA	NA
7	6	C	NA	NA	80.8907	69.4783	81.6802	78.5329	51.2977	52.6527	NA	NA	71.6149	68.2205	94.5362	102.341	52.7397	79.1144	NA	NA	72.0797	68.6993	94.9055	96.8791	63.6077	67.1546	NA	NA	NA	NA	NA	NA	NA	NA	NA	NA	71.4609	67.4292	81.6802	78.5329	51.2977	52.6527	NA	NA	749	749	1	1	1
7	7	H	79.3117	89.8759	79.4375	86.9485	67.9761	NA	62.8084	NA	141.502	131.177	134.196	120.901	119.145	NA	76.3996	NA	123.45	131.533	135.315	126.939	128.04	NA	91.1628	NA	NA	NA	NA	NA	NA	NA	NA	NA	79.3117	89.8759	79.4375	86.9485	67.9761	NA	62.8084	NA	1	1	1	1	1	NA	1
7	8	C	NA	73.8548	74.3853	70.6453	76.8218	58.8872	41.8645	NA	NA	74.4255	82.8126	86.4455	96.3225	78.9048	69.4456	NA	NA	71.3049	78.1494	79.4987	84.7623	71.1756	61.8536	NA	NA	NA	NA	NA	NA	NA	NA	NA	NA	70.5157	73.6927	70.6453	75.6963	58.8872	41.8645	NA	NA	375	89	1	177	1	1
7	9	H	NA	NA	98.1378	66.0075	75.3639	84.5119	66.6082	62.2653	NA	NA	115.942	130.636	115.381	121.564	123.076	112.802	NA	NA	117.102	119.685	106.07	116.586	116.634	114.552	NA	NA	NA	NA	NA	NA	NA	NA	NA	NA	98.1378	66.0075	75.3639	84.3666	66.6082	62.2653	NA	NA	1	1	1	45	1
7	10	C	NA	75.7227	89.7053	62.0348	NA	NA	NA	NA	NA	100.435	100.95	90.7236	NA	NA	NA	NA	NA	93.154	95.0224	77.4274	NA	NA	NA	NA	NA	NA	NA	NA	NA	NA	NA	NA	NA	75.7227	89.5828	59.5152	NA	NA	NA	NA	NA	1	45	111	NA	NA	NA
7	11	H	78.1228	69.0482	61.5609	56.9575	NA	NA	NA	NA	124.46	127.535	125.728	123.41	NA	NA	NA	NA	116.693	118.524	122.388	120.725	NA	NA	NA	NA	NA	NA	NA	NA	NA	NA	NA	NA	78.1228	69.0482	61.5609	56.9575	NA	NA	NA	NA	1	1	1	1	NA	NA	NA
7	12	C	86.0581	77.2585	75.6925	54.1186	73.9935	NA	NA	NA	76.6411	75.7635	100.49	61.3877	91.2281	NA	NA	NA	79.9447	77.2442	102.288	63.4293	90.9275	NA	NA	NA	NA	NA	NA	NA	NA	NA	NA	NA	76.6219	75.3102	75.6925	54.1186	73.9935	NA	NA	NA	857	155	1	1	1	NA	NA
7	13	H	NA	94.3797	82.9586	51.637	84.9428	62.7999	84.7802	NA	NA	126.779	106.419	109.02	118.774	88.2027	92.881	NA	NA	121.174	102.015	117.137	130.079	104.806	99.3434	NA	NA	NA	NA	NA	NA	NA	NA	NA	NA	94.3797	82.9586	51.637	84.9428	62.7999	84.7802	NA	NA	1	1	1	1	1	1
7	14	C	83.6102	75.9959	75.1649	71.3295	70.965	30.3519	NA	NA	78.5194	58.3641	102.643	78.7512	90.6203	91.8177	NA	NA	81.7463	68.5113	100.629	74.561	86.5048	71.6186	NA	NA	NA	NA	NA	NA	NA	NA	NA	NA	78.4299	58.2704	75.1649	64.2124	70.6004	30.3519	NA	NA	857	857	1	221	111	1	NA
7	15	H	NA	77.8123	91.9679	73.3413	73.5132	46.7038	NA	NA	NA	121.856	148.449	113.645	128.767	72.4017	NA	NA	NA	117.455	139.416	118.193	130.195	89.3513	NA	NA	NA	NA	NA	NA	NA	NA	NA	NA	NA	77.8123	91.9679	73.3413	73.5132	41.6192	NA	NA	NA	1	1	1	1	133	NA
7	16	C	73.6083	86.9985	85.8471	73.3174	79.9122	89.7245	NA	NA	68.3227	93.8843	97.0317	93.9203	103.493	96.7116	NA	NA	71.4075	95.5331	92.0325	75.4029	99.8279	96.9559	NA	NA	NA	NA	NA	NA	NA	NA	NA	NA	68.3127	86.9985	85.8471	70.4265	79.9122	89.411	NA	NA	857	1	1	221	1	89	NA
7	17	H	NA	NA	85.15	70.3946	77.5637	71.4417	NA	NA	NA	NA	96.0334	106.35	116.972	126.164	NA	NA	NA	NA	95.2141	105.936	113.751	121.872	NA	NA	NA	NA	NA	NA	NA	NA	NA	NA	NA	NA	85.1452	70.3946	77.3787	71.2652	NA	NA	NA	NA	23	1	89	67	NA
7	18	C	NA	84.1155	72.9641	73.4909	47.3371	37.7708	NA	NA	NA	87.0564	72.8645	76.3448	55.4588	60.3634	NA	NA	NA	86.8878	73.0017	77.0496	54.4406	59.1922	NA	NA	NA	NA	NA	NA	NA	NA	NA	NA	NA	78.3614	72.8566	69.1053	47.0845	32.3589	NA	NA	NA	309	639	155	155	111	NA
7	19	H	57.4347	73.4277	78.9038	62.8731	74.0287	NA	NA	NA	93.9921	133.584	132.787	101.985	86.5947	NA	NA	NA	84.6796	131.247	125.405	109.596	128.283	NA	NA	NA	NA	NA	NA	NA	NA	NA	NA	NA	57.4347	73.4277	78.9038	62.8731	74.0287	NA	NA	NA	1	1	1	1	1	NA	NA
7	20	C	NA	65.2932	90.0255	66.6763	58.151	104.012	NA	NA	NA	49.097	110.932	76.3346	91.2288	117.632	NA	NA	NA	60.0135	104.811	69.0331	74.6804	120.682	NA	NA	NA	NA	NA	NA	NA	NA	NA	NA	NA	48.973	90.0255	65.9618	58.151	104.012	NA	NA	NA	857	1	221	1	1	NA
8	1	H	NA	73.4364	64.6727	65.5519	68.729	105.629	NA	NA	NA	106.974	115.184	102.16	93.8513	99.6411	NA	NA	NA	103.61	123.17	106.04	110.826	138.783	NA	NA	NA	NA	NA	NA	NA	NA	NA	NA	NA	73.3819	64.6727	65.5519	68.729	99.0326	NA	NA	NA	45	1	1	1	857	NA
8	2	C	NA	97.5998	71.0486	70.593	84.707	NA	NA	NA	NA	79.5671	93.6154	71.9452	84.5999	NA	NA	NA	NA	86.7483	78.7314	60.703	79.3458	NA	NA	NA	NA	NA	NA	NA	NA	NA	NA	NA	NA	79.552	68.4091	58.9155	77.4391	NA	NA	NA	NA	837	111	331	551	NA	NA
8	3	H	NA	NA	62.8021	71.4362	61.8189	57.6884	NA	NA	NA	NA	98.3498	100.738	100.704	82.6903	NA	NA	NA	NA	98.7363	98.1138	108.812	109.277	NA	NA	NA	NA	NA	NA	NA	NA	NA	NA	NA	NA	62.8021	71.4362	61.8189	57.6884	NA	NA	NA	NA	1	1	1	1	NA
8	4	C	NA	126.064	85.636	70.0125	83.4599	NA	NA	NA	NA	124.681	87.531	82.6571	91.8041	NA	NA	NA	NA	125.398	85.6102	71.1132	81.3014	NA	NA	NA	NA	NA	NA	NA	NA	NA	NA	NA	NA	124.657	84.6363	68.1038	77.9801	NA	NA	NA	NA	857	265	177	243	NA	NA
8	5	H	NA	77.3022	49.4209	64.3789	70.9353	57.9883	37.9249	NA	NA	108.276	84.2977	105.353	98.0905	89.1051	59.3566	NA	NA	102.631	87.4198	106.926	102.465	112.703	100.361	NA	NA	NA	NA	NA	NA	NA	NA	NA	NA	77.3022	49.4209	64.3789	70.9353	57.9883	37.9249	NA	NA	1	1	1	1	1	1
8	6	C	86.6026	60.7521	72.7991	77.5038	60.7069	69.9284	62.4568	NA	95.1432	64.2467	67.2976	86.8485	77.5369	98.8021	80.6049	NA	89.1432	65.5974	68.5176	81.3121	69.0834	84.5444	78.0526	NA	NA	NA	NA	NA	NA	NA	NA	NA	86.6026	60.7521	67.251	77.5038	60.7069	69.9284	62.4568	NA	1	1	857	1	1	1	1
8	7	H	84.7827	-0.557455	63.335	62.748	70.4518	NA	NA	NA	109.802	95.6814	109.28	117.011	101.636	NA	NA	NA	108.272	77.4522	111.738	119.414	109.614	NA	NA	NA	NA	NA	NA	NA	NA	NA	NA	NA	84.6957	0.0535997	63.335	62.748	70.4518	NA	NA	NA	45	1	1	1	1	NA	NA
8	8	C	128.354	63.0741	81.5939	63.311	59.4786	64.6507	56.9445	NA	130.549	68.8407	82.8923	74.589	82.9057	68.4817	75.5585	NA	126.5	65.7656	82.0359	63.7718	71.4004	62.7426	61.0854	NA	NA	NA	NA	NA	NA	NA	NA	NA	125.004	62.245	80.2482	59.9483	59.4786	60.7307	55.5757	NA	287	111	221	287	1	309	155
8	11	H	71.3218	61.4493	75.6064	76.1765	53.4768	42.198	NA	NA	96.3042	99.6125	121.524	124.119	87.2734	51.336	NA	NA	87.0528	100.699	125.421	125.437	108.953	83.4234	NA	NA	NA	NA	NA	NA	NA	NA	NA	NA	71.3218	61.4493	75.6064	76.1765	53.4768	42.198	NA	NA	1	1	1	1	1	1	NA
8	12	C	97.3774	81.4676	52.0531	73.4902	54.2897	54.6099	55.4926	NA	102.02	90.015	57.2096	88.8069	71.4541	76.0046	85.2533	NA	100.249	84.4654	56.6089	78.0471	57.9013	63.8697	59.8134	NA	NA	NA	NA	NA	NA	NA	NA	NA	97.3774	80.9299	52.0531	73.1076	53.2878	54.6099	52.5191	NA	1	111	1	89	111	1	111
8	15	H	NA	74.626	62.4391	63.1544	65.5391	NA	NA	NA	NA	82.1642	106.54	96.1491	95.0007	NA	NA	NA	NA	82.1992	110.228	105.164	101.784	NA	NA	NA	NA	NA	NA	NA	NA	NA	NA	NA	NA	74.626	62.4391	63.1544	63.6475	NA	NA	NA	NA	1	1	1	111	NA	NA
8	16	C	NA	69.8693	71.3446	66.486	57.9991	64.1898	NA	NA	NA	59.1956	67.1619	84.3532	73.4171	73.9566	NA	NA	NA	66.0246	68.0085	73.1723	59.5033	67.222	NA	NA	NA	NA	NA	NA	NA	NA	NA	NA	NA	59.1525	66.7633	65.9723	53.3151	64.021	NA	NA	NA	857	551	111	199	155	NA
9	1	H	81.856	83.5806	77.026	80.2676	84.4643	NA	NA	NA	137.365	116.095	83.1959	92.668	63.8516	NA	NA	NA	109.899	113.052	84.9214	91.3462	98.0491	NA	NA	NA	139.065	120.434	88.7798	87.7663	81.5651	NA	NA	NA	75.1913	69.1205	43.0682	42.9141	51.2919	NA	NA	NA	133	111	177	155	155	NA	NA
9	2	H	96.4221	87.6128	79.2394	76.4955	53.6108	NA	NA	NA	127.741	120.212	98.7788	69.0453	69.1178	NA	NA	NA	87.1623	108.928	98.7438	95.3032	86.0858	NA	NA	NA	130.313	125.929	100.745	87.8253	87.5796	NA	NA	NA	75.6975	77.1856	49.6205	39.6489	51.7776	NA	NA	NA	243	155	133	155	155	NA	NA
9	3	C	91.3025	69.4138	89.5223	84.4732	76.8368	90.5527	NA	NA	64.835	85.0564	56.5806	56.2216	50.1379	44.4367	NA	NA	65.3878	78.3764	42.1646	35.8268	53.8999	63.58	NA	NA	62.3986	81.2037	49.082	50.2708	49.4034	53.0273	NA	NA	62.3049	68.6892	41.1013	32.3817	49.2401	43.9783	NA	NA	727	89	331	309	837	1000	NA
9	4	H	NA	65.1727	101.075	64.2642	46.2554	NA	NA	NA	NA	103.57	106.617	56.7372	104.384	NA	NA	NA	NA	120.073	110.389	89.034	84.0689	NA	NA	NA	NA	113.887	109.126	71.4775	95.2834	NA	NA	NA	NA	65.1727	65.1776	42.5459	35.95	NA	NA	NA	NA	1	133	133	111	NA	NA
9	5	C	82.2058	89.0771	76.4209	84.2447	78.4327	79.9935	NA	NA	75.6756	74.6397	48.138	46.6972	46.3016	51.0184	NA	NA	77.5459	72.8083	37.4981	34.1015	55.3477	72.1109	NA	NA	73.7283	69.845	42.1835	40.8661	45.8562	58.0416	NA	NA	73.0659	68.4649	35.7604	33.5197	44.7924	50.6253	NA	NA	749	793	155	309	815	1000	NA
9	6	H	58.6098	62.4047	87.7902	85.571	55.4498	NA	NA	NA	123.241	103.826	90.8005	77.346	66.259	NA	NA	NA	99.6331	98.2609	107.74	95.7121	82.7549	NA	NA	NA	127.266	107.444	106.589	93.1233	79.3033	NA	NA	NA	58.6098	62.4047	63.0506	35.5553	55.1171	NA	NA	NA	1	1	155	133	111	NA	NA
9	7	C	110.233	88.5449	77.3343	90.9011	80.3739	68.7391	NA	NA	86.3871	51.9437	61.5794	74.1818	49.4327	46.1844	NA	NA	96.6545	55.5314	46.5714	73.555	35.5199	45.639	NA	NA	88.1174	49.8548	54.199	73.3837	42.9031	48.2315	NA	NA	86.329	49.6946	45.4797	72.9526	34.7737	45.1795	NA	NA	1000	881	331	397	485	463	NA
9	8	H	69.9832	83.3004	86.0004	84.0938	74.8719	NA	NA	NA	124.667	111.095	93.2802	87.2007	59.269	NA	NA	NA	103.47	115.167	102.58	108.111	90.078	NA	NA	NA	128.452	114.667	97.0762	100.125	65.1106	NA	NA	NA	64.2494	65.5902	64.6725	46.5682	44.1665	NA	NA	NA	155	111	133	155	155	NA	NA
9	9	H	112.332	64.7285	102.495	104.48	117.31	NA	NA	NA	130.515	107.026	96.0464	79.8832	77.9927	NA	NA	NA	117.977	100.161	97.8985	97.0757	97.2393	NA	NA	NA	133.986	110.324	104.017	93.1622	89.312	NA	NA	NA	86.15	64.7285	54.2955	50.2621	68.8145	NA	NA	NA	177	1	177	133	155	NA	NA
9	10	C	84.6915	103.277	78.5666	NA	NA	NA	NA	NA	68.6749	93.2005	38.336	NA	NA	NA	NA	NA	66.1123	88.4128	29.7765	NA	NA	NA	NA	NA	65.5262	92.209	35.0778	NA	NA	NA	NA	NA	63.2943	87.7231	28.8406	NA	NA	NA	NA	NA	133	507	485	NA	NA	NA	NA
9	11	C	75.5301	82.1947	88.9436	72.9509	75.1929	67.8683	NA	NA	62.7656	74.6923	43.5174	46.7707	34.3887	80.3361	NA	NA	62.3603	78.8531	39.1881	44.0002	48.3154	76.3357	NA	NA	62.3587	78.3054	42.7654	48.3596	29.7604	80.527	NA	NA	62.3472	74.5411	38.612	36.3955	29.2685	67.8201	NA	NA	155	1000	309	573	881	45	NA
9	12	H	80.3331	86.2038	82.7468	86.5697	81.3617	77.958	NA	NA	124.7	99.7334	83.1117	64.4681	63.3141	63.4644	NA	NA	115.254	105.625	83.1228	81.4309	107.89	104.625	NA	NA	128.796	106.17	83.1229	79.0581	84.6715	79.278	NA	NA	62.3627	70.5398	82.7468	44.15	62.3096	62.7548	NA	NA	133	133	1	155	1000	1000	NA
9	13	C	NA	49.4535	74.7085	90.7786	68.3962	NA	NA	NA	NA	58.8582	42.5103	44.3766	35.8488	NA	NA	NA	NA	52.2681	35.5863	41.8068	57.5147	NA	NA	NA	NA	56.6709	39.3785	41.4916	39.1454	NA	NA	NA	NA	49.4535	35.2889	39.9927	35.6571	NA	NA	NA	NA	1	463	683	1000	NA	NA
9	14	C	108.555	129.421	95.0836	52.9841	65.0774	NA	NA	NA	59.7869	73.0137	66.1644	35.589	46.0871	NA	NA	NA	57.7811	73.2677	60.894	40.3864	51.9558	NA	NA	NA	58.5571	72	65.1786	31.9748	46.0358	NA	NA	NA	54.3505	70.4501	57.3604	31.7209	46.0075	NA	NA	NA	221	595	155	749	727	NA	NA
9	15	H	71.5098	84.0399	87.049	73.1496	101.084	NA	NA	NA	80.4214	127.082	119.305	100.292	110.903	NA	NA	NA	80.8231	106.144	96.9405	71.9962	122.501	NA	NA	NA	80.8237	126.517	118.614	98.5608	110.244	NA	NA	NA	71.5098	59.1534	48.4607	19.7189	101.084	NA	NA	NA	1	133	155	155	1	NA	NA
9	16	C	68.0853	69.7605	45.9537	47.3532	35.1511	NA	NA	NA	90.7161	70.7263	69.716	40.8809	39.3544	NA	NA	NA	90.48	71.7499	53.9027	33.591	33.5441	NA	NA	NA	90.2416	71.1441	63.7988	37.6057	37.9401	NA	NA	NA	68.0853	68.4324	45.9537	33.2176	30.5971	NA	NA	NA	1	551	1	485	507	NA	NA
9	17	H	70.1904	76.7423	59.4292	46.1485	57.0211	NA	NA	NA	86.4392	108.243	81.4529	45.7266	36.1048	NA	NA	NA	85.6907	113.119	80.9588	75.8881	84.5441	NA	NA	NA	91.6043	112.044	91.3336	60.1214	45.2814	NA	NA	NA	62.6476	74.2228	59.4292	33.9685	35.5946	NA	NA	NA	177	133	1	155	1000	NA	NA
10	1	C	99.9082	94.6967	97.5506	89.8506	92.4278	88.9323	NA	NA	88.3917	91.5171	90.5194	95.5791	99.7735	91.4354	NA	NA	92.2764	92.5906	86.3889	78.1161	87.7656	88.0532	NA	NA	89.7404	92.2973	87.6806	92.3099	95.7723	93.8443	NA	NA	88.3574	87.5242	84.5384	72.4963	86.0132	76.0334	NA	NA	1001	133	243	221	353	133	NA
10	2	H	92.1403	100.251	103.075	80.444	91.2278	NA	NA	NA	83.5544	85.8179	91.4909	72.1016	129.873	NA	NA	NA	80.2215	68.6487	95.5754	86.9996	130.812	NA	NA	NA	85.5286	86.2086	97.6054	79.0059	133.206	NA	NA	NA	71.0285	63.4689	85.2574	65.5577	91.2278	NA	NA	NA	243	265	243	133	1	NA	NA
10	3	C	NA	90.9918	81.6851	85.527	77.4966	87.9618	NA	NA	NA	74.104	92.0168	91.7844	73.3137	80.7552	NA	NA	NA	94.2186	90.9538	87.4041	43.4817	78.2043	NA	NA	NA	75.8608	91.9914	92.5251	64.039	80.9637	NA	NA	NA	74.031	81.6851	85.527	40.0953	71.2823	NA	NA	NA	1001	1	1	177	177	NA
10	4	H	50.9088	104.326	83.5005	90.4353	77.985	85.8245	NA	NA	109.67	125.693	93.1824	84.1942	75.4175	93.7292	NA	NA	101.469	120.836	97.9475	106.473	91.4561	114.601	NA	NA	110.229	126.98	97.3867	91.2341	78.2938	92.6065	NA	NA	50.9088	104.326	76.7008	83.8453	74.3651	85.8245	NA	NA	1	1	133	1001	177	1	NA
10	5	C	77.7175	71.5065	87.6328	91.3654	88.6051	81.9517	NA	NA	74.2728	73.5683	81.0015	76.4406	94.4338	82.0352	NA	NA	73.39	72.609	79.5013	65.5057	75.0042	70.0439	NA	NA	73.055	70.9306	79.8581	73.3243	85.8243	75.5246	NA	NA	72.3251	69.6005	78.9729	63.0828	70.7805	58.9387	NA	NA	705	727	309	265	243	155	NA
10	6	H	82.8233	66.2466	77.7476	87.6104	69.3651	90.0895	NA	NA	68.5271	103.786	101.822	107.241	87.015	67.2663	NA	NA	50.6955	98.4703	102.986	103.484	99.134	72.788	NA	NA	68.4183	105.053	103.78	108.257	91.2018	62.0486	NA	NA	48.4569	66.2466	76.8815	87.4603	63.8753	61.5726	NA	NA	265	1	111	177	133	815	NA
10	7	C	96.1696	70.6044	81.1034	80.2773	78.292	NA	NA	NA	76.6702	66.6055	56.2926	92.9145	72.6575	NA	NA	NA	77.6685	65.8816	50.7145	89.181	70.1103	NA	NA	NA	76.5152	66.7772	55.8326	93.0873	72.7379	NA	NA	NA	76.5081	61.6188	44.0728	80.2773	68.9365	NA	NA	NA	859	287	265	1	331	NA	NA
10	8	H	67.689	77.3474	76.9232	79.7688	113.404	66.8848	NA	NA	96.1331	74.5173	93.5552	97.6961	131.419	91.3225	NA	NA	90.1746	74.4823	89.7936	100.433	138.632	84.2546	NA	NA	96.2943	75.0916	93.5042	97.7244	131.353	91.1262	NA	NA	67.689	61.8857	74.1414	79.7688	113.404	53.4947	NA	NA	1	221	111	1	1	111	NA
10	11	C	95.3827	82.2609	82.9715	96.5735	86.024	84.6703	NA	NA	51.0243	61.1791	70.7751	93.8901	66.5978	84.9888	NA	NA	47.7417	62.4366	69.2516	77.4342	53.7979	78.7453	NA	NA	47.7854	60.9693	68.4192	88.9079	59.9342	83.4618	NA	NA	44.3505	60.7404	67.053	75.9305	52.6864	78.6036	NA	NA	155	727	683	265	265	331	NA
10	12	H	78.498	88.5861	77.6312	71.4851	97.5081	64.6675	NA	NA	103.086	107.414	91.3077	91.4124	67.3275	74.2741	NA	NA	106.422	93.0811	111.163	101.851	82.5088	79.2324	NA	NA	107.778	109.074	98.1767	102.569	72.1481	76.1838	NA	NA	78.498	82.8471	75.5904	71.4851	53.2078	60.1585	NA	NA	1	199	111	1	155	111	NA
10	15	C	60.7275	92.0695	89.7145	83.2621	83.6767	83.5402	90.6023	NA	57.9139	61.0022	67.6233	76.1091	107.885	75.0868	80.9602	NA	63.8108	53.2691	74.7163	71.0122	79.2105	72.4639	80.8818	NA	55.3321	59.4508	67.6072	74.1081	101.886	71.8806	77.8914	NA	54.7753	51.4792	67.4558	69.2829	73.9109	71.7329	76.3512	NA	771	199	903	353	221	331	727
10	16	H	NA	88.085	92.6357	82.5336	88.1988	80.9175	49.6041	NA	NA	101.181	97.5054	63.8654	86.5196	73.8919	66.3363	NA	NA	90.1783	92.6911	84.6844	100.834	91.986	73.8296	NA	NA	102.079	99.5434	72.4606	92.4867	73.9836	63.2412	NA	NA	65.5827	69.5035	61.4629	82.329	59.2675	48.5251	NA	NA	199	133	155	155	133	111
10	17	C	80.187	66.3533	NA	120.136	NA	NA	NA	NA	83.5553	62.4259	NA	105.509	NA	NA	NA	NA	79.6182	56.4438	NA	90.871	NA	NA	NA	NA	83.2298	58.1223	NA	87.6271	NA	NA	NA	NA	79.337	55.6822	NA	86.3839	NA	NA	NA	NA	265	617	NA	727	NA	NA	NA
10	18	H	85.9992	71.5073	76.8915	74.2176	88.5773	73.5478	64.7153	NA	118.917	132.035	113.985	100.204	125.247	100.452	67.7006	NA	109.03	110.194	99.257	85.7706	115.69	103.388	78.2325	NA	119.181	131.801	115.693	102.652	126.61	104.708	67.1947	NA	77.0148	71.5073	76.8915	64.3793	88.5773	73.5478	61.4252	NA	177	1	1	155	1	1	199
10	19	C	62.0822	69.5621	71.7986	74.4181	87.4224	63.9003	36.376	NA	57.1189	65.3274	67.1602	88.7062	92.761	83.1601	67.4872	NA	58.2594	65.9872	67.0348	70.7023	94.9477	81.0962	52.9663	NA	56.672	64.1381	64.6722	82.8419	92.7207	79.3576	62.2062	NA	56.5969	63.4319	64.4453	67.6277	87.4224	63.9003	36.0456	NA	749	727	837	287	1	1	45
10	20	H	62.7334	77.2221	96.4702	66.4929	82.485	53.4636	NA	NA	87.4331	104.841	120.663	102.723	85.2695	91.1458	NA	NA	95.43	95.3521	122.55	101.42	91.5386	103.195	NA	NA	91.6794	105.621	124.211	108.555	83.1131	90.6922	NA	NA	62.7334	77.2221	96.4702	66.4929	75.8421	53.4636	NA	NA	1	1	1	1	287	1	NA
13	1	C	NA	63.9658	51.7324	35.7733	44.4003	76.6606	NA	NA	NA	60.7786	43.2386	28.1056	47.6677	61.0989	NA	NA	NA	60.7686	45.1667	26.6256	48.0744	63.6504	NA	NA	NA	NA	NA	NA	NA	NA	NA	NA	NA	60.7673	43.1617	26.4458	44.4003	61.0128	NA	NA	NA	419	858	397	1	858	NA
13	2	H	54.8897	64.1608	78.3918	64.3294	73.903	56.7372	67.8933	NA	121.124	93.1719	109.622	102.385	104.346	77.6707	74.1287	NA	110.489	93.0182	109.329	109.1	111.052	92.3053	92.4735	NA	NA	NA	NA	NA	NA	NA	NA	NA	54.8897	64.1608	78.3918	64.3294	73.8056	56.7372	65.1637	NA	1	1	1	1	45	1	133
13	3	C	40.3112	28.0428	52.4382	44.6805	74.8675	NA	NA	NA	29.9986	26.8744	51.261	49.0984	52.9173	NA	NA	NA	33.4614	26.81	51.6342	46.963	55.0372	NA	NA	NA	NA	NA	NA	NA	NA	NA	NA	NA	29.9847	26.1614	50.3413	44.6805	51.2799	NA	NA	NA	858	309	683	1	683	NA	NA
13	4	H	46.5143	44.3647	50.1854	38.2978	NA	50.8	92.6341	NA	101.907	107.62	76.3976	74.2324	NA	58.3695	94.9936	NA	96.029	101.883	76.1288	79.5955	NA	96.9387	136.634	NA	NA	NA	NA	NA	NA	NA	NA	NA	46.5143	44.3647	50.1854	38.2978	NA	50.8	92.6341	NA	1	1	1	1	NA	1	1
13	5	C	47.6967	55.2066	33.5506	30.4348	50.3868	40.4633	97.6676	NA	55.1157	53.2951	29.7315	32.6064	52.4537	65.9296	100.356	NA	52.5584	53.9485	31.1856	28.03	50.04	55.4462	92.0661	NA	NA	NA	NA	NA	NA	NA	NA	NA	47.6967	53.2815	29.7105	26.5854	49.0322	40.3428	91.3461	NA	1	837	815	265	353	23	331
13	6	H	NA	33.6593	43.2869	43.5677	48.9636	63.0133	NA	NA	NA	73.8764	90.8114	72.4747	81.3364	62.3907	NA	NA	NA	64.852	84.8303	79.9963	94.5221	110.905	NA	NA	NA	NA	NA	NA	NA	NA	NA	NA	NA	33.6593	43.2869	43.5677	48.9636	54.5469	NA	NA	NA	1	1	1	1	111	NA
13	7	C	48.5707	46.3596	46.9698	62.9788	60.8618	NA	NA	NA	45.1735	31.9943	26.6218	43.7406	57.8188	NA	NA	NA	46.0196	35.9018	29.5551	47.2686	62.3557	NA	NA	NA	NA	NA	NA	NA	NA	NA	NA	NA	45.0416	31.1168	26.422	43.1537	55.7258	NA	NA	NA	683	749	705	749	683	NA	NA
13	8	C	NA	51.7087	22.8703	53.0898	49.0561	70.7559	NA	NA	NA	47.6932	19.0052	50.4383	51.4097	76.0361	NA	NA	NA	44.8134	18.2966	46.616	45.8493	64.2025	NA	NA	NA	NA	NA	NA	NA	NA	NA	NA	NA	43.8728	18.0912	45.8482	41.3326	58.9366	NA	NA	NA	287	287	243	243	243	NA
13	9	C	70.7599	85.9195	51.2373	69.1816	73.1756	63.9799	79.9106	75.1531	80.1931	107.009	58.619	79.7341	73.462	68.1762	87.7197	71.8941	78.0275	99.9894	57.6449	70.7686	70.5543	62.4669	82.3396	84.7434	NA	NA	NA	NA	NA	NA	NA	NA	70.7599	85.9195	51.2373	68.6836	69.206	58.4772	79.9106	71.6167	1	1	1	111	265	133	1
13	10	H	41.0816	39.7541	57.757	49.0215	67.193	51.9855	56.3513	NA	86.2471	74.6359	90.4911	77.1737	98.4937	91.4736	75.2695	NA	81.1655	73.9264	88.1881	76.1748	103.196	111.036	130.081	NA	NA	NA	NA	NA	NA	NA	NA	NA	41.0816	39.7541	57.757	49.0215	67.193	51.9855	56.3513	NA	1	1	1	1	1	1	1
13	11	C	54.6829	45.7298	47.7077	NA	55.5863	48.1721	63.1449	NA	56.0201	48.9725	46.9987	NA	50.493	66.4654	67.0045	NA	55.602	47.2106	45.2424	NA	46.9994	59.4956	65.8443	NA	NA	NA	NA	NA	NA	NA	NA	NA	54.6829	45.1637	44.59	NA	46.7731	47.704	61.2869	NA	1	353	309	NA	463	45	683
13	12	H	NA	NA	80.0634	72.6044	66.875	70.2713	NA	NA	NA	NA	111.692	98.0041	77.6275	66.2133	NA	NA	NA	NA	110.201	106.424	101.395	75.0002	NA	NA	NA	NA	NA	NA	NA	NA	NA	NA	NA	NA	80.0634	72.6044	66.875	63.162	NA	NA	NA	NA	1	1	1	133	NA
13	13	C	NA	75.0354	54.7183	76.7581	48.2868	82.536	NA	NA	NA	74.7476	49.492	84.8603	53.0176	88.9264	NA	NA	NA	74.412	44.8684	79.3542	49.6111	78.9109	NA	NA	NA	NA	NA	NA	NA	NA	NA	NA	NA	73.994	44.7632	73.4652	46.1922	78.0622	NA	NA	NA	375	419	243	111	177	NA
13	14	H	NA	59.0828	49.269	55.8103	29.0018	71.2752	90.3938	NA	NA	82.9255	102.646	90.0738	64.1251	82.6613	78.7931	NA	NA	82.7207	100.878	99.3814	79.3657	99.0278	98.5324	NA	NA	NA	NA	NA	NA	NA	NA	NA	NA	59.0828	49.269	55.8103	29.0018	71.2752	78.5654	NA	NA	1	1	1	1	1	858
13	15	C	NA	71.0667	52.178	71.72	67.4707	58.1859	65.0428	49.6771	NA	78.8103	52.9345	72.8127	73.734	62.1419	73.4898	62.5825	NA	74.3368	52.8813	68.6163	69.7243	61.3796	65.9025	63.1152	NA	NA	NA	NA	NA	NA	NA	NA	NA	71.0667	52.178	68.6145	67.4707	53.8884	59.7487	49.6771	NA	1	1	441	1	111	221
13	16	H	32.052	81.3855	70.8379	58.7757	89.9954	48.4842	88.2324	66.0202	133.423	127.554	108.106	89.2237	96.6382	90.2753	103.968	71.9903	120.507	123.112	106.913	90.0293	109.388	94.1053	113.516	76.7467	NA	NA	NA	NA	NA	NA	NA	NA	32.052	81.3855	70.8379	58.7757	89.9954	48.4842	83.9278	66.0202	1	1	1	1	1	1	133
13	17	C	69.806	48.4581	67.1196	43.1002	49.1972	42.4642	38.6227	NA	78.294	58.2073	71.3127	32.8466	48.5513	37.5862	53.8641	NA	76.0199	55.9525	67.2211	36.8734	44.4346	37.2658	39.999	NA	NA	NA	NA	NA	NA	NA	NA	NA	69.806	48.4581	66.3222	32.5182	43.0389	36.9243	37.4693	NA	1	1	221	749	309	749	111
13	18	H	59.2725	58.504	38.3404	58.7183	36.8799	52.0512	67.5465	NA	39.4423	93.4971	59.7306	97.7952	83.3465	91.2468	76.7968	NA	73.1279	92.2893	60.1929	103.539	92.7906	111.007	97.5493	NA	NA	NA	NA	NA	NA	NA	NA	NA	39.3937	58.504	38.3404	58.7183	36.8799	52.0512	67.1081	NA	837	1	1	1	1	1	683
13	19	H	39.8527	45.2555	44.4369	51.3119	61.8677	33.8864	62.6885	73.7472	88.6052	72.6006	60.1863	81.551	69.194	70.7141	80.4026	58.8701	71.6172	73.0039	63.851	75.2275	75.7782	68.4112	95.6053	105.12	NA	NA	NA	NA	NA	NA	NA	NA	39.8527	45.2555	44.4369	51.3119	61.3313	33.8864	60.5844	58.5459	1	1	1	1	89	1	111
13	20	H	80.6631	84.9325	59.1756	54.9193	74.6444	NA	NA	NA	97.7242	113.448	83.5117	48.1456	55.7951	NA	NA	NA	97.7882	112.961	82.5429	70.7667	109.434	NA	NA	NA	NA	NA	NA	NA	NA	NA	NA	NA	79.1951	84.9325	59.1756	47.6073	55.2808	NA	NA	NA	89	1	1	858	858	NA	NA
14	1	C	41.8203	49.3862	35.0383	68.4324	56.8572	81.9643	105.072	82.7485	40.7194	43.1866	32.6584	61.7688	55.4682	62.6294	96.2175	86.9994	41.3893	46.8329	35.4911	66.8622	61.5074	62.6972	98.118	85.0628	NA	NA	NA	NA	NA	NA	NA	NA	40.1276	43.1586	32.5538	61.7289	55.3013	59.3055	95.9437	82.7485	265	857	793	857	857	727	595
14	2	H	84.145	30.2745	51.235	32.8933	39.4389	60.625	27.343	NA	90.3801	60.7934	88.9999	89.8451	92.1154	98.3397	53.3476	NA	90.6411	57.6463	86.535	100.471	93.1515	116.765	98.7176	NA	NA	NA	NA	NA	NA	NA	NA	NA	84.145	30.2745	51.235	32.8933	39.4389	60.625	27.343	NA	1	1	1	1	1	1	1
14	3	C	NA	44.0008	44.0551	50.1007	31.5265	49.7815	66.1403	NA	NA	43.5761	38.004	48.6513	24.6825	49.4577	61.0723	NA	NA	44.462	41.2907	47.7193	27.527	54.0779	54.1941	NA	NA	NA	NA	NA	NA	NA	NA	NA	NA	42.9867	37.9966	47.2516	24.2808	48.7602	51.6232	NA	NA	265	857	309	749	749	265
14	4	H	44.1186	37.1772	42.9083	33.2392	45.8026	55.2314	139.769	48.3657	42.929	104.208	88.1279	93.0148	105.415	100.911	114.233	51.2286	39.5529	99.2117	86.397	93.6498	109.9	108.535	91.0636	70.5622	NA	NA	NA	NA	NA	NA	NA	NA	38.1791	37.1772	42.9083	33.2392	45.8026	55.2314	89.4547	48.3657	353	1	1	1	1	1	463
14	5	C	41.141	47.8571	38.6902	34.683	44.5496	64.3665	49.4261	NA	41.5524	44.6859	38.8917	42.8992	46.6147	72.9326	60.4687	NA	42.4829	48.45	38.024	45.0216	44.1375	61.6859	55.2382	NA	NA	NA	NA	NA	NA	NA	NA	NA	40.8761	42.9317	37.8102	34.683	42.778	58.9279	49.4261	NA	683	683	529	1	111	265	1
14	6	H	NA	24.752	37.9413	30.8978	52.2234	48.762	NA	NA	NA	59.466	94.2993	71.8257	101.592	54.9636	NA	NA	NA	59.6468	85.8612	76.9028	108.172	90.0377	NA	NA	NA	NA	NA	NA	NA	NA	NA	NA	NA	24.752	37.9413	30.8978	52.2234	48.762	NA	NA	NA	1	1	1	1	1	NA
14	7	C	53.3038	-102.403	40.0565	31.7735	43.1007	45.9066	58.9967	54.8307	60.9134	-103.758	38.2656	28.7629	35.7329	43.7716	47.657	63.2236	56.4049	-101.737	38.7537	31.4532	38.6227	48.0466	54.5443	76.0356	NA	NA	NA	NA	NA	NA	NA	NA	53.3038	Inf	38.2554	28.7404	35.6712	43.7514	47.5466	54.8307	1	NA	857	857	857	837	857
14	8	H	49.1203	34.1806	38.7307	28.6462	44.7642	45.946	42.6526	NA	89.5445	69.5236	86.763	90.6673	89.1829	103.628	59.1194	NA	86.1604	73.1224	81.2899	92.5901	102.444	113.248	95.758	NA	NA	NA	NA	NA	NA	NA	NA	NA	49.1203	34.1806	38.7307	28.6462	44.7642	45.946	42.6526	NA	1	1	1	1	1	1	1
14	9	C	80.4454	45.1621	51.388	40.7397	69.0139	53.3233	22.6523	NA	70.5419	42.8977	44.4411	38.899	69.6905	50.0509	43.1489	NA	74.4346	43.2083	47.1953	40.9881	68.8777	46.7838	33.8564	NA	NA	NA	NA	NA	NA	NA	NA	NA	70.5228	41.9268	44.3949	38.8557	68.6441	46.297	22.6523	NA	857	705	793	815	353	331	1
14	10	H	NA	30.5748	36.2512	48.7999	63.0109	46.1829	NA	NA	NA	92.9488	86.6758	92.0542	82.2932	59.7648	NA	NA	NA	100.958	93.9287	110.518	102.218	109.448	NA	NA	NA	NA	NA	NA	NA	NA	NA	NA	NA	30.5748	36.2512	48.7999	63.0109	46.1829	NA	NA	NA	1	1	1	1	1	NA
14	11	C	26.5415	40.5181	29.5849	44.2037	37.2323	18.1827	93.1785	NA	27.2675	43.3166	19.4793	39.6581	35.0014	17.3485	85.043	NA	24.7556	39.4286	24.3651	42.1144	36.244	19.2957	87.0934	NA	NA	NA	NA	NA	NA	NA	NA	NA	23.9571	39.1377	19.4357	39.6541	34.2364	12.9789	85.0156	NA	573	507	857	857	617	111	815
14	12	H	55.9762	49.1359	38.5805	36.582	51.1312	45.0826	56.8108	NA	77.586	82.4605	76.2486	87.8518	96.51	80.764	90.9181	NA	69.3723	80.6689	74.1367	89.7512	104.491	96.5917	113.193	NA	NA	NA	NA	NA	NA	NA	NA	NA	55.9762	49.1359	38.5805	36.582	51.1312	45.0826	56.8108	NA	1	1	1	1	1	1	1
14	15	C	29.9569	38.4949	49.8818	49.8676	7.15433	55.1724	63.3644	NA	32.4896	39.8654	45.0428	44.6631	7.59866	54.5471	58.9221	NA	31.5557	38.9879	47.1102	47.0336	5.04365	59.0364	65.3061	NA	NA	NA	NA	NA	NA	NA	NA	NA	29.9569	38.4949	45.0078	44.64	3.87351	53.2698	58.6501	NA	1	1	857	857	485	111	857
14	16	H	NA	30.6392	24.195	26.692	35.2621	41.9541	54.5527	47.9135	NA	80.362	40.0432	78.8541	65.2523	88.9736	89.1697	56.1691	NA	74.4038	39.4989	78.3806	61.2516	98.2676	96.0696	58.6214	NA	NA	NA	NA	NA	NA	NA	NA	NA	30.6392	24.195	26.692	35.2621	41.9541	54.5527	47.9135	NA	1	1	1	1	1	1
14	17	C	NA	40.6943	43.2206	77.3614	41.9078	42.7896	44.1534	38.5732	NA	45.6419	48.3073	108.219	47.0026	47.3973	51.8012	46.5011	NA	39.1372	44.5018	79.0873	41.6934	44.5102	53.5232	41.1274	NA	NA	NA	NA	NA	NA	NA	NA	NA	37.9491	42.9769	69.3589	40.4967	41.7743	44.1534	38.242	NA	243	111	309	111	199	1
14	18	H	NA	21.2013	41.0362	61.8198	27.9562	45.0185	36.4417	32.9787	NA	35.9106	93.0045	96.6854	91.1256	99.7874	88.2418	105.072	NA	34.6923	86.2509	95.019	89.3141	106.935	100.62	119.894	NA	NA	NA	NA	NA	NA	NA	NA	NA	21.1031	41.0362	61.8198	27.9562	45.0185	36.4417	32.9787	NA	67	1	1	1	1	1
14	19	C	NA	50.61	42.8083	42.2539	39.0103	47.5782	40.6445	25.9674	NA	59.203	47.0711	44.6609	46.3317	52.0635	57.4861	31.661	NA	53.4547	43.6998	41.468	39.6906	48.755	46.3113	28.51	NA	NA	NA	NA	NA	NA	NA	NA	NA	50.5904	42.652	41.3407	38.9133	47.5311	40.6445	25.9674	NA	23	111	485	45	23	1
14	20	H	NA	NA	43.2207	39.0782	42.3414	28.0093	50.031	NA	NA	NA	108.932	122.681	95.946	74.1013	92.2124	NA	NA	NA	100.364	113.329	104.391	93.6988	122.448	NA	NA	NA	NA	NA	NA	NA	NA	NA	NA	NA	43.2207	39.0782	42.3414	28.0093	50.031	NA	NA	NA	1	1	1	1	1
15	1	H	53.9812	69.5292	99.468	102.984	103.973	92.4275	87.2713	65.2629	122.541	126.109	127.887	143.743	147.657	136.222	113.05	71.3912	117.192	120.723	126.631	143.384	150.506	146.427	112.998	72.1131	NA	NA	NA	NA	NA	NA	NA	NA	53.9812	69.5292	99.468	102.984	103.973	92.4275	87.2713	65.2629	1	1	1	1	1	1	1
15	2	C	NA	73.0545	85.1197	94.6942	107.663	88.6382	83.3084	62.6683	NA	70.974	80.4565	99.0839	115.375	98.758	85.5153	83.6673	NA	71.557	80.6987	98.5615	113.059	92.9353	82.8428	75.7207	NA	NA	NA	NA	NA	NA	NA	NA	NA	70.3991	78.845	94.6942	107.663	88.6382	82.1729	62.6683	NA	639	661	1	1	1	639
15	3	H	NA	107.755	88.7387	89.9512	99.2767	74.7263	81.6155	NA	NA	138.163	128.537	139.882	123.213	118.228	98.2557	NA	NA	126.744	132.702	149.305	131.793	133.596	104.993	NA	NA	NA	NA	NA	NA	NA	NA	NA	NA	107.755	88.7387	89.9512	99.2767	74.7263	81.6155	NA	NA	1	1	1	1	1	1
15	4	C	64.4075	103.029	89.3047	NA	82.9539	76.9438	69.6743	NA	69.6442	84.4351	78.6988	NA	101.877	120.985	98.9599	NA	65.4112	91.2623	86.9601	NA	95.1124	114.268	94.5382	NA	NA	NA	NA	NA	NA	NA	NA	NA	63.0538	83.7774	78.6068	NA	82.9539	76.9438	69.6743	NA	177	727	858	NA	1	1	1
15	5	H	46.8716	80.7156	81.4492	88.4242	78.4814	79.9081	39.2967	57.9533	120.245	117.339	132.924	133.215	135.403	131.671	85.0422	68.5351	112.281	113.342	131.475	139.159	137.711	150.993	119.335	90.3916	NA	NA	NA	NA	NA	NA	NA	NA	46.8716	80.7156	81.4492	88.4242	78.4814	79.9081	39.2967	57.9533	1	1	1	1	1	1	1
15	6	C	55.4351	100.099	82.0513	94.0739	75.7673	74.4019	56.1502	NA	53.2315	98.6007	72.9525	93.213	89.0359	104.044	104.669	NA	54.2569	97.7537	76.0373	96.0561	75.9767	93.1178	79.6449	NA	NA	NA	NA	NA	NA	NA	NA	NA	53.2276	96.4363	72.3909	93.1662	75.6797	74.4019	56.1502	NA	858	595	749	858	529	1	1
15	7	H	NA	100.812	49.7773	82.0295	59.583	61.8918	56.9655	NA	NA	156.68	119.321	150.244	123.778	114.798	106.189	NA	NA	137.641	119.021	150.984	119.287	108.57	107.398	NA	NA	NA	NA	NA	NA	NA	NA	NA	NA	100.812	49.7773	82.0295	59.583	61.8918	56.9655	NA	NA	1	1	1	1	1	1
15	8	C	91.0723	107.87	94.0163	81.618	80.6976	61.5445	86.6711	NA	90.8939	95.9398	75.8547	79.5836	87.5095	75.14	96.3262	NA	92.303	98.4205	87.6519	77.6172	78.8582	58.0136	96.1562	NA	NA	NA	NA	NA	NA	NA	NA	NA	89.9022	95.4622	75.8286	76.1648	77.4569	53.4036	79.2735	NA	595	639	858	661	375	155	133
15	9	H	69.921	115.892	70.9081	96.6178	90.0468	71.6363	63.953	59.7633	116.453	137.547	120.807	119.859	126.107	99.4982	108.739	72.3022	116.649	135.204	119.97	126.004	130.516	106.526	117.92	95.3442	NA	NA	NA	NA	NA	NA	NA	NA	69.921	115.892	70.9081	96.6178	90.0468	71.6363	63.953	59.7633	1	1	1	1	1	1	1
15	10	C	NA	44.4933	101.661	124.832	106.453	110.343	100.425	93.8881	NA	44.4365	103.23	124.022	109.712	132.295	103.358	107.403	NA	41.705	101.064	121.251	105.669	109.356	94.4741	89.8438	NA	NA	NA	NA	NA	NA	NA	NA	NA	40.7901	100.88	120.961	105.559	108.962	94.0489	88.7898	NA	573	617	551	397	639	397
15	11	H	65.8756	90.3692	118.494	82.8238	91.2168	65.1038	71.824	NA	119.837	132.732	146.34	127.851	140.329	113.426	97.0573	NA	110.629	128.868	146.67	136.636	144.735	118.594	117.614	NA	NA	NA	NA	NA	NA	NA	NA	NA	65.8756	90.3692	118.494	82.8238	91.2168	65.1038	71.824	NA	1	1	1	1	1	1	1
15	12	C	70.3799	127.016	91.2737	76.7735	90.814	62.8608	82.1879	NA	79.1428	117.482	83.6759	82.5665	105.881	91.3081	92.9887	NA	77.6629	121.511	92.4508	81.4735	101.018	91.265	101.075	NA	NA	NA	NA	NA	NA	NA	NA	NA	70.3799	117.455	83.5688	76.7735	90.7983	62.8608	82.1879	NA	1	858	858	1	23	1	1
15	13	H	NA	NA	74.737	90.8363	70.0032	52.085	89.3451	NA	NA	NA	120.519	137.291	124.436	107.442	100.026	NA	NA	NA	120.299	141.647	131.78	110.468	111.669	NA	NA	NA	NA	NA	NA	NA	NA	NA	NA	NA	74.737	90.8363	70.0032	52.085	73.4539	NA	NA	NA	1	1	1	1	111
15	14	C	54.0471	93.2441	75.2118	81.789	74.4419	78.0044	53.5374	94.8459	55.7803	67.5251	67.6111	79.5328	78.7804	80.4858	76.4369	100.977	58.1421	79.1662	78.1804	85.0817	82.2831	73.723	70.9584	104.445	NA	NA	NA	NA	NA	NA	NA	NA	54.0471	67.4591	67.5625	79.4193	70.4934	70.7341	53.5374	94.8459	1	858	858	858	111	551	1
15	15	H	135.946	125.862	129.335	141.979	168.046	130.65	109.313	92.8061	138.73	127.117	131.797	143.013	167.524	124.186	107.873	84.2511	136.12	125.901	130.168	142.671	169.755	130.852	113.495	94.9547	NA	NA	NA	NA	NA	NA	NA	NA	135.895	125.803	129.318	141.979	167.454	124.107	107.735	83.6496	243	375	221	1	858	858	858
15	16	C	NA	91.1793	63.8805	81.7497	76.538	63.5405	102.835	NA	NA	86.3997	55.6361	73.9674	78.3394	61.2244	95.6838	NA	NA	90.7315	63.4858	81.3377	77.5788	63.2399	102.282	NA	NA	NA	NA	NA	NA	NA	NA	NA	NA	86.331	55.5583	73.9117	76.2927	60.2225	94.7663	NA	NA	771	858	858	727	573	705
15	17	H	58.4998	97.535	67.9844	149.709	73.8067	55.2122	66.2347	NA	114.394	130.382	133.26	31.0109	131.273	98.5762	65.9948	NA	95.41	126.507	135.238	64.6108	137.214	104.134	101.783	NA	NA	NA	NA	NA	NA	NA	NA	NA	58.4998	97.535	67.9844	30.5145	73.8067	55.2122	65.7503	NA	1	1	1	858	1	1	858
15	18	C	80.0579	85.7115	69.7484	76.3758	80.0625	60.3764	58.3718	NA	80.5005	82.0017	70.456	67.0876	79.1079	94.9907	106.002	NA	83.4979	84.4782	73.3504	69.8079	80.0165	91.7554	86.4589	NA	NA	NA	NA	NA	NA	NA	NA	NA	79.4034	81.1306	69.7025	65.0982	77.3619	60.3764	55.201	NA	683	705	749	727	573	1	111
15	19	H	70.2791	62.7907	55.5076	93.4051	90.7318	83.4673	79.5467	81.8198	119.962	117.688	121.8	130.375	137.806	144.425	128.482	100.611	107.285	110.73	111.531	129.266	140.424	140.277	126.66	99.5332	NA	NA	NA	NA	NA	NA	NA	NA	70.2791	62.7907	55.5076	93.4051	90.7318	83.4673	79.5467	81.8198	1	1	1	1	1	1	1
16	1	H	NA	NA	83.6153	112.865	59.4245	45.7634	46.1051	38.9507	NA	NA	93.1881	65.6913	61.7629	52.7057	61.638	59.0198	NA	NA	106.808	94.7066	60.2522	54.8369	61.703	64.4725	NA	NA	NA	NA	NA	NA	NA	NA	NA	NA	83.6153	65.6488	59.3769	45.7634	46.1051	38.9507	NA	NA	1	858	155	1	1
16	2	C	NA	NA	70.6065	66.564	69.1105	42.7423	48.1946	39.3311	NA	NA	91.4064	71.1894	74.1549	49.443	63.6846	42.2328	NA	NA	77.504	68.5466	70.0384	49.367	58.9088	37.737	NA	NA	NA	NA	NA	NA	NA	NA	NA	NA	70.6065	66.564	68.921	42.7423	48.1946	33.6494	NA	NA	1	1	177	1	1
16	3	H	NA	NA	70.7384	74.9746	69.0235	56.185	43.8953	32.6893	NA	NA	110.034	125.06	85.8097	76.3129	72.9951	78.5564	NA	NA	103.95	112.984	78.7872	70.1369	72.4944	73.6528	NA	NA	NA	NA	NA	NA	NA	NA	NA	NA	70.7384	74.9746	69.0235	56.185	43.8953	32.6893	NA	NA	1	1	1	1	1
16	4	C	NA	NA	76.3285	84.4012	NA	33.7195	45.0086	37.492	NA	NA	91.7737	95.7161	NA	47.0422	52.54	47.45	NA	NA	86.6916	87.0333	NA	42.4921	50.4218	39.5052	NA	NA	NA	NA	NA	NA	NA	NA	NA	NA	76.3285	84.4012	NA	33.7195	45.0086	34.7781	NA	NA	1	1	NA	1	1
16	5	H	NA	NA	59.4094	67.8738	63.39	60.5694	36.7371	57.1655	NA	NA	71.7978	85.892	81.0524	73.3259	51.0476	95.6406	NA	NA	66.4165	74.122	69.7825	69.8682	58.5211	95.8482	NA	NA	NA	NA	NA	NA	NA	NA	NA	NA	59.4094	67.8738	63.39	60.5694	36.7371	57.1476	NA	NA	1	1	1	1	1
16	6	C	NA	NA	63.5377	60.5612	45.6613	59.5526	47.6888	34.5254	NA	NA	67.7817	62.5308	49.5456	61.4923	60.4925	51.4712	NA	NA	65.9428	60.9187	47.8885	62.0124	47.4165	40.5953	NA	NA	NA	NA	NA	NA	NA	NA	NA	NA	63.5377	60.5612	45.6613	58.8016	39.9473	33.7524	NA	NA	1	1	1	155	133
16	7	H	NA	NA	72.9511	76.3923	63.2137	60.8924	44.0755	27.426	NA	NA	145.314	81.7596	69.0923	67.9117	53.3078	43.4392	NA	NA	112.728	83.1772	72.2452	69.4006	73.3074	49.2373	NA	NA	NA	NA	NA	NA	NA	NA	NA	NA	72.9511	76.3923	63.2137	60.8924	44.0755	27.426	NA	NA	1	1	1	1	1
16	11	H	NA	NA	NA	81.7361	56.4882	58.2438	42.1318	32.6227	NA	NA	NA	85.6702	60.9721	58.6204	52.6986	39.6386	NA	NA	NA	87.654	60.9215	61.7683	61.4557	43.1821	NA	NA	NA	NA	NA	NA	NA	NA	NA	NA	NA	81.7361	56.4882	58.109	42.1318	32.6227	NA	NA	NA	1	1	749	1
16	12	C	NA	NA	NA	83.3753	63.9648	45.273	39.8202	46.2843	NA	NA	NA	85.2445	67.6099	46.2946	42.3208	60.9961	NA	NA	NA	84.6986	65.4054	45.7587	42.4455	55.6215	NA	NA	NA	NA	NA	NA	NA	NA	NA	NA	NA	83.3753	63.9648	45.273	39.8202	46.2843	NA	NA	NA	1	1	1	1
16	13	H	NA	NA	74.8164	64.7932	61.1766	44.8044	118.754	49.1956	NA	NA	131.041	81.0549	62.6468	48.3674	138.767	68.48	NA	NA	86.2986	77.0905	69.4636	53.6926	148.596	80.6605	NA	NA	NA	NA	NA	NA	NA	NA	NA	NA	74.8164	64.7932	61.1766	44.3256	118.754	49.1956	NA	NA	1	1	1	177	1
16	14	C	NA	NA	80.7478	73.5946	71.8327	47.2708	44.399	34.0506	NA	NA	119.062	78.1704	75.7101	51.0286	56.0658	42.1173	NA	NA	92.644	76.6699	73.5833	50.353	52.0102	38.0301	NA	NA	NA	NA	NA	NA	NA	NA	NA	NA	80.7478	73.5946	71.8327	47.2708	44.399	31.6649	NA	NA	1	1	1	1	1
16	15	H	NA	NA	77.6465	67.2845	64.5631	49.1806	32.7968	40.6569	NA	NA	123.389	91.3935	100.16	81.3776	67.4624	67.5627	NA	NA	91.3523	78.71	81.318	75.6722	65.3412	65.7327	NA	NA	NA	NA	NA	NA	NA	NA	NA	NA	77.6398	67.2845	64.4308	49.1806	32.7968	40.6569	NA	NA	23	1	67	1	1
16	16	C	NA	NA	64.5436	86.0017	79.3322	65.5702	29.0397	44.3969	NA	NA	80.9611	98.3526	79.794	61.0651	39.3843	64.7481	NA	NA	67.5443	87.9781	77.8598	61.4226	37.9275	54.7303	NA	NA	NA	NA	NA	NA	NA	NA	NA	NA	64.5436	86.0017	77.0241	61.0528	28.7464	41.3318	NA	NA	1	1	265	858	89
16	17	H	NA	NA	75.1209	69.9901	69.7259	53.1079	56.8712	36.2261	NA	NA	97.6042	90.5025	96.9783	82.176	102.637	78.3114	NA	NA	84.7896	83.0536	86.558	72.5282	95.3021	98.0828	NA	NA	NA	NA	NA	NA	NA	NA	NA	NA	75.1209	69.9901	69.3254	53.1079	56.8712	36.2261	NA	NA	1	1	111	1	1
16	18	C	NA	NA	79.1252	67.6717	62.6881	NA	43.1054	44.2061	NA	NA	79.7529	69.2254	70.7206	NA	47.0699	58.9331	NA	NA	78.9222	70.017	67.1662	NA	39.0979	45.758	NA	NA	NA	NA	NA	NA	NA	NA	NA	NA	78.8195	67.6717	62.6881	NA	39.0489	42.4764	NA	NA	485	1	1	NA	419
17	7	H	69.8972	75.1105	73.1119	55.5006	49.652	63.1995	53.5895	62.3755	110.08	132.536	119.882	107.901	100.731	116.593	78.5725	89.2141	107.577	128.649	121.389	109.611	106.594	117.86	82.3592	99.4092	NA	NA	NA	NA	NA	NA	NA	NA	69.8972	75.1105	73.1119	55.5006	49.652	63.1995	53.5895	62.3755	1	1	1	1	1	1	1
17	9	H	86.7949	56.1244	62.9789	75.5434	76.625	54.5274	46.4664	55.2605	124.117	88.13	106.435	100.675	98.9945	87.1484	84.8895	78.5268	113.546	87.6089	106.343	99.7964	101.118	88.9705	90.7979	84.5064	NA	NA	NA	NA	NA	NA	NA	NA	86.7949	56.1244	62.9789	75.5434	76.625	54.5274	46.4664	55.2605	1	1	1	1	1	1	1
17	11	H	63.0239	58.3567	80.9812	104.69	108.004	87.1708	75.3659	58.7799	89.0204	128.86	92.2215	127.027	127.719	112.472	111.314	87.3775	85.7939	112.117	91.8056	126.077	127.238	114.834	112.085	89.9725	NA	NA	NA	NA	NA	NA	NA	NA	63.0239	58.3567	80.9812	104.69	108.004	87.1708	75.3659	58.7799	1	1	1	1	1	1	1
17	12	C	47.368	66.9	50.4058	49.3506	85.3909	52.0848	48.8978	42.7869	54.222	73.7381	53.1095	47.3797	79.0349	61.3429	51.8829	52.9179	51.2628	70.5664	49.6864	47.7072	80.3939	57.8897	53.1417	46.1063	NA	NA	NA	NA	NA	NA	NA	NA	47.368	66.9	48.6417	46.9941	78.8552	52.0848	46.052	42.1411	1	1	287	661	639	1	111
17	13	H	NA	61.7103	49.7737	81.114	73.6256	43.2858	45.3725	54.977	NA	97.8316	91.5131	115.662	107.389	81.3212	89.0876	90.8315	NA	94.079	92.8008	114.07	105.798	82.8928	87.7469	91.6165	NA	NA	NA	NA	NA	NA	NA	NA	NA	61.7103	49.7737	81.114	73.6256	43.2858	45.3725	54.977	NA	1	1	1	1	1	1
17	14	C	68.2322	51.2739	46.1211	69.5286	57.9722	57.9248	59.6562	56.8039	83.5664	62.156	53.9033	74.1266	55.7935	67.5016	65.1013	66.2607	74.9429	57.7492	48.3948	72.4816	55.1727	61.2098	65.0759	59.3708	NA	NA	NA	NA	NA	NA	NA	NA	68.2322	51.2739	46.1211	69.5286	54.431	57.7567	59.6562	53.9273	1	1	1	1	617	67	1
17	15	H	NA	NA	71.1082	52.5998	29.9523	43.5286	48.1675	63.0145	NA	NA	122.121	111.644	88.9351	69.3494	99.4209	74.9396	NA	NA	118.576	110.845	93.0688	79.9734	102.804	111.908	NA	NA	NA	NA	NA	NA	NA	NA	NA	NA	71.1082	52.5998	29.9523	43.5286	48.1675	63.0145	NA	NA	1	1	1	1	1
17	16	C	NA	79.0176	72.8854	61.7092	50.4416	46.6371	22.1778	39.5634	NA	75.6809	76.6139	65.2462	71.2687	71.0586	38.1467	52.9938	NA	73.8995	73.0837	70.5355	66.8726	51.7757	29.6816	47.0244	NA	NA	NA	NA	NA	NA	NA	NA	NA	72.6147	72.6516	61.7092	50.4416	45.2722	22.1778	37.5408	NA	353	199	1	1	111	1
17	17	H	53.8075	44.1465	53.6475	44.5237	75.7749	53.1837	53.4486	44.1453	108.357	128.303	104.629	100.079	107.694	101.119	94.1769	85.4632	99.6224	123.325	100.618	98.4189	106.462	98.3154	96.4827	88.8015	NA	NA	NA	NA	NA	NA	NA	NA	53.8075	44.1465	53.6475	44.5237	75.7749	53.1837	53.4486	44.1453	1	1	1	1	1	1	1
17	18	C	48.1886	71.1352	80.0173	85.7804	54.8575	35.9719	54.505	58.799	55.8893	72.7418	80.816	85.7001	75.6136	58.5949	65.8009	51.5133	50.7724	72.6421	77.9802	82.9433	74.2878	36.811	54.231	42.2426	NA	NA	NA	NA	NA	NA	NA	NA	48.1886	69.8742	76.0737	82.4856	54.8575	32.0405	50.0956	41.8839	1	551	243	331	1	177	133
17	19	H	66.6765	38.0444	75.4753	63.2609	49.768	38.1328	59.0031	66.1671	120.37	94.3778	104.882	107.872	93.6613	96.8059	93.8672	77.4561	112.288	92.5642	104.557	105.516	98.4209	104.316	99.1245	105.13	NA	NA	NA	NA	NA	NA	NA	NA	66.6765	38.0444	75.4753	63.2609	49.768	38.1328	59.0031	66.1671	1	1	1	1	1	1	1
17	20	C	NA	58.1154	78.8852	56.8043	54.7519	NA	19.2369	88.3288	NA	65.6921	86.356	58.348	56.8138	NA	21.0183	78.8467	NA	62.7373	78.229	54.2218	46.6191	NA	18.3277	107.9	NA	NA	NA	NA	NA	NA	NA	NA	NA	57.5679	77.3417	53.0589	42.6605	NA	8.36541	78.3627	NA	243	155	133	221	NA	155
18	1	H	55.3531	96.7502	101.588	84.9893	95.2618	69.3834	NA	64.7345	62.717	123.642	130.791	131.19	142.844	126.091	NA	111.052	62.7751	115.135	126.955	129.052	141.694	126.915	NA	124.053	NA	NA	NA	NA	NA	NA	NA	NA	55.3531	96.7502	101.588	84.9893	95.2618	69.3834	NA	64.7345	1	1	1	1	1	1	NA
18	2	C	NA	77.619	96.807	102.326	95.239	101.457	73.9468	74.1022	NA	83.7509	109.052	116.845	105.034	119.243	94.5203	92.8732	NA	80.4359	104.056	108.549	97.4667	109.522	77.5115	81.1314	NA	NA	NA	NA	NA	NA	NA	NA	NA	77.0531	96.807	102.326	95.239	101.457	72.5062	73.3518	NA	111	1	1	1	1	111
18	3	H	NA	109.649	89.7743	90.4213	72.217	68.3878	78.9724	NA	NA	148.909	128.349	134.501	127.459	107.735	104.155	NA	NA	134.196	126.644	136.053	134.334	131.019	125.804	NA	NA	NA	NA	NA	NA	NA	NA	NA	NA	109.649	89.7743	90.4213	72.217	68.3878	78.9724	NA	NA	1	1	1	1	1	1
18	4	C	84.3821	85.1935	92.4077	89.7673	74.9079	83.1401	77.23	56.154	83.4688	90.9209	100.87	102.656	77.0853	97.4588	92.5326	84.5339	82.169	88.4988	94.0147	95.0736	69.2494	86.3308	77.4694	67.8653	NA	NA	NA	NA	NA	NA	NA	NA	81.223	85.1935	91.9005	89.7377	68.9108	80.5254	71.1347	56.154	507	1	111	67	375	111	111
18	5	H	80.0524	79.6481	108.158	103.304	100.498	93.5915	55.9675	77.8957	142.309	117.448	146.895	141.85	151.22	146.021	127.551	113.481	130.744	110.315	142.934	138.241	150.932	144.303	132.017	119.81	NA	NA	NA	NA	NA	NA	NA	NA	80.0524	79.6481	108.158	103.304	100.498	93.5915	55.9675	77.8957	1	1	1	1	1	1	1
18	6	C	84.5567	91.459	112.829	104.099	95.9254	97.3621	79.1341	75.5791	84.8505	90.1483	124.533	114.672	94.5018	103.539	91.3472	90.0047	81.7016	91.0023	120.914	107.686	91.6667	91.4616	74.3713	66.9065	NA	NA	NA	NA	NA	NA	NA	NA	81.667	89.9172	112.829	104.099	91.4259	91.3098	73.2181	62.5718	463	749	1	1	485	397	221
18	7	H	82.4681	56.8059	84.5377	71.6545	73.5525	45.495	82.6507	55.6315	136.55	162.355	143.306	129.522	104.326	108.07	104.761	65.916	131.223	138.878	140.496	132.818	110.597	117.498	119.672	64.7148	NA	NA	NA	NA	NA	NA	NA	NA	82.4681	56.8059	84.5377	71.6545	73.5525	45.495	82.6507	55.6315	1	1	1	1	1	1	1
18	8	C	69.2539	106.938	97.932	106.332	64.6285	74.2269	71.4256	65.2125	73.0941	105.638	114.136	118.457	74.7834	98.9816	75.9938	70.8717	68.5074	110.553	107.057	110.014	68.3936	79.0875	69.7981	66.1291	NA	NA	NA	NA	NA	NA	NA	NA	67.5799	105.588	97.932	106.332	64.6285	71.858	68.2046	48.1624	353	858	1	1	1	111	265
18	9	H	79.0667	86.8855	84.0788	82.3026	76.1915	63.0449	64.8029	49.3141	121.789	137.531	123.116	133.022	120.799	109.015	100.136	70.751	115.806	132.668	123.341	129.349	121.078	111.905	113.142	92.965	NA	NA	NA	NA	NA	NA	NA	NA	79.0667	86.8855	84.0788	82.3026	76.1915	63.0449	64.8029	49.3141	1	1	1	1	1	1	1
18	10	C	NA	63.7761	105.237	98.5832	91.7157	76.0006	78.3381	78.0327	NA	59.6529	118.37	97.7192	96.7217	83.5584	87.2545	81.3714	NA	59.3316	114.002	96.4922	93.8672	79.5284	72.9149	70.0218	NA	NA	NA	NA	NA	NA	NA	NA	NA	58.6826	105.237	95.5464	91.7157	75.6508	72.3202	67.5891	NA	507	1	661	1	287	243
18	11	C	92.9616	74.2089	96.6676	99.4237	82.6958	80.3112	57.2566	50.1787	87.0466	72.8175	112.813	103.273	93.2206	90.3757	75.0673	69.087	89.5159	68.1492	104.251	99.3927	84.3663	78.0058	56.9757	52.8735	NA	NA	NA	NA	NA	NA	NA	NA	86.9351	68.0441	96.6676	99.3689	79.5696	75.8371	53.7885	47.8792	858	463	1	463	221	243	133
18	12	H	52.0295	101.796	99.2849	96.9135	102.935	63.0215	83.295	73.63	102.557	138.755	146.715	132.874	148.732	127.999	112.474	90.2226	89.6038	127.533	143.348	127.819	150.997	129.638	125.906	100.434	NA	NA	NA	NA	NA	NA	NA	NA	52.0295	101.796	99.2849	96.9135	102.935	63.0215	83.295	73.63	1	1	1	1	1	1	1
18	13	C	102.922	81.7287	93.1446	94.4274	76.5272	85.2601	71.5014	58.0819	97.4037	81.8443	101.143	109.706	85.5557	87.9162	80.5039	80.0558	96.8998	80.008	95.0896	102.077	81.7404	82.7597	71.1553	65.8038	NA	NA	NA	NA	NA	NA	NA	NA	96.6649	79.8343	93.1446	94.4274	76.5272	82.6171	69.358	57.4532	507	507	1	1	1	397	111
18	14	H	70.2344	88.7047	112.459	76.0742	90.3432	87.3114	69.9274	59.1743	122.002	133.371	154.499	139.818	159.119	129.49	115.8	81.224	108.111	128.439	150.642	137.794	160.758	131.835	130.652	114.028	NA	NA	NA	NA	NA	NA	NA	NA	66.7451	88.7047	112.459	76.0742	90.3432	87.3114	69.9274	59.1743	111	1	1	1	1	1	1
18	15	C	NA	89.4234	88.6951	84.7302	74.3822	58.5726	51.795	42.7646	NA	95.3929	88.0487	86.5863	75.6129	72.9377	79.1853	66.4169	NA	89.5763	90.5427	84.2034	67.1722	57.423	59.4475	57.3912	NA	NA	NA	NA	NA	NA	NA	NA	NA	89.372	87.5425	82.892	67.1661	53.9348	51.4144	42.7646	NA	485	705	221	419	243	67
18	16	H	101.83	87.9993	105.257	82.1301	87.3599	80.0212	85.0759	63.6883	130.092	139.91	135.779	84.9191	139.478	126.402	125.952	94.1208	115.857	130.603	132.8	85.8744	137.986	131.63	139.111	106.078	NA	NA	NA	NA	NA	NA	NA	NA	101.83	87.9993	105.257	82.1301	87.3599	80.0212	85.0759	63.6883	1	1	1	1	1	1	1
18	17	C	98.2971	103.857	82.4767	101.523	82.8645	75.7068	63.9367	67.5705	91.5263	109.533	88.5198	105.048	86.2053	89.1208	73.5579	73.9599	92.8107	105.714	83.6993	98.0177	80.3338	67.7588	62.007	74.3762	NA	NA	NA	NA	NA	NA	NA	NA	89.5667	103.857	82.4767	95.8151	80.0842	66.6381	58.8955	64.8719	595	1	1	243	397	243	221
18	18	H	61.8984	59.3414	97.4473	81.9094	77.4397	78.0226	70.8738	52.1966	118.373	116.894	145.255	119.09	135.302	129.446	118.037	90.7092	107.92	107.907	137.721	113.662	141.704	133.13	134.277	103.32	NA	NA	NA	NA	NA	NA	NA	NA	61.8984	59.3414	97.4473	81.9094	77.4397	78.0226	70.8738	52.1966	1	1	1	1	1	1	1
18	19	C	73.5225	111.998	89.4796	84.0446	69.1447	61.3121	48.9211	NA	73.4649	98.888	91.1117	102.343	86.7936	81.9784	70.385	NA	72.5854	102.922	89.7535	89.6342	78.4644	69.5592	60.015	NA	NA	NA	NA	NA	NA	NA	NA	NA	72.3548	98.8688	89.082	84.0446	69.1447	61.3121	48.9211	NA	639	858	243	1	1	1	1
19	1	C	NA	NA	48.5018	49.1291	52.9743	54.7158	52.0544	48.5034	NA	NA	51.429	54.118	65.9356	64.39	64.8264	59.9465	NA	NA	NA	NA	NA	NA	NA	NA	NA	NA	NA	NA	NA	NA	NA	NA	NA	NA	48.5018	49.1291	52.9743	54.7158	51.6508	48.2283	NA	NA	1	1	1	1	89
19	2	H	NA	90.1408	56.3783	45.468	61.8515	75.2219	49.7377	78.4258	NA	91.3964	131.993	135.264	136.183	134.031	113.085	94.2622	NA	NA	NA	NA	NA	NA	NA	NA	NA	NA	NA	NA	NA	NA	NA	NA	NA	90.1408	56.3783	45.468	61.8515	75.2219	49.7377	78.4258	NA	1	1	1	1	1	1
19	3	C	NA	NA	NA	55.7759	56.9282	57.9467	51.1594	60.0121	NA	NA	NA	62.5206	63.9042	69.5383	59.7089	65.7425	NA	NA	NA	NA	NA	NA	NA	NA	NA	NA	NA	NA	NA	NA	NA	NA	NA	NA	NA	55.7759	56.9282	57.9467	51.1594	55.0339	NA	NA	NA	1	1	1	1
19	4	H	NA	36.8416	57.748	62.1819	NA	57.1626	58.0362	63.1177	NA	83.4924	131.756	129.963	NA	123.481	108.646	73.583	NA	NA	NA	NA	NA	NA	NA	NA	NA	NA	NA	NA	NA	NA	NA	NA	NA	36.8416	57.748	62.1819	NA	57.1626	58.0362	63.102	NA	1	1	1	NA	1	1
19	5	C	NA	65.0436	75.7399	51.287	NA	64.4942	56.1142	66.1239	NA	64.3364	83.3212	52.3126	NA	63.0523	59.3087	66.9944	NA	NA	NA	NA	NA	NA	NA	NA	NA	NA	NA	NA	NA	NA	NA	NA	NA	63.213	75.7399	51.287	NA	62.027	56.1142	62.0413	NA	177	1	1	NA	287	1
19	6	H	NA	49.971	59.5461	49.0864	52.7845	62.5546	NA	55.2409	NA	117.63	134.252	133.01	128.499	114.635	NA	90.047	NA	NA	NA	NA	NA	NA	NA	NA	NA	NA	NA	NA	NA	NA	NA	NA	NA	49.971	59.5461	49.0864	52.7845	62.5546	NA	55.2409	NA	1	1	1	1	1	NA
19	7	C	NA	31.6519	54.73	66.0101	81.9156	31.8053	72.966	72.7511	NA	30.4407	49.926	61.9285	81.906	37.5638	58.2228	63.3701	NA	NA	NA	NA	NA	NA	NA	NA	NA	NA	NA	NA	NA	NA	NA	NA	NA	30.363	49.8354	61.1252	81.8956	31.8053	58.1682	63.3371	NA	425	425	265	133	1	425
19	8	H	NA	82.0456	54.8451	48.947	61.1604	77.8132	34.3251	47.7275	NA	88.1138	104.078	156.34	99.4133	143.717	70.968	54.7166	NA	NA	NA	NA	NA	NA	NA	NA	NA	NA	NA	NA	NA	NA	NA	NA	NA	82.0456	54.8451	48.947	61.1604	77.8132	34.3251	47.7275	NA	1	1	1	1	1	1
19	9	C	NA	102.15	44.3494	56.1187	57.5675	64.1619	104.404	48.4282	NA	100.419	46.098	60.2621	60.4408	62.4046	104.12	57.1786	NA	NA	NA	NA	NA	NA	NA	NA	NA	NA	NA	NA	NA	NA	NA	NA	NA	100.352	44.3494	56.1187	57.5675	62.312	103.741	48.4282	NA	155	1	1	1	425	265
19	10	H	74.4232	74.4382	41.4406	63.5885	51.2105	56.2388	66.8247	58.767	78.4526	137	118.301	116.674	122.803	100.818	101.739	73.1097	NA	NA	NA	NA	NA	NA	NA	NA	NA	NA	NA	NA	NA	NA	NA	NA	68.746	74.4382	41.4406	63.5885	51.2105	56.2388	66.8247	58.767	111	1	1	1	1	1	1
19	11	C	NA	75.5824	NA	69.5189	58.9795	66.3849	58.2722	50.5331	NA	44.2897	NA	73.6449	70.5462	78.8277	67.5519	57.2869	NA	NA	NA	NA	NA	NA	NA	NA	NA	NA	NA	NA	NA	NA	NA	NA	NA	38.9859	NA	69.5189	58.9795	66.3849	58.2722	50.5331	NA	155	NA	1	1	1	1
19	12	H	NA	NA	NA	73.1171	54.8029	64.7733	81.16	91.4204	NA	NA	NA	136.235	132.097	137.502	114.102	110.829	NA	NA	NA	NA	NA	NA	NA	NA	NA	NA	NA	NA	NA	NA	NA	NA	NA	NA	NA	73.1171	54.8029	64.7733	81.16	91.4204	NA	NA	NA	1	1	1	1
19	13	C	NA	51.9812	55.8978	66.2235	53.5254	57.117	56.7443	51.1942	NA	53.1519	61.9227	80.9035	60.8102	63.8235	61.9775	53.7938	NA	NA	NA	NA	NA	NA	NA	NA	NA	NA	NA	NA	NA	NA	NA	NA	NA	51.5573	55.8978	66.2235	53.5254	57.117	56.7443	50.1898	NA	155	1	1	1	1	1
19	14	H	NA	53.3973	62.2532	58.9368	83.1772	67.3841	50.4234	54.1231	NA	116.326	113.378	114.32	119.06	110.513	107.002	122.655	NA	NA	NA	NA	NA	NA	NA	NA	NA	NA	NA	NA	NA	NA	NA	NA	NA	53.3973	62.2532	58.9368	83.1772	67.3841	50.4234	54.1231	NA	1	1	1	1	1	1
19	15	C	NA	50.9694	52.2805	55.4711	52.4323	63.5828	69.2133	48.3247	NA	48.4333	60.1976	59.7713	58.8826	67.5719	55.0739	54.5288	NA	NA	NA	NA	NA	NA	NA	NA	NA	NA	NA	NA	NA	NA	NA	NA	NA	48.3702	52.2805	55.0201	52.4323	63.5828	47.7291	42.3011	NA	425	1	111	1	1	265
19	16	H	48.6694	53.8465	48.6892	57.7801	NA	61.7592	66.0637	55.0238	97.3144	118.45	108.396	97.3107	NA	105.648	108.999	114.987	NA	NA	NA	NA	NA	NA	NA	NA	NA	NA	NA	NA	NA	NA	NA	NA	48.6694	53.8465	48.6892	57.7801	NA	61.7592	65.8197	55.0238	1	1	1	1	NA	1	23
19	17	C	NA	44.0137	45.4508	51.6892	49.0294	43.6445	67.3401	56.4156	NA	44.54	44.9004	58.1596	49.6322	49.1123	68.8866	57.6257	NA	NA	NA	NA	NA	NA	NA	NA	NA	NA	NA	NA	NA	NA	NA	NA	NA	44.0137	44.7076	51.6892	48.7225	43.6445	64.5231	53.8964	NA	1	111	1	199	1	265
19	18	H	NA	27.9074	37.1053	76.98	52.5682	62.995	75.4005	68.2118	NA	55.4609	114.944	138.484	119.477	121.761	105.398	102.68	NA	NA	NA	NA	NA	NA	NA	NA	NA	NA	NA	NA	NA	NA	NA	NA	NA	27.9074	37.1053	76.98	52.5682	62.995	75.4005	68.2118	NA	1	1	1	1	1	1
19	19	C	73.0055	53.5769	65.9827	57.1355	57.4164	47.3964	59.1177	58.5789	82.1486	51.9998	68.3388	58.069	63.0512	55.7057	57.2745	61.4283	NA	NA	NA	NA	NA	NA	NA	NA	NA	NA	NA	NA	NA	NA	NA	NA	73.0055	51.9668	65.9827	57.1355	57.4164	47.3964	53.8616	56.2357	1	425	1	1	1	1	177
19	20	H	NA	58.5372	47.1142	49.0106	54.3716	63.7725	40.3691	53.1218	NA	101.123	110.117	125.436	96.8015	90.362	128.897	108.007	NA	NA	NA	NA	NA	NA	NA	NA	NA	NA	NA	NA	NA	NA	NA	NA	NA	58.5372	47.1142	49.0106	54.3716	63.7725	40.3691	53.1218	NA	1	1	1	1	1	1
20	1	H	63.6214	107.424	105.022	109.406	101.344	86.0602	NA	75.0961	121.549	139.001	124.934	143.151	134.787	130.582	NA	84.3732	97.3692	133.856	124.018	139.302	135.536	132.213	NA	98.3165	NA	NA	NA	NA	NA	NA	NA	NA	63.6214	107.424	105.022	109.406	101.344	86.0602	NA	75.0961	1	1	1	1	1	1	NA
20	2	C	NA	82.8225	58.1797	69.2833	49.29	NA	NA	NA	NA	86.2432	66.2261	93.4162	74.0967	NA	NA	NA	NA	86.0058	58.9528	83.5387	61.3555	NA	NA	NA	NA	NA	NA	NA	NA	NA	NA	NA	NA	82.8225	56.4282	69.2833	49.29	NA	NA	NA	NA	1	199	1	1	NA	NA
20	3	H	NA	58.5906	90.1391	106.487	106.016	96.1747	70.1634	NA	NA	117.331	127.09	145.028	133.757	139.22	107.72	NA	NA	109.782	125.345	142.449	131.092	138.95	108.664	NA	NA	NA	NA	NA	NA	NA	NA	NA	NA	58.5906	90.1391	106.487	106.016	96.1747	70.1634	NA	NA	1	1	1	1	1	1
20	4	C	83.0753	74.8986	113.454	93.6169	108.823	96.8088	73.8698	71.7752	84.7161	79.6175	121.069	111.398	117.316	107.682	93.7857	95.8796	81.6726	78.5733	119.811	106.676	112.682	104.55	85.6761	83.5555	NA	NA	NA	NA	NA	NA	NA	NA	81.605	74.8986	113.454	93.6169	108.823	96.8088	73.8698	71.4915	309	1	1	1	1	1	1
20	5	H	55.5275	97.7222	103.104	89.595	101.105	85.7117	44.5887	58.2702	97.4882	130.869	123.496	127.898	125.184	120.631	90.1919	77.3093	92.3763	127.664	122.676	124.911	124.425	126.863	97.0619	84.5278	NA	NA	NA	NA	NA	NA	NA	NA	55.5275	97.7222	103.104	89.595	101.105	85.7117	44.5887	58.2702	1	1	1	1	1	1	1
20	6	C	89.2239	91.1795	99.078	119.688	104.264	100.81	67.5035	48.9293	88.7208	99.1218	99.4298	138.758	119.119	110.519	104.136	85.1628	87.7916	98.1393	97.5959	129.88	111.638	105.619	87.5893	59.2592	NA	NA	NA	NA	NA	NA	NA	NA	87.7702	91.1795	97.5788	119.688	104.264	100.81	67.203	47.6288	375	1	463	1	1	1	67
20	7	H	81.6474	67.0892	93.6329	95.7012	92.5822	100.338	59.4057	72.015	130.305	168.041	122.891	123.014	120.492	131.086	84.623	90.3903	121.587	155.037	123	124.227	119.572	132.947	88.3329	97.817	NA	NA	NA	NA	NA	NA	NA	NA	81.6474	67.0892	93.6329	95.7012	92.5822	100.338	59.4057	72.015	1	1	1	1	1	1	1
20	8	C	76.7872	120.062	103.884	105.133	106.354	86.3526	67.4249	NA	70.5175	114.049	118.871	118.493	118.82	98.8666	101.105	NA	69.278	114.186	113.933	111.847	114.97	95.1109	86.1163	NA	NA	NA	NA	NA	NA	NA	NA	NA	69.2332	113.362	103.884	105.133	106.354	86.3526	67.4249	NA	441	727	1	1	1	1	1
20	9	H	112.369	98.3103	136.262	95.176	125.911	119.681	105.6	79.9049	112.369	117.986	136.262	118.234	125.911	119.681	105.6	79.9049	112.369	118.197	136.262	118.469	125.911	119.681	105.6	79.9049	NA	NA	NA	NA	NA	NA	NA	NA	112.369	98.3103	136.262	95.176	125.911	119.681	105.6	79.9049	793	1	793	1	793	793	793
20	10	C	NA	100.315	104.554	104.733	114.162	109.358	92.8588	87.2006	NA	101.47	110.016	109.332	114.162	107.978	92.8588	87.2006	NA	101.468	110.076	109.357	114.162	108.357	92.8588	87.2006	NA	NA	NA	NA	NA	NA	NA	NA	NA	100.315	104.554	104.733	114.162	107.915	92.8588	87.2006	NA	1	1	1	793	639	793
20	11	H	42.6935	105.365	97.7455	112.24	121.499	81.2647	88.7688	NA	109.19	135.695	116.176	132.038	140.547	117.814	123.094	NA	91.107	132.127	117.526	130.758	139.948	116.558	123.854	NA	NA	NA	NA	NA	NA	NA	NA	NA	42.6935	105.365	97.7455	112.24	121.499	81.2647	88.7688	NA	1	1	1	1	1	1	1
20	12	C	76.6189	106.661	NA	127.794	102.557	105.177	83.5778	79.4302	69.9337	112.141	NA	132.002	110.374	112.38	98.2792	95.0016	69.6494	109.966	NA	131.492	108.286	108.998	93.0982	87.3805	NA	NA	NA	NA	NA	NA	NA	NA	69.4654	106.661	NA	127.794	102.557	105.177	83.5778	79.4302	353	1	NA	1	1	1	1
20	13	H	56.7334	127.072	88.0201	94.212	116.394	NA	81.6904	NA	119.046	145.881	112.437	135.683	136.481	NA	107.017	NA	114.045	136.794	110.539	134.315	134.841	NA	108.965	NA	NA	NA	NA	NA	NA	NA	NA	NA	56.7334	127.072	88.0201	94.212	116.394	NA	81.6904	NA	1	1	1	1	1	NA	1
20	14	C	61.268	118.535	108.545	113.809	102.612	94.4039	74.6786	63.6731	59.2259	127.257	114.927	120.078	102.612	100.693	88.0413	91.4274	60.9227	121.748	113.029	118.605	102.612	97.8925	84.3779	82.8931	NA	NA	NA	NA	NA	NA	NA	NA	58.3581	118.535	108.545	113.809	102.612	94.4039	74.6786	63.6731	551	1	1	1	793	1	1
20	15	H	NA	105.901	102.759	105.708	127.731	99.5084	81.3259	NA	NA	108.418	111.525	114.029	147.139	108.185	90.4675	NA	NA	107.293	110.495	109.317	138.875	105.016	82.9211	NA	NA	NA	NA	NA	NA	NA	NA	NA	NA	105.901	102.759	105.708	127.731	99.5084	80.4716	NA	NA	1	1	1	1	1	199
20	16	C	NA	102.025	96.3294	111.674	93.129	69.8273	73.8685	59.3712	NA	125.783	122.809	128.546	120.031	110.829	107.923	61.9027	NA	119.008	121.217	129.146	121.985	119.5	120.394	107.947	NA	NA	NA	NA	NA	NA	NA	NA	NA	102.025	96.3294	111.674	93.129	69.8273	73.8685	59.3712	NA	1	1	1	1	1	1
20	17	H	13.6131	104.816	110.936	81.8968	97.2941	100.336	95.3258	77.7341	64.1781	133.804	123.507	86.4403	115.814	122.5	115.974	95.1287	57.7052	129.769	117.415	86.186	117.085	121.573	114.875	95.5396	NA	NA	NA	NA	NA	NA	NA	NA	13.6131	104.816	110.936	81.8968	97.2941	100.336	95.3258	77.7341	1	1	1	1	1	1	1
20	18	C	80.738	105.854	119.179	132.575	119.68	115.069	84.095	73.4156	81.3544	109.524	121.978	136.29	130.343	122.627	89.7425	90.038	80.3232	109.123	121.179	133.955	126.595	117.657	87.1647	82.5514	NA	NA	NA	NA	NA	NA	NA	NA	80.1247	105.854	119.179	132.575	119.68	115.069	83.8951	72.945	529	1	1	1	1	1	177
20	19	H	85.9348	90.3365	106.068	103.251	74.6181	90.9785	94.2574	109.516	89.1813	90.0871	105.913	102.918	75.5156	90.7156	94.1029	106.066	88.9762	89.7848	106.121	102.952	75.5603	90.4637	94.2673	107.374	NA	NA	NA	NA	NA	NA	NA	NA	85.9348	89.7709	105.887	102.918	74.6181	90.4126	93.9448	106.058	1	419	749	837	1	507	111
20	20	C	100.823	92.5959	115.956	90.0843	91.691	89.5766	80.2323	NA	97.9657	94.4535	112.797	91.1218	92.4825	90.1194	81.3078	NA	98.1328	94.7534	113.119	91.1487	92.637	89.9541	81.1496	NA	NA	NA	NA	NA	NA	NA	NA	NA	97.9512	92.5959	112.535	90.0843	91.691	89.5311	80.2321	NA	858	1	661	1	1	133	23
21	1	H	41.4059	50.1815	70.9829	70.1139	81.2323	78.049	80.0998	80.8901	83.8797	99.5606	143.912	153.941	137.121	150.432	133.531	112.013	66.2107	94.3432	141.93	149.949	135.212	150.958	143.868	126.928	NA	NA	NA	NA	NA	NA	NA	NA	41.4059	50.1815	70.9829	70.1139	81.2323	78.049	80.0998	80.8901	1	1	1	1	1	1	1
21	2	C	136.706	77.4974	83.2007	67.339	99.8899	76.5637	74.641	51.2506	142.033	76.0844	88.0902	71.7848	106.539	88.4627	96.1208	80.2846	143.897	77.013	84.5271	66.6345	104.458	84.8767	85.8791	65.0272	NA	NA	NA	NA	NA	NA	NA	NA	136.706	76.0588	83.2007	65.4211	99.8899	74.7323	74.641	50.7807	1	353	1	133	1	111	1
21	3	H	57.1386	75.6315	66.275	68.3218	70.5324	67.8931	49.4495	81.9841	146.111	152.287	139.845	134.318	118.5	97.9711	67.3261	73.4501	135.38	147.896	137.747	138.257	130.05	116.635	83.3614	74.8674	NA	NA	NA	NA	NA	NA	NA	NA	57.1386	75.6315	66.275	68.3218	70.5324	67.8931	49.4495	73.3249	1	1	1	1	1	1	1
21	4	C	NA	65.7191	89.3828	83.1012	70.6372	85.5213	82.9157	52.5137	NA	60.9906	79.6076	79.6006	83.1408	87.4728	93.2167	79.5418	NA	63.166	80.5195	76.8814	69.0622	86.9223	87.788	62.5419	NA	NA	NA	NA	NA	NA	NA	NA	NA	60.9346	79.5488	76.8537	66.194	83.5571	80.7043	52.5137	NA	857	857	419	155	111	155
21	5	H	96.7151	75.4387	76.1164	64.2796	NA	75.3447	77.7313	79.2041	122.611	123.095	136.515	126.416	NA	108.83	79.6746	62.1593	123.372	122.712	137.44	125.682	NA	117.034	85.6672	51.287	NA	NA	NA	NA	NA	NA	NA	NA	96.7151	75.4387	76.1164	64.2796	NA	75.3447	77.7313	44.699	1	1	1	1	NA	1	1
21	6	C	NA	69.4307	74.0929	95.2692	81.7906	64.2713	83.5908	48.6873	NA	84.985	68.7827	94.2328	79.2331	85.8914	80.8518	62.8483	NA	77.5348	75.0372	89.9753	77.3247	78.8143	75.1597	52.5727	NA	NA	NA	NA	NA	NA	NA	NA	NA	69.4307	68.7279	89.1461	76.5557	64.2713	66.7524	42.3901	NA	1	857	353	331	1	199
21	7	H	NA	58.7934	53.4905	62.8129	51.7751	79.9286	66.1902	48.8683	NA	99.7267	115.387	124.81	92.4317	142.128	125.043	88.0921	NA	108.427	109.82	116.345	91.4315	141.553	129.949	106.326	NA	NA	NA	NA	NA	NA	NA	NA	NA	58.7934	53.4905	62.8129	51.7751	79.9286	66.1902	47.2931	NA	1	1	1	1	1	1
21	8	C	NA	59.5549	74.0481	74.4404	72.4749	73.7128	63.8506	64.2623	NA	64.5834	81.275	82.0063	87.8932	81.9457	78.5779	70.1067	NA	60.6189	74.5693	71.6028	75.0083	75.5126	73.9024	64.6926	NA	NA	NA	NA	NA	NA	NA	NA	NA	59.5549	73.7133	70.8223	72.0269	70.7018	63.8506	58.4289	NA	1	287	287	111	221	1
21	9	H	82.3357	76.8667	71.4855	69.395	64.1374	75.8986	71.7123	77.4508	100.747	84.6362	84.7693	85.1036	81.5262	94.3189	82.1117	92.4639	94.1105	80.3364	75.3601	72.1048	66.5602	78.1985	77.3257	85.6043	NA	NA	NA	NA	NA	NA	NA	NA	78.9453	76.8667	71.4855	67.6523	61.9986	73.7684	70.7042	77.001	155	1	1	133	111	221	111
21	11	H	NA	71.7141	NA	75.0078	85.0477	76.0856	84.8718	75.5564	NA	145.681	NA	146.773	136.749	127.472	115.032	85.6633	NA	140.018	NA	145.194	136.843	135.634	128.752	86.1404	NA	NA	NA	NA	NA	NA	NA	NA	NA	71.7141	NA	75.0078	85.0477	76.0856	84.8718	75.5564	NA	1	NA	1	1	1	1
21	12	C	67.8154	75.1798	80.7206	85.5131	98.3984	97.2943	80.2511	71.893	68.1145	103.237	92.8657	91.0718	100.203	108.652	99.0372	86.3348	68.5761	84.5093	80.8606	83.7788	92.4188	102.613	89.8887	72.7123	NA	NA	NA	NA	NA	NA	NA	NA	67.8063	75.1798	76.454	83.2625	91.5488	97.0463	80.2511	63.0746	23	1	287	353	287	199	1
21	13	H	NA	86.9263	67.163	72.5181	84.2062	65.5298	93.8651	65.8473	NA	124.589	106.143	135.191	152.568	128.975	154.107	111.947	NA	109.16	105.304	130.828	148.055	129.307	155.764	131.193	NA	NA	NA	NA	NA	NA	NA	NA	NA	86.9263	67.163	72.5181	84.2062	65.5298	93.8651	65.8473	NA	1	1	1	1	1	1
21	14	C	62.4947	69.7619	93.6677	83.6035	69.7383	61.7662	73.3831	68.6159	62.3174	76.248	93.437	89.0213	83.0316	85.4532	64.8032	58.75	62.9489	69.4877	96.3675	87.266	75.3577	73.8712	46.1761	57.3647	NA	NA	NA	NA	NA	NA	NA	NA	62.3078	69.1566	93.4078	83.6035	69.7383	61.7662	42.3401	56.4884	857	507	857	1	1	1	243
21	15	H	NA	67.1887	62.876	75.3407	72.5627	70.4124	78.1238	68.5462	NA	134.569	120.507	138.725	134.381	128.411	115.574	66.3958	NA	133.836	115.371	135.993	129.92	134.222	133.508	82.5464	NA	NA	NA	NA	NA	NA	NA	NA	NA	67.1887	62.876	75.3407	72.5627	70.1153	78.1238	63.7123	NA	1	1	1	1	45	1
21	16	C	72.5204	74.4197	77.8014	71.2555	NA	89.0499	39.6756	NA	74.5133	73.5799	78.3691	65.6777	NA	95.4265	66.1251	NA	70.8154	70.5288	72.6441	66.9851	NA	87.2309	53.2514	NA	NA	NA	NA	NA	NA	NA	NA	NA	70.0225	70.0515	72.3078	65.6295	NA	79.8372	39.6756	NA	353	507	375	857	NA	243	1
21	17	H	NA	97.2528	124.861	91.1044	122.14	107.275	86.4437	NA	NA	118.099	120.607	104.124	116.665	88.1932	97.5219	NA	NA	114.3	124.952	101.698	136.031	111.453	94.4125	NA	NA	NA	NA	NA	NA	NA	NA	NA	NA	97.1248	120.536	90.9291	116.225	87.8179	86.4437	NA	NA	221	857	111	857	857	1
21	18	C	NA	89.7784	53.4622	53.7793	79.3718	53.6078	72.9099	57.5215	NA	95.6379	52.7019	57.9306	84.9506	63.7773	96.0116	68.188	NA	89.6053	51.2968	52.9509	82.0567	56.2265	76.1134	59.1733	NA	NA	NA	NA	NA	NA	NA	NA	NA	89.084	50.8527	52.5381	79.3125	53.5113	72.5802	57.2486	NA	375	485	529	111	265	111
21	19	H	117.291	63.3678	92.0545	75.3981	73.1832	65.2356	70.0446	44.5945	160.466	159.833	161.538	146.504	158.913	142.373	104.829	69.1348	150.262	153.425	156.103	145.665	161.192	150.804	107.857	76.5281	NA	NA	NA	NA	NA	NA	NA	NA	117.291	63.3678	92.0545	75.3981	73.1832	65.2356	70.0446	44.5945	1	1	1	1	1	1	1
21	20	C	NA	-1.95009	92.98	92.5143	89.8864	NA	NA	NA	NA	-1.95009	101.622	104.898	102.558	NA	NA	NA	NA	-1.95009	91.7585	89.1527	90.6158	NA	NA	NA	NA	NA	NA	NA	NA	NA	NA	NA	NA	Inf	89.7579	87.6175	89.8864	NA	NA	NA	NA	NA	331	353	1	NA	NA
22	1	C	75.7399	54.7844	62.5661	84.0939	67.1613	56.8448	55.5145	71.2403	77.0765	65.735	66.8277	88.9018	73.5306	64.8587	55.786	79.7516	74.2672	62.4782	62.012	84.2306	67.076	61.7652	55.7955	74.9843	NA	NA	NA	NA	NA	NA	NA	NA	74.167	54.7844	60.4227	82.6072	63.3353	51.0858	55.5145	70.7129	463	1	287	133	133	111	1
22	2	H	NA	60.7936	74.8747	54.4009	67.1446	56.1609	46.8622	66.4118	NA	117.477	99.0033	130.525	102.987	108.492	83.0055	84.2693	NA	114.994	111.388	115.321	112.485	109.404	84.9466	110.539	NA	NA	NA	NA	NA	NA	NA	NA	NA	60.7936	74.8747	54.4009	67.1446	56.1609	46.8622	66.4118	NA	1	1	1	1	1	1
22	3	C	NA	NA	77.2319	70.8431	69.2559	62.6771	61.4977	NA	NA	NA	77.4641	70.9879	69.4665	62.763	61.759	NA	NA	NA	77.3113	70.8915	69.3263	62.7059	61.5851	NA	NA	NA	NA	NA	NA	NA	NA	NA	NA	NA	77.2319	70.8431	69.2559	62.6771	61.4977	NA	NA	NA	1	1	1	1	1
22	4	H	121.907	109.048	110.316	109.644	109.107	104.492	104.698	89.1436	122.185	108.921	110.398	110.653	109.206	105.857	106.818	92.7233	122	109.005	110.344	109.989	109.14	104.949	105.408	90.3413	NA	NA	NA	NA	NA	NA	NA	NA	121.907	108.921	110.316	109.644	109.107	104.492	104.698	89.1436	1	858	1	1	1	1	1
22	5	C	67.8543	50.358	66.9524	81.0452	68.8446	72.4313	33.7473	68.5614	71.9926	53.4177	69.2388	91.2856	77.117	82.3221	46.2749	80.9242	71.2719	50.0229	64.3455	85.5251	69.2271	71.9641	35.0809	71.9973	NA	NA	NA	NA	NA	NA	NA	NA	67.8543	49.7876	63.0101	81.0452	67.1945	66.0202	28.7901	68.2227	1	331	287	1	155	111	111
22	6	H	54.1843	54.6027	NA	75.756	57.2519	74.7317	64.5316	65.818	101.3	103.155	NA	110.412	109.309	116.281	100.694	95.7716	95.0287	101.193	NA	90.1751	110.631	117.102	101.646	102.048	NA	NA	NA	NA	NA	NA	NA	NA	54.1843	54.6027	NA	58.9936	57.2519	74.7317	64.5316	65.818	1	1	NA	155	1	1	1
22	7	C	56.6063	-48.5902	39.1722	64.9004	76.7814	60.586	73.873	65.8087	61.4813	-33.7486	46.6276	72.3613	91.226	68.0717	81.5382	76.8896	58.2412	-36.4359	40.148	66.7659	83.6376	58.967	81.5249	66.3178	NA	NA	NA	NA	NA	NA	NA	NA	56.6063	Inf	38.6158	64.9004	76.7814	56.7836	73.873	62.1422	1	NA	265	1	1	133	1
22	8	H	41.7599	53.4553	72.7571	76.2604	68.1212	61.3351	64.9495	NA	89.7116	91.7828	116.774	107.871	105.086	111.071	81.307	NA	84.4913	92.7458	114.772	104.459	106.357	111.855	89.5874	NA	NA	NA	NA	NA	NA	NA	NA	NA	41.7599	53.4553	72.7571	76.2604	68.1212	61.3351	64.9495	NA	1	1	1	1	1	1	1
22	9	C	57.1754	54.61	69.2997	66.6806	73.2538	64.2128	50.7203	73.8185	58.2323	54.6274	69.559	66.7467	73.3295	64.1892	50.7279	74.2108	58.2681	54.6279	69.568	66.749	73.3321	64.1884	50.7282	74.2242	NA	NA	NA	NA	NA	NA	NA	NA	57.1754	54.61	69.2997	66.6806	73.2538	64.1883	50.7203	73.8185	1	1	1	1	1	705	1
22	10	H	35.6249	47.5609	61.1996	63.0517	75.0853	71.4141	51.2545	68.6514	35.7794	47.4215	61.468	62.9526	75.2943	71.4141	51.2222	68.6514	35.7848	47.4164	61.477	62.9498	75.3012	71.4141	51.2212	68.6514	NA	NA	NA	NA	NA	NA	NA	NA	35.6249	47.4162	61.1996	62.9493	75.0853	71.4141	51.2211	68.6514	1	705	1	111	1	793	551
22	11	C	54.6289	47.0068	75.8671	72.3162	69.3108	54.0552	61.0767	NA	63.6738	52.6565	79.0483	85.9924	74.4043	62.3247	74.9339	NA	58.1139	51.3641	75.6566	78.7045	67.8178	58.3461	66.217	NA	NA	NA	NA	NA	NA	NA	NA	NA	54.6262	47.0068	74.858	71.8234	64.8575	49.8296	61.0767	NA	23	1	309	111	111	111	1
22	12	H	49.8068	59.9844	65.5974	65.1915	73.7091	67.4905	58.9494	61.7386	101.657	113.634	110.205	111.837	120.229	109.428	93.1713	83.2173	87.0421	112.215	108.484	108.74	118.994	110.022	97.5355	89.4578	NA	NA	NA	NA	NA	NA	NA	NA	49.8068	59.9844	65.5974	65.1915	73.7091	67.4905	58.9494	61.7386	1	1	1	1	1	1	1
22	13	C	68.4572	72.5436	69.6091	56.2815	58.9787	NA	48.5426	NA	114.191	74.1249	73.254	59.0252	69.8503	NA	66.4186	NA	89.8267	70.5362	69.4497	58.6359	62.4673	NA	52.414	NA	NA	NA	NA	NA	NA	NA	NA	NA	68.4572	68.412	69.1895	55.0887	56.9873	NA	48.4	NA	1	221	375	111	111	NA	111
22	14	H	60.0384	50.3565	62.4033	72.6869	65.9512	60.4208	60.3702	56.9879	116.831	109.222	102.323	118.627	110.16	101.838	94.6107	73.6772	97.8838	107.052	103.933	110.76	115.32	110.453	112.682	90.4485	NA	NA	NA	NA	NA	NA	NA	NA	60.0384	50.3565	62.4033	72.6869	65.9512	60.4208	60.3702	56.9879	1	1	1	1	1	1	1
22	15	C	51.2507	76.9031	68.3662	74.2803	34.2849	53.3575	70.7272	NA	52.0464	70.7967	88.1006	80.0111	42.2662	72.8872	58.364	NA	44.028	70.0111	79.7499	71.0174	27.7488	56.7678	56.8851	NA	NA	NA	NA	NA	NA	NA	NA	NA	43.0495	69.872	68.3662	69.8994	26.0686	52.4005	56.4535	NA	485	507	1	331	265	177	639
22	16	H	NA	60.68	60.6358	89.2201	72.3286	71.4452	79.5835	74.7827	NA	89.8172	106.308	113.679	119.905	117.333	102.505	102.938	NA	89.6928	97.6099	120.033	115.826	114.954	114.788	100.22	NA	NA	NA	NA	NA	NA	NA	NA	NA	60.68	60.6358	89.2201	72.3286	71.4452	79.5835	74.7827	NA	1	1	1	1	1	1
22	17	C	52.7314	63.5949	60.9207	66.8713	73.1944	72.0381	69.6174	65.1923	60.4893	76.8646	67.867	73.734	79.1658	69.5235	76.1437	77.9702	54.1433	73.7917	63.0087	72.6207	79.382	65.469	69.8347	68.2588	NA	NA	NA	NA	NA	NA	NA	NA	52.5945	63.5949	60.9207	66.8713	73.1944	64.8437	63.7484	64.7336	155	1	1	1	1	529	111
22	18	H	51.9746	60.0599	74.3981	69.5621	71.7896	55.7401	58.3752	63.3218	111.415	104.845	113.436	110.098	104.83	99.0988	83.5927	76.9448	93.4604	104.33	112.354	109.286	107.611	105.736	97.415	98.4869	NA	NA	NA	NA	NA	NA	NA	NA	51.9746	60.0599	74.3981	69.5621	71.7896	55.7401	58.3752	63.3218	1	1	1	1	1	1	1
22	19	C	70.0387	65.9429	75.5534	72.8072	68.8448	52.9937	68.8378	89.3146	82.8905	64.3478	76.3248	71.7885	72.8933	70.9785	73.1918	93.1108	75.7455	62.4812	76.4236	72.0085	77.67	58.9192	68.0972	106.902	NA	NA	NA	NA	NA	NA	NA	NA	70.0387	62.3736	75.5315	70.7056	66.4651	52.8542	66.4567	89.3146	1	507	727	111	133	45	221
22	20	H	49.3897	60.1826	74.9373	53.2917	74.2971	52.4692	151.373	NA	99.2634	104.442	110.144	98.9238	104.76	99.3801	131.298	NA	83.1437	99.8799	112.391	92.4201	112.322	98.9919	143.662	NA	NA	NA	NA	NA	NA	NA	NA	NA	49.3897	60.1826	74.9373	53.2917	74.2971	52.4692	130.859	NA	1	1	1	1	1	1	727
23	1	C	68.6832	66.0315	70.3844	68.1335	38.3446	76.5156	NA	NA	75.97	64.5802	90.9492	80.4938	75.1725	89.5791	NA	NA	70.7845	64.3411	82.3706	77.5824	56.3272	89.4745	NA	NA	NA	NA	NA	NA	NA	NA	NA	NA	68.6832	63.129	70.3719	68.1335	38.3446	76.5156	NA	NA	1	705	23	1	1	1	NA
23	2	H	81.0666	66.3431	63.5912	72.7191	54.0065	66.7987	72.3936	94.676	128.272	116.614	107.783	125.313	113.275	110.359	105.403	102.43	119.017	115.124	104.659	124.196	114.427	111.654	108.031	121.006	NA	NA	NA	NA	NA	NA	NA	NA	81.0666	66.3431	63.5912	72.7191	54.0065	66.7987	72.3936	94.676	1	1	1	1	1	1	1
23	3	C	92.7367	53.4646	55.0281	71.5488	75.8472	91.0177	NA	NA	76.0909	53.3918	57.9562	69.996	75.6411	82.7586	NA	NA	78.8936	53.3996	58.2844	69.4413	70.4026	79.2806	NA	NA	NA	NA	NA	NA	NA	NA	NA	NA	76.0866	53.3908	55.0281	68.9514	70.3734	79.0412	NA	NA	815	749	1	595	441	485	NA
23	4	H	78.972	74.6081	73.7026	77.8609	61.6072	66.614	82.2381	90.9819	115.205	141.29	119.317	145.11	107.731	110.49	128.401	106.821	114.045	127.863	123.44	133.115	101.11	122.648	129.199	122.839	NA	NA	NA	NA	NA	NA	NA	NA	78.972	74.6081	73.7026	77.8609	61.6072	66.614	82.2381	90.9819	1	1	1	1	1	1	1
23	5	C	NA	NA	92.751	68.5333	NA	67.4394	90.6166	81.0738	NA	NA	84.1222	73.3385	NA	69.6204	99.5104	81.7191	NA	NA	87.9392	70.1328	NA	64.1461	96.7472	77.3889	NA	NA	NA	NA	NA	NA	NA	NA	NA	NA	84.1099	68.5333	NA	64.136	90.5338	75.9058	NA	NA	857	1	NA	419	23
23	6	H	NA	50.6288	77.6998	71.8432	75.3211	69.5277	73.071	78.6703	NA	127.511	126.329	116.9	116.249	124.712	107.175	80.6718	NA	118.69	124.501	114.655	117.527	134.103	114.115	106.57	NA	NA	NA	NA	NA	NA	NA	NA	NA	50.6288	77.6998	71.8432	75.3211	69.5277	73.071	78.6703	NA	1	1	1	1	1	1
23	7	C	64.5941	45.6564	76.7719	73.1766	63.5415	75.9007	58.0558	92.2897	60.8902	47.0326	75.1084	72.7473	59.337	76.2861	58.8169	91.7013	61.3531	46.9479	75.0288	73.2491	59.4233	75.9421	59.4479	90.681	NA	NA	NA	NA	NA	NA	NA	NA	60.8875	45.6564	74.7027	72.7471	59.3244	75.9007	58.0219	90.6088	639	1	309	857	617	1	23
23	8	H	NA	73.6179	71.6648	41.2949	59.3254	60.4305	89.0037	85.9193	NA	120.711	109.6	111.602	97.9663	131.02	128.837	138.204	NA	118.426	110.09	113.87	98.0098	131.773	128.18	138.3	NA	NA	NA	NA	NA	NA	NA	NA	NA	73.6179	71.6648	41.2949	59.3254	60.4305	89.0037	85.9193	NA	1	1	1	1	1	1
23	9	C	29.234	56.016	62.1179	70.2931	78.8728	56.4269	94.3734	88.2361	32.0563	56.8831	64.5427	72.7131	79.2483	52.338	79.1119	92.5513	31.4354	55.7149	61.6272	68.9383	76.5826	52.4988	83.8267	95.4342	NA	NA	NA	NA	NA	NA	NA	NA	29.234	55.0891	60.9417	68.8734	76.3265	51.5494	77.1854	88.2361	1	133	309	397	353	749	727
23	10	H	68.4669	65.4488	61.699	88.6288	61.6352	77.055	66.433	119.65	129.583	131.628	117.39	125.233	111.444	141.277	100.783	113.386	113.321	127.629	106.638	127.095	111.017	136.065	113.413	120.067	NA	NA	NA	NA	NA	NA	NA	NA	68.4669	65.4488	61.699	88.6288	61.6352	77.055	66.433	113.329	1	1	1	1	1	1	1
23	11	C	51.7467	48.7538	NA	76.3795	71.9959	84.4823	76.6095	93.3169	59.0426	67.918	NA	74.5725	74.2106	81.488	80.9722	93.9249	53.0772	58.2676	NA	70.9648	70.9289	79.457	80.8487	95.6996	NA	NA	NA	NA	NA	NA	NA	NA	51.7467	48.7538	NA	69.8425	70.911	79.0417	76.6095	93.3169	1	1	NA	639	419	485	1
23	12	H	62.7855	59.363	60.5118	78.1796	72.0704	69.2204	105.451	39.8303	137.576	126.385	113.398	141.687	111.763	115.918	112.354	63.956	128.579	117.549	115.575	127.168	115.874	124.266	137.638	82.8012	NA	NA	NA	NA	NA	NA	NA	NA	62.7855	59.363	60.5118	78.1796	72.0704	69.2204	102.376	39.8303	1	1	1	1	1	1	133
23	13	C	NA	68.3257	73.2766	79.8654	67.546	81.0334	96.1038	67.0066	NA	60.4025	68.2745	79.0269	71.9577	78.2316	104.275	112.535	NA	58.3818	71.5108	76.367	65.2413	77.3255	98.2091	95.0312	NA	NA	NA	NA	NA	NA	NA	NA	NA	56.2921	68.2595	75.8023	64.8881	72.0833	96.1038	67.0066	NA	551	837	375	639	727	1
23	14	H	38.9464	47.7287	67.837	73.607	73.2443	57.5994	84.3459	78.5179	135.019	76.8135	114.491	120.514	96.2178	122.908	118.803	92.3356	113.917	79.4065	102.28	109.079	103.695	114.299	128.785	110.409	NA	NA	NA	NA	NA	NA	NA	NA	38.9464	47.7287	67.837	73.607	73.2443	57.5994	84.3459	78.5179	1	1	1	1	1	1	1
23	15	C	55.2278	69.4862	76.9739	71.6352	77.9624	60.8489	73.6911	79.2	58.1407	67.6732	80.8202	69.9502	75.4811	67.5772	74.4618	82.1582	53.3112	65.7204	74.2104	70.0357	75.1917	61.1183	71.5903	90.1734	NA	NA	NA	NA	NA	NA	NA	NA	51.7817	65.6474	73.3342	68.36	75.0583	59.216	70.2808	79.2	287	463	287	529	749	111	287
23	16	H	56.7342	65.7935	89.032	65.382	NA	70.3219	88.1528	28.8464	146.587	124.009	119.56	106.963	NA	122.943	83.777	90.3911	135.644	124.621	116.754	105.786	NA	134.176	124.032	104.715	NA	NA	NA	NA	NA	NA	NA	NA	56.7342	65.7935	89.032	65.382	NA	70.3219	83.3727	28.8464	1	1	1	1	NA	1	857
23	17	C	84.8783	63.7034	58.5056	94.5222	93.7918	57.487	54.9516	NA	84.8783	62.9511	63.7598	94.1581	93.3881	46.2559	61.5666	NA	84.8783	62.9377	63.8719	94.1433	93.3784	45.764	61.6609	NA	NA	NA	NA	NA	NA	NA	NA	NA	84.8783	62.9322	58.5056	94.1097	93.3356	45.6002	54.9516	NA	815	331	1	155	155	155	1
23	18	H	56.9318	62.623	64.3199	63.0207	71.5851	58.5892	66.3744	69.4441	56.9318	66.9965	74.453	69.387	82.2296	66.2911	86.891	84.381	56.9318	67.018	74.5737	69.4668	82.3825	66.4736	87.116	84.5669	NA	NA	NA	NA	NA	NA	NA	NA	56.9318	62.623	64.3199	63.0207	71.5851	58.5892	66.3744	69.4441	815	1	1	1	1	1	1
23	19	C	54.6597	68.5284	83.5894	67.5163	89.9446	64.197	90.155	71.2697	64.1048	66.1205	93.293	74.0108	95.1893	89.7699	87.7047	86.2837	54.0831	68.7707	80.7123	66.3706	87.5134	60.9605	91.215	85.8299	NA	NA	NA	NA	NA	NA	NA	NA	53.5288	62.3624	80.2957	65.8498	81.3078	60.9421	76.8763	71.2697	331	727	485	353	683	419	705
23	20	H	NA	NA	78.0637	63.6616	67.7026	NA	72.5614	72.0077	NA	NA	139.821	124.871	125.983	NA	120.899	92.4291	NA	NA	127.285	118.421	125.356	NA	124.417	101.542	NA	NA	NA	NA	NA	NA	NA	NA	NA	NA	78.0637	63.6616	67.7026	NA	72.5614	72.0077	NA	NA	1	1	1	NA	1
24	1	H	93.333	58.6221	114.054	81.8129	103.355	75.5298	68.1376	76.9398	138.932	95.5814	139.119	113.837	133.852	105.948	113.447	95.7368	131.89	91.7402	137.649	113.072	133.299	106.554	114.732	101.102	NA	NA	NA	NA	NA	NA	NA	NA	93.333	58.6221	114.054	81.8129	103.355	75.5298	68.1376	76.9398	1	1	1	1	1	1	1
24	2	C	81.5384	86.6217	86.9952	82.315	89.4731	69.4446	69.5982	57.39	87.3631	93.717	96.1382	93.2709	92.1641	73.2805	79.8343	72.3573	85.1278	91.9668	93.9849	90.4426	90.1877	69.4972	71.813	80.3211	NA	NA	NA	NA	NA	NA	NA	NA	81.5384	86.6217	86.9952	82.315	89.4731	68.7792	65.9916	57.39	1	1	1	1	1	309	111
24	3	H	87.512	61.1816	87.6892	97.4475	86.8568	79.4718	71.8436	74.393	103.003	75.4799	122.023	118.501	104.766	100.57	94.9988	98.397	102.012	72.3691	117.687	118.467	104.678	98.5597	97.9153	103.982	NA	NA	NA	NA	NA	NA	NA	NA	87.512	60.3633	87.6892	97.4475	86.8568	79.4718	71.8436	74.393	1	111	1	1	1	1	1
24	4	C	76.4185	59.8813	86.7119	86.1346	70.3224	84.2127	89.9077	NA	85.8645	68.0069	96.988	96.5559	77.4704	86.8557	94.2967	NA	80.5222	62.9764	86.1706	88.9621	70.2326	83.4619	104.581	NA	NA	NA	NA	NA	NA	NA	NA	NA	76.4185	59.8813	84.5956	86.1346	68.7409	82.0529	89.9077	NA	1	1	375	1	133	287	1
24	5	H	92.8529	82.1979	74.7504	76.4555	NA	81.0897	64.2834	NA	116.178	118.699	112.184	126.623	NA	103.622	73.9456	NA	116.353	111.149	112.884	126.32	NA	121.431	105.493	NA	NA	NA	NA	NA	NA	NA	NA	NA	92.8529	82.1979	74.7504	76.4555	NA	81.0897	64.2834	NA	1	1	1	1	NA	1	1
24	6	C	NA	79.5966	93.0279	92.6021	90.8035	80.8953	77.0022	64.0786	NA	86.6734	104.465	105.41	100.055	84.2086	83.6095	67.9832	NA	83.3689	101.44	99.8225	94.0004	80.2908	74.5738	79.242	NA	NA	NA	NA	NA	NA	NA	NA	NA	79.5966	93.0279	92.6021	90.8035	79.5385	72.3752	64.0786	NA	1	1	1	1	331	133
24	7	H	56.4928	79.1645	89.3262	93.6387	77.4857	91.8649	74.761	82.2175	64.0352	103.676	108.129	115.981	105.446	116.229	106.032	97.3974	63.9852	104.571	108.23	113.973	106.162	115.046	105.566	96.1481	NA	NA	NA	NA	NA	NA	NA	NA	54.8886	79.1645	89.3262	93.6387	77.4857	91.8649	74.761	81.9723	111	1	1	1	1	1	1
24	8	C	NA	94.6761	99.6609	75.4633	87.0422	63.8386	70.6467	75.6111	NA	95.7598	103.705	79.4656	92.9581	65.7761	68.8643	66.2662	NA	95.3813	103.901	79.8251	92.8261	67.4379	68.2227	64.8345	NA	NA	NA	NA	NA	NA	NA	NA	NA	94.6761	99.6609	75.4633	87.0422	63.8386	65.9687	64.4345	NA	1	1	1	1	1	309
24	9	H	67.6332	78.4012	92.0902	78.477	79.5844	78.3773	76.6717	76.8633	85.5183	105.734	121.044	105.676	102.089	103.903	106.93	84.2478	80.6686	102.36	117.206	106.745	97.9634	100.078	110.169	98.8332	NA	NA	NA	NA	NA	NA	NA	NA	67.6332	78.4012	92.0902	78.477	79.5844	78.3773	76.6717	76.8633	1	1	1	1	1	1	1
24	10	C	81.5196	69.7329	85.7676	89.2235	77.7035	86.2346	71.6777	70.8039	84.4348	72.5517	102.114	102.168	87.6849	95.7728	72.6383	79.715	81.4949	71.0034	96.756	97.7134	81.5406	88.4808	68.6743	81.2798	NA	NA	NA	NA	NA	NA	NA	NA	81.4785	69.6278	85.7676	89.2235	77.7035	86.2346	67.8742	70.8039	441	155	1	1	1	1	287
24	11	H	82.7886	77.4257	NA	95.6635	96.2558	79.0743	76.7411	108.338	94.7376	102.477	NA	123.209	124.96	110.261	109.099	75.642	88.7327	102.287	NA	121.731	123.225	111.676	109.798	115.926	NA	NA	NA	NA	NA	NA	NA	NA	82.7886	77.4257	NA	95.6635	96.2558	79.0743	76.7411	75.4123	1	1	NA	1	1	1	1
24	12	C	82.2492	77.4397	83.0088	74.7043	85.3706	70.6569	82.698	65.3522	82.8681	63.0175	80.5684	89.6307	90.7698	76.6342	78.8342	66.8009	82.8709	72.6262	78.4986	86.653	85.671	74.4925	78.3873	59.0206	NA	NA	NA	NA	NA	NA	NA	NA	82.2492	62.627	78.4908	74.7043	85.367	70.6569	77.9861	58.9482	1	749	463	1	353	1	595
24	13	H	NA	94.7158	80.9909	97.3597	78.2407	67.523	69.9869	67.7558	NA	123.636	111.377	117.693	100.435	92.5171	94.5835	80.09	NA	119.873	111.018	118.027	98.339	93.3888	93.6413	93.64	NA	NA	NA	NA	NA	NA	NA	NA	NA	94.7158	80.9909	97.3597	78.2407	67.523	69.9869	67.7558	NA	1	1	1	1	1	1
24	14	C	87.5608	93.8667	91.6723	84.7932	92.9878	78.8023	70.2938	87.5375	93.7211	92.9197	95.9005	95.5844	96.0277	91.1164	79.7127	80.738	89.9105	94.2195	95.0967	92.4369	95.5191	84.2579	74.1141	67.5488	NA	NA	NA	NA	NA	NA	NA	NA	87.5608	92.9053	91.6723	84.7932	92.9878	78.8023	69.9439	67.0779	1	858	1	1	1	1	111
24	15	H	66.4542	88.5459	93.3639	NA	96.0327	77.1539	66.0546	62.5934	74.5541	125.706	112.709	NA	119.151	106.118	106.26	85.4509	74.3156	126.18	112.85	NA	118.875	105.979	106.381	86.3283	NA	NA	NA	NA	NA	NA	NA	NA	66.4542	88.5459	93.3639	NA	96.0327	77.1539	66.0546	62.5934	1	1	1	NA	1	1	1
24	16	C	64.6689	86.0541	98.7205	84.7291	NA	94.5392	68.049	80.8384	64.5042	85.8608	100.811	90.9753	NA	98.1682	70.3188	71.8078	64.5312	85.812	100.775	90.9178	NA	97.907	70.0131	71.204	NA	NA	NA	NA	NA	NA	NA	NA	64.4981	85.2594	98.7205	84.7291	NA	94.5392	67.8134	71.0103	243	221	1	1	NA	1	133
24	17	H	61.5839	84.2162	76.0446	85.2663	83.8324	74.7936	70.5714	77.9101	92.8589	110.852	108.147	115.353	102.362	111.433	100.656	92.8091	84.8419	107.104	107.723	112.947	105.283	109.22	103.954	107.627	NA	NA	NA	NA	NA	NA	NA	NA	61.5839	84.2162	76.0446	85.2663	83.8324	74.7936	70.5714	77.9101	1	1	1	1	1	1	1
24	18	C	75.9729	81.3712	103.839	85.3009	95.4457	73.6826	74.4682	NA	75.7596	93.6009	113.822	93.8397	105.957	80.5434	78.6522	NA	74.9088	90.7728	111.934	93.522	101.122	76.5666	72.888	NA	NA	NA	NA	NA	NA	NA	NA	NA	74.9069	81.3712	103.839	85.3009	95.4457	73.0269	67.9412	NA	419	1	1	1	1	111	133
24	19	H	48.5186	84.3621	93.5629	85.4423	89.7431	77.7099	74.2043	72.7993	68.6038	102.587	131.032	105.012	105.956	104.195	90.2574	79.2639	62.8799	103.16	128.581	104.16	106.046	102.993	98.8186	94.6673	NA	NA	NA	NA	NA	NA	NA	NA	46.7422	84.3621	93.5629	85.4423	89.7431	77.7099	74.2043	72.7993	111	1	1	1	1	1	1
24	20	C	NA	94.2807	104.496	93.3271	102.329	75.0564	62.3635	69.9603	NA	98.5837	111.24	103.779	109.449	82.8532	81.0635	79.1718	NA	96.4444	109.674	100.232	106.198	80.4673	70.193	68.5675	NA	NA	NA	NA	NA	NA	NA	NA	NA	94.2807	104.496	93.3271	102.329	75.0564	62.3635	67.0511	NA	1	1	1	1	1	1
25	1	H	NA	NA	74.4603	75.8733	56.4686	50.8154	NA	62.2237	NA	NA	103.621	111.738	75.0307	100.566	NA	52.8806	NA	NA	99.0407	112.816	92.5597	110.686	NA	83.8687	NA	NA	NA	NA	NA	NA	NA	NA	NA	NA	74.4603	75.8733	56.4686	50.8154	NA	43.3111	NA	NA	1	1	1	1	NA
25	2	C	NA	NA	76.5166	61.1525	60.0813	75.5947	35.5753	48.5315	NA	NA	82.6757	62.0446	74.2444	95.4298	67.4848	66.5837	NA	NA	78.8267	62.3578	63.2784	84.4857	51.5328	59.1808	NA	NA	NA	NA	NA	NA	NA	NA	NA	NA	76.5166	58.7208	60.0126	75.5947	35.5753	48.5315	NA	NA	1	727	23	1	1
25	3	H	NA	NA	67.8596	61.8847	59.8029	66.453	66.4239	NA	NA	NA	71.0792	112.185	105.33	113.486	112.156	NA	NA	NA	71.0962	93.4425	98.9729	113.998	107.038	NA	NA	NA	NA	NA	NA	NA	NA	NA	NA	NA	67.8596	61.8847	59.8029	66.453	66.4239	NA	NA	NA	1	1	1	1	1
25	4	C	NA	79.4141	70.9453	81.8999	79.4894	62.0765	46.4842	56.0966	NA	84.8633	70.9819	77.0993	85.4026	72.8316	69.9105	68.5102	NA	80.6156	67.7148	77.0708	77.6067	64.4734	58.1558	61.1071	NA	NA	NA	NA	NA	NA	NA	NA	NA	79.2348	67.5812	76.7676	76.7671	62.0765	46.4842	55.3659	NA	89	419	375	111	1	1
25	5	H	NA	NA	42.8959	75.4149	53.0137	58.591	43.4592	77.0526	NA	NA	83.6583	100.396	91.8401	82.1692	59.8922	58.9731	NA	NA	80.5738	97.4545	95.5267	111.587	89.054	82.9862	NA	NA	NA	NA	NA	NA	NA	NA	NA	NA	42.8959	75.4149	53.0137	58.591	43.4592	54.8685	NA	NA	1	1	1	1	1
25	6	C	NA	NA	NA	78.341	62.5488	57.4201	54.8873	76.4579	NA	NA	NA	79.0352	69.6028	61.0319	58.5075	83.0503	NA	NA	NA	78.8018	66.4356	55.0778	51.8432	71.4909	NA	NA	NA	NA	NA	NA	NA	NA	NA	NA	NA	77.262	62.5488	53.9043	50.6956	69.7249	NA	NA	NA	705	1	199	243
25	7	H	NA	NA	53.1105	58.4688	84.3487	52.2614	49.8242	56.1873	NA	NA	101.246	100.722	80.5191	85.8326	80.6	64.3355	NA	NA	91.4437	101.478	101.356	103.134	105.308	88.307	NA	NA	NA	NA	NA	NA	NA	NA	NA	NA	53.1105	58.4688	79.8811	52.2614	49.8242	56.1873	NA	NA	1	1	573	1	1
25	8	C	NA	77.491	63.7222	79.0071	73.217	75.2801	61.3514	NA	NA	78.8291	60.9993	81.1154	82.1204	97.2438	88.1702	NA	NA	77.7624	60.3852	81.7456	78.0557	81.9983	74.9987	NA	NA	NA	NA	NA	NA	NA	NA	NA	NA	77.3647	58.4591	79.0071	73.217	75.2801	61.3514	NA	NA	309	705	1	1	1	1
25	9	H	NA	NA	NA	65.5255	61.6443	80.5109	51.5028	80.3512	NA	NA	NA	96.8974	92.2857	113.042	92.0254	88.5058	NA	NA	NA	87.1529	82.9411	102.757	79.2445	85.5039	NA	NA	NA	NA	NA	NA	NA	NA	NA	NA	NA	65.5255	61.6443	80.5109	51.5028	80.3512	NA	NA	NA	1	1	1	1
25	10	C	NA	84.7135	54.8847	75.7318	78.0512	77.1636	64.894	56.3422	NA	84.51	55.8348	77.4142	81.6071	85.3456	63.8042	70.8083	NA	84.5021	55.3966	76.8916	80.3081	80.3636	63.8717	66.2671	NA	NA	NA	NA	NA	NA	NA	NA	NA	84.5019	54.8847	75.7318	78.0512	77.1636	63.6149	56.3422	NA	287	1	1	1	1	551
25	11	H	NA	NA	NA	64.7004	69.0736	51.1619	68.0686	NA	NA	NA	NA	91.9624	104.584	75.4179	83.6274	NA	NA	NA	NA	96.4324	107.505	89.9657	105.507	NA	NA	NA	NA	NA	NA	NA	NA	NA	NA	NA	NA	64.7004	69.0736	51.1619	68.0686	NA	NA	NA	NA	1	1	1	1
25	12	C	NA	118.062	67.5422	66.3787	74.1279	72.0024	50.9733	50.7907	NA	99.568	68.9112	61.6683	83.6598	81.5092	79.5458	67.2965	NA	106.153	67.7976	61.3075	77.9743	75.738	57.7155	56.206	NA	NA	NA	NA	NA	NA	NA	NA	NA	99.5001	66.9314	59.3878	73.8629	72.0024	50.8731	50.7907	NA	858	221	727	67	1	23
25	13	H	NA	NA	65.8053	69.6308	78.8498	NA	67.3843	50.6285	NA	NA	103.002	104.986	99.9236	NA	96.1639	65.3315	NA	NA	100.95	106.355	103.372	NA	106.917	100.926	NA	NA	NA	NA	NA	NA	NA	NA	NA	NA	65.8053	69.6308	78.8498	NA	67.3843	50.6285	NA	NA	1	1	1	NA	1
25	14	C	103.042	71.4563	72.029	70.2794	NA	59.5116	83.4631	47.1991	103.891	76.6409	72.6184	70.3799	NA	71.6494	78.63	72.4972	103.51	73.2048	70.1607	65.9314	NA	64.2816	72.9234	60.9919	NA	NA	NA	NA	NA	NA	NA	NA	103.042	70.2713	70.104	65.8429	NA	59.5098	72.723	47.1991	1	309	463	419	NA	23	463
25	15	H	NA	NA	56.3919	74.4282	58.2232	53.8384	50.467	41.3353	NA	NA	98.6489	109.524	115.403	85.1253	59.0307	57.1053	NA	NA	94.8982	108.375	130.612	108.831	88.2863	68.1216	NA	NA	NA	NA	NA	NA	NA	NA	NA	NA	56.3919	74.4282	58.2232	53.8384	50.467	41.3353	NA	NA	1	1	1	1	1
25	16	C	NA	97.5614	59.8545	70.0442	65.2723	48.4592	77.2235	40.539	NA	87.9747	61.8262	63.7024	71.6721	59.9371	101.23	66.9406	NA	89.8601	59.7329	65.1786	67.1215	52.3873	96.7272	50.7957	NA	NA	NA	NA	NA	NA	NA	NA	NA	86.8499	59.6497	61.9872	64.4564	48.2098	77.2235	40.2688	NA	705	705	749	243	199	1
25	17	H	NA	NA	53.6224	83.7761	76.8049	64.0938	76.1483	57.9827	NA	NA	94.2085	82.8894	109.108	83.0999	87.3346	45.9622	NA	NA	91.0731	86.5177	119.35	104.413	125.951	99.7218	NA	NA	NA	NA	NA	NA	NA	NA	NA	NA	53.6224	82.7654	76.8049	64.0938	76.1483	45.5825	NA	NA	1	858	1	1	1
25	18	C	NA	79.2979	72.6403	67.4319	86.9462	76.4874	46.6304	56.7493	NA	78.0268	78.9927	69.3628	98.269	76.9604	70.1209	77.8847	NA	79.5444	73.4638	67.6495	96.3249	80.2643	54.4855	69.3576	NA	NA	NA	NA	NA	NA	NA	NA	NA	77.99	72.4261	65.3182	86.9462	72.1616	46.6304	56.7493	NA	858	89	727	1	639	1
25	19	H	NA	NA	75.6699	69.3567	74.4459	66.329	57.8004	65.3432	NA	NA	120.153	95.004	102.065	94.6909	71.6758	51.0936	NA	NA	119.079	111.454	112.169	126.609	106.979	78.5654	NA	NA	NA	NA	NA	NA	NA	NA	NA	NA	75.6699	69.3567	74.4459	66.329	57.8004	50.9912	NA	NA	1	1	1	1	1
25	20	C	NA	63.8017	63.1238	66.1567	64.5381	59.7777	45.7898	NA	NA	62.8692	67.5902	72.5575	70.182	83.3863	76.5212	NA	NA	61.7674	66.4603	70.9304	70.6295	75.7854	57.8513	NA	NA	NA	NA	NA	NA	NA	NA	NA	NA	61.678	63.1238	66.1567	64.5381	59.7777	45.7898	NA	NA	683	1	1	1	1	1
26	1	H	62.2565	108.012	78.3555	86.1305	78.6422	35.4014	NA	45.5479	103.396	123.714	104.644	115.829	105.51	96.6718	NA	68.1066	99.4146	117.34	102.089	115.131	101.414	107.87	NA	89.3737	NA	NA	NA	NA	NA	NA	NA	NA	62.2565	108.012	78.3555	86.1305	78.6422	35.4014	NA	45.5479	1	1	1	1	1	1	NA
26	2	C	70.5152	116.291	90.0766	91.5917	100.178	66.3789	59.7234	53.3068	79.9596	133.682	98.0891	110.704	127.521	78.062	84.6583	79.7136	79.8664	128.374	93.4227	103.528	116.015	71.7864	72.5037	75.2358	NA	NA	NA	NA	NA	NA	NA	NA	70.4983	116.291	90.0766	91.5917	100.178	65.1873	59.7234	53.3068	89	1	1	1	1	111	1
26	3	H	NA	100.309	79.9452	74.4824	76.3562	68.2372	48.6336	NA	NA	124.697	116.541	111.199	105.386	106.797	74.7088	NA	NA	121.022	114.86	109.055	107.776	112.829	83.8968	NA	NA	NA	NA	NA	NA	NA	NA	NA	NA	100.309	79.9452	74.4824	76.3562	68.2372	48.6336	NA	NA	1	1	1	1	1	1
26	4	C	119.801	104.289	95.3094	91.6645	71.0421	78.5588	57.2484	48.1169	137.715	105.158	101.519	106.07	92.2096	92.313	85.098	66.0419	132.094	107.182	98.7817	100.082	84.1707	86.1266	71.4066	62.5647	NA	NA	NA	NA	NA	NA	NA	NA	119.801	104.289	95.3094	91.6645	71.0421	78.5588	57.2484	48.1169	1	1	1	1	1	1	1
26	5	H	77.4797	87.1519	90.3173	102.362	69.9726	NA	32.2295	51.9415	110.358	130.659	109.01	121.974	96.3704	NA	86.2401	85.1123	101.927	124.111	105.796	120.179	98.4787	NA	93.0337	90.9632	NA	NA	NA	NA	NA	NA	NA	NA	77.4797	87.1519	90.3173	102.362	69.9726	NA	32.2295	51.9415	1	1	1	1	1	NA	1
26	6	C	89.812	81.3638	NA	96.4969	77.1156	81.4327	50.0839	46.2774	91.0735	88.9103	NA	106.624	96.6327	94.0024	76.0552	79.1521	91.5482	86.1016	NA	103.162	86.6259	85.4835	64.2955	63.6133	NA	NA	NA	NA	NA	NA	NA	NA	89.812	81.3638	NA	96.4969	77.1156	80.7033	50.0839	46.2774	1	1	NA	1	1	133	1
26	7	H	NA	NA	81.0941	80.0212	76.9753	51.4936	48.8821	64.4297	NA	NA	104.518	102.322	104.679	91.6021	69.822	78.2082	NA	NA	100.534	101.246	107.807	92.6647	79.2962	87.5099	NA	NA	NA	NA	NA	NA	NA	NA	NA	NA	81.0941	80.0212	76.9753	51.4936	48.8821	64.4297	NA	NA	1	1	1	1	1
26	8	C	93.4876	60.0275	96.9038	92.4209	74.2876	84.5916	61.8118	61.3459	97.315	78.9298	102.31	102.074	89.592	101.255	91.4581	89.8917	95.3832	70.9264	100.598	98.0541	83.8932	92.5627	78.4313	82.1355	NA	NA	NA	NA	NA	NA	NA	NA	93.4876	60.0275	96.9038	92.4209	74.2876	84.5916	61.8118	61.3459	1	1	1	1	1	1	1
26	9	H	72.6192	116.333	91.0998	90.4414	82.2719	52.155	34.938	46.1998	130.355	137.83	91.3344	122.039	123.32	103.66	70.9523	62.8368	122.799	131.859	91.3431	121.284	121.939	114.894	80.5894	72.6674	NA	NA	NA	NA	NA	NA	NA	NA	72.6192	116.333	91.0998	90.4414	82.2719	52.155	34.938	46.1998	1	1	1	1	1	1	1
26	10	C	72.3037	94.905	99.5141	93.1869	77.4705	69.3466	58.2625	58.7084	68.5881	115.99	104.345	102.451	82.2488	69.831	82.0072	76.5337	70.5975	107.741	102.698	98.0854	74.0444	47.5452	73.776	72.8877	NA	NA	NA	NA	NA	NA	NA	NA	67.3778	94.905	99.5141	93.1869	74.035	44.724	58.2625	58.7084	705	1	1	1	441	177	1
26	11	H	88.6189	102.094	84.9326	93.0138	88.9513	29.4054	59.9479	NA	129.506	142.424	124.18	122.611	120.172	84.0636	76.3725	NA	115.762	133.266	122.395	125.455	125.67	99.0524	92.2474	NA	NA	NA	NA	NA	NA	NA	NA	NA	88.6189	102.094	84.9326	93.0138	88.9513	29.4054	59.9479	NA	1	1	1	1	1	1	1
26	12	C	83.0942	101.02	91.3368	88.7189	78.9195	67.1609	57.6281	49.8198	86.8288	106.666	104.846	99.772	98.1108	81.594	78.6521	77.4992	84.2564	103.646	98.8119	92.4888	85.851	71.0366	68.4664	86.7293	NA	NA	NA	NA	NA	NA	NA	NA	83.0942	101.02	91.3368	88.7189	78.9195	67.1609	57.6281	49.8198	1	1	1	1	1	1	1
26	13	H	60.4199	99.2637	98.2129	NA	87.9062	NA	62.2515	67.1162	102.959	125.298	122.66	NA	124.425	NA	85.1717	77.2751	99.9421	123.688	122.135	NA	124.167	NA	92.7297	85.4527	NA	NA	NA	NA	NA	NA	NA	NA	60.4199	99.2637	98.2129	NA	87.9062	NA	62.2515	67.1162	1	1	1	NA	1	NA	1
26	14	C	94.3892	95.1737	94.9594	97.0526	NA	66.7293	64.0238	45.2339	94.4442	96.9051	97.1287	111.582	NA	79.4285	85.6995	79.726	94.6372	95.914	95.2965	106.757	NA	70.0378	72.7827	73.1472	NA	NA	NA	NA	NA	NA	NA	NA	94.1163	95.1737	94.9552	97.0526	NA	66.7293	63.9502	45.2339	507	1	507	1	NA	1	45
26	15	H	92.3137	102.737	91.0651	95.9719	68.6757	64.6451	59.9989	40.3355	126.835	140.379	108.994	120.741	118.143	105.565	94.4988	64.4041	126.853	124.632	107.455	117.651	120.828	100.373	99.7498	66.5902	NA	NA	NA	NA	NA	NA	NA	NA	92.3137	102.737	91.0651	95.9719	68.6757	64.6451	59.9989	40.3355	1	1	1	1	1	1	1
26	16	C	NA	79.4739	76.4061	90.1186	71.4216	54.5784	57.6695	35.2648	NA	96.1494	84.2319	100.342	92.7662	73.1594	77.6554	72.6168	NA	90.0494	80.6032	94.5302	80.455	64.9423	70.1501	64.5884	NA	NA	NA	NA	NA	NA	NA	NA	NA	79.4739	76.4061	90.1186	71.4216	54.5784	57.6695	35.2648	NA	1	1	1	1	1	1
26	17	H	92.2849	103.209	93.1896	55.0069	86.8382	56.0492	59.2927	NA	110.133	127.031	109.084	64.1339	120.985	93.5201	63.6795	NA	107.7	120.108	107.98	61.2268	121.172	104.338	83.4199	NA	NA	NA	NA	NA	NA	NA	NA	NA	92.2849	103.209	93.1896	55.0069	86.8382	56.0492	59.2927	NA	1	1	1	1	1	1	1
26	18	C	119.448	64.0694	90.8713	113.273	103.879	85.0498	73.2239	62.4425	144.413	80.021	101.167	130.13	120.907	105.993	93.9268	89.0743	133.297	70.874	93.2345	123.128	113.682	93.9488	82.6781	78.3602	NA	NA	NA	NA	NA	NA	NA	NA	119.448	64.0694	89.8348	113.273	103.879	85.0498	73.2239	62.4425	1	1	155	1	1	1	1
27	1	H	NA	NA	58.0801	37.2761	49.8077	57.2906	NA	NA	NA	NA	119.597	79.664	83.8262	77.2781	NA	NA	NA	NA	118.581	93.012	109.359	134.657	NA	NA	NA	NA	NA	NA	NA	NA	NA	NA	NA	NA	58.0801	37.2761	49.8077	57.2906	NA	NA	NA	NA	1	1	1	1	NA
27	2	C	NA	77.9239	61.9456	61.3105	47.7973	43.8019	40.4002	40.3519	NA	94.0167	65.6579	76.1492	61.5678	66.7231	59.5288	56.3862	NA	86.7668	62.0918	67.6104	53.7703	58.5928	44.9254	52.6231	NA	NA	NA	NA	NA	NA	NA	NA	NA	77.9239	61.1747	61.0108	47.7973	43.8019	36.9727	40.3519	NA	1	243	111	1	1	111
27	3	H	NA	70.4799	66.5824	68.1975	63.734	54.579	42.6134	NA	NA	78.4712	88.5613	102.855	90.089	87.9478	66.6146	NA	NA	77.6434	83.5611	102.299	88.204	84.5307	67.5282	NA	NA	NA	NA	NA	NA	NA	NA	NA	NA	70.4799	66.5824	68.1975	63.734	54.579	42.6134	NA	NA	1	1	1	1	1	1
27	6	C	NA	NA	NA	92.2879	58.0733	61.9093	57.7949	50.0528	NA	NA	NA	100.263	69.8591	73.2309	79.9013	73.7308	NA	NA	NA	95.7451	61.7038	68.9479	64.8253	56.8529	NA	NA	NA	NA	NA	NA	NA	NA	NA	NA	NA	92.2879	57.3057	61.9093	57.163	49.0262	NA	NA	NA	1	111	1	111
27	7	H	NA	NA	53.3443	74.3071	84.1703	48.4255	51.2315	54.6293	NA	NA	80.499	96.7308	92.9071	82.6574	86.9061	85.6331	NA	NA	76.5449	94.7482	87.1197	84.4001	84.6489	84.6334	NA	NA	NA	NA	NA	NA	NA	NA	NA	NA	53.3443	74.3071	83.9715	48.4255	51.2315	54.6293	NA	NA	1	1	265	1	1
27	8	C	NA	NA	NA	92.0069	69.7206	43.4719	64.039	53.5524	NA	NA	NA	104.77	82.2166	63.9942	87.481	70.232	NA	NA	NA	98.6772	74.52	54.3647	76.9451	58.5592	NA	NA	NA	NA	NA	NA	NA	NA	NA	NA	NA	92.0069	69.7206	43.4719	64.039	53.3049	NA	NA	NA	1	1	1	1
27	9	H	NA	NA	56.6684	82.7314	46.4214	38.472	77.6842	NA	NA	NA	63.5579	111.903	76.1554	65.6935	55.6556	NA	NA	NA	63.3939	109.094	79.1248	71.6396	106.801	NA	NA	NA	NA	NA	NA	NA	NA	NA	NA	NA	56.6684	82.7314	46.4214	38.472	54.0173	NA	NA	NA	1	1	1	1	749
27	10	C	NA	102.02	103.691	57.7776	76.5273	73.8019	60.2701	75.6403	NA	119.4	125.34	61.824	92.3476	95.2442	69.9397	86.6423	NA	118.005	119.924	60.0533	88.3414	85.2209	65.6421	83.5886	NA	NA	NA	NA	NA	NA	NA	NA	NA	102.02	103.691	57.7776	76.5273	73.8019	60.2701	75.6403	NA	1	1	1	1	1	1
27	12	C	85.0732	117.711	54.9556	58.4416	58.661	56.0097	65.2565	41.2736	94.5459	124.126	59.2692	69.0368	76.3445	72.5265	82.5388	57.1185	87.6581	121.01	57.7234	62.9715	69.4453	62.3833	64.787	50.5413	NA	NA	NA	NA	NA	NA	NA	NA	85.0732	117.711	54.9556	58.4416	58.661	56.0097	57.9221	41.2736	1	1	1	1	1	1	243
27	13	C	99.5037	82.0589	80.4248	NA	65.3639	NA	NA	62.3286	121.856	91.6406	92.788	NA	84.9149	NA	NA	84.6222	113.103	86.4538	87.0809	NA	77.5376	NA	NA	67.886	NA	NA	NA	NA	NA	NA	NA	NA	99.5037	82.0589	80.4248	NA	65.3639	NA	NA	62.3286	1	1	1	NA	1	NA	NA
28	1	H	80.357	46.435	71.4979	75.1748	76.7759	55.4242	66.5039	57.9584	127.368	92.5255	135.001	129.682	147.127	107.643	87.8547	77.9485	NA	NA	NA	NA	NA	NA	NA	NA	NA	NA	NA	NA	NA	NA	NA	NA	80.357	46.435	71.4979	75.1748	76.7759	55.4242	66.5039	57.9584	1	1	1	1	1	1	1
28	2	C	88.3183	64.6535	61.9306	82.141	70.3703	72.0376	47.8583	77.8345	89.4232	67.4778	65.1544	92.1655	54.2113	74.6032	55.5118	99.8852	NA	NA	NA	NA	NA	NA	NA	NA	NA	NA	NA	NA	NA	NA	NA	NA	88.3183	64.6535	61.2587	82.1041	53.9378	70.0126	47.8583	76.8824	1	1	111	45	426	111	1
28	5	H	62.9597	68.4833	55.1428	59.1724	60.8986	48.5985	74.7639	33.1073	135.568	128.335	150.028	139.317	134.615	124.192	124.539	57.1383	NA	NA	NA	NA	NA	NA	NA	NA	NA	NA	NA	NA	NA	NA	NA	NA	62.9597	68.4833	55.1428	59.1724	60.8986	48.5985	74.7639	32.8754	1	1	1	1	1	1	1
28	6	C	NA	108.112	64.4939	63.6005	68.8918	66.9648	51.2781	41.3194	NA	120.475	68.7538	70.3679	70.9287	72.2489	58.4969	49.9227	NA	NA	NA	NA	NA	NA	NA	NA	NA	NA	NA	NA	NA	NA	NA	NA	NA	108.112	63.9098	63.5397	67.9934	66.9362	51.2781	41.3194	NA	1	111	23	89	23	1
28	7	H	94.3076	56.6161	59.6507	73.4089	62.6416	69.9067	54.9339	46.3364	138.287	124.571	132.041	136.375	108.219	114.54	92.4529	73.4327	NA	NA	NA	NA	NA	NA	NA	NA	NA	NA	NA	NA	NA	NA	NA	NA	94.3076	56.6161	59.6507	73.4089	62.6416	69.9067	54.9339	44.8802	1	1	1	1	1	1	1
28	8	C	96.3897	98.83	73.7748	88.8799	70.0254	49.124	50.8989	49.6279	99.4841	99.5092	75.1061	98.6577	76.3163	54.2987	67.6939	77.8677	NA	NA	NA	NA	NA	NA	NA	NA	NA	NA	NA	NA	NA	NA	NA	NA	95.9727	97.4801	73.7748	88.8799	69.7602	49.124	50.8989	49.6279	111	133	1	1	111	1	1
28	9	H	50.309	85.8367	65.9879	89.2197	74.4247	56.4684	78.7846	56.584	119.527	153.606	139.882	143.024	120.34	131.656	115.75	85.4603	NA	NA	NA	NA	NA	NA	NA	NA	NA	NA	NA	NA	NA	NA	NA	NA	50.309	85.8367	65.9879	89.2197	74.4247	56.4684	71.917	56.1309	1	1	1	1	1	1	111
28	10	C	102.245	77.59	66.5111	75.0438	58.7596	54.2203	49.9075	42.6495	105.711	82.0179	68.9644	86.0339	66.3128	64.3771	57.1	69.2527	NA	NA	NA	NA	NA	NA	NA	NA	NA	NA	NA	NA	NA	NA	NA	NA	101.631	77.59	65.4216	75.0438	57.8352	54.2203	48.114	42.6495	111	1	133	1	111	1	177
28	11	H	69.2871	66.1503	85.0845	80.4295	69.722	69.7723	36.7864	74.8815	134.811	121.814	117.815	128.421	155.032	122.074	84.9974	81.3358	NA	NA	NA	NA	NA	NA	NA	NA	NA	NA	NA	NA	NA	NA	NA	NA	69.2871	66.1503	85.0845	80.4295	69.722	69.7723	36.7864	74.8815	1	1	1	1	1	1	1
28	12	C	92.0223	60.3599	62.1765	69.3265	75.3932	61.6327	39.8676	48.119	95.8717	70.4881	61.792	73.2829	77.3258	68.8027	57.8883	57.4673	NA	NA	NA	NA	NA	NA	NA	NA	NA	NA	NA	NA	NA	NA	NA	NA	92.0223	60.3599	60.7462	67.9435	72.0383	61.6327	39.8676	47.8176	1	1	155	111	133	1	1
28	13	H	NA	70.6433	50.4162	78.1732	58.5953	54.2926	56.5279	37.1849	NA	144.439	136.225	137.614	141.773	126.142	97.028	62.4188	NA	NA	NA	NA	NA	NA	NA	NA	NA	NA	NA	NA	NA	NA	NA	NA	NA	70.6433	50.4162	78.1732	58.5953	54.2926	56.5279	37.1849	NA	1	1	1	1	1	1
28	14	C	84.0499	59.0406	86.4781	82.481	83.8454	66.129	48.5426	38.2809	96.1488	59.7877	89.4141	87.6217	96.4673	74.3731	61.5354	62.5485	NA	NA	NA	NA	NA	NA	NA	NA	NA	NA	NA	NA	NA	NA	NA	NA	84.0499	58.0958	86.4781	82.4128	83.8454	66.129	48.5426	38.0743	1	133	1	45	1	1	1
28	15	H	77.2067	67.329	82.5299	88.1245	83.532	91.7418	84.4327	55.013	100.71	107.678	100.079	95.829	113.92	98.8571	98.8323	58.9992	NA	NA	NA	NA	NA	NA	NA	NA	NA	NA	NA	NA	NA	NA	NA	NA	77.2067	67.329	82.5299	88.1245	83.532	91.7418	84.4327	55.013	1	1	1	1	1	1	1
28	16	C	48.022	84.0572	63.5348	81.7049	NA	57.0083	77.1338	49.6333	46.4421	82.1535	62.0129	76.5784	NA	54.7363	47.1174	41.3643	NA	NA	NA	NA	NA	NA	NA	NA	NA	NA	NA	NA	NA	NA	NA	NA	46.3703	82.0626	61.8961	76.5598	NA	54.5616	46.9452	40.6131	309	309	155	331	NA	177	426
28	17	H	74.0393	73.4308	72.1286	56.991	51.7371	49.3307	63.2988	45.7102	129.625	112.076	116.912	136.301	122.551	125.417	97.3421	98.5331	NA	NA	NA	NA	NA	NA	NA	NA	NA	NA	NA	NA	NA	NA	NA	NA	74.0393	73.4308	72.1286	56.991	51.7371	49.3307	63.2988	45.4471	1	1	1	1	1	1	1
28	18	C	69.0182	79.3451	67.0494	68.0823	48.2662	26.9513	47.0661	NA	79.7443	82.7926	66.0918	67.1437	67.8349	53.3498	59.7525	NA	NA	NA	NA	NA	NA	NA	NA	NA	NA	NA	NA	NA	NA	NA	NA	NA	69.0182	77.933	65.2759	66.3871	48.2662	26.9513	47.0661	NA	1	155	309	221	1	1	1
28	19	H	69.1451	68.4594	73.8646	67.5209	68.9476	65.7479	55.27	42.3929	97.3914	100.294	109.584	98.1001	109.301	107.881	98.7957	75.4146	NA	NA	NA	NA	NA	NA	NA	NA	NA	NA	NA	NA	NA	NA	NA	NA	69.1451	68.4594	73.8646	67.5209	68.9476	65.7479	55.27	42.3929	1	1	1	1	1	1	1
28	20	C	132.526	70.6347	84.0267	76.2233	78.976	69.1949	47.6129	42.4177	120.813	83.8375	85.2107	77.5636	89.144	82.2388	72.0713	60.565	NA	NA	NA	NA	NA	NA	NA	NA	NA	NA	NA	NA	NA	NA	NA	NA	120.775	70.6347	84.0267	74.6523	78.976	69.1949	47.6129	42.4177	426	1	1	133	1	1	1
30	1	H	NA	64.5711	58.3652	80.6417	63.7814	64.1582	65.4412	65.7221	NA	73.2236	103.353	66.2114	51.2651	34.252	108.365	92.8327	NA	126.808	92.635	112.589	114.021	103.441	100.076	87.9049	NA	98.0556	94.7908	96.2467	95.5461	84.5728	88.0707	80.1694	NA	64.5711	58.3652	65.9826	50.5215	32.9973	65.4412	65.7221	NA	1	1	1103	1103	1103	1
30	2	C	45.203	48.8287	83.0565	68.8583	76.0635	61.2971	64.185	NA	106.568	103.704	84.3383	80.0137	71.3157	16.6442	80.424	NA	42.0152	45.497	75.239	77.9967	87.0286	76.2562	95.8419	NA	61.1622	85.4828	79.2043	67.3311	102.908	78.4012	84.4155	NA	40.4608	43.7171	70.2159	62.4314	71.2812	14.9624	64.185	NA	705	705	727	925	1103	1103	1
30	3	H	76.1877	54.6427	82.7855	73.5502	78.9231	66.9847	66.6433	87.2719	98.6275	68.9882	91.5512	72.8455	84.7369	69.2928	89.9465	54.1994	91.8651	74.3465	109.039	102.489	108.257	102.886	105.011	105.04	92.0502	82.7547	91.7012	90.2825	96.0965	87.3201	90.8817	96.2197	76.1877	54.6427	82.7855	72.5151	78.9231	66.9847	66.6433	53.0372	1	1	1	1103	1	1	1
30	4	C	81.8221	66.4669	80.8028	76.4487	59.7101	58.4105	65.4138	54.8543	62.0414	64.3446	78.9337	91.219	74.4953	56.133	28.9879	45.048	79.4646	67.1089	83.4683	76.8361	63.7129	71.8952	78.1477	97.1648	88.3698	85.6793	101.693	47.8727	82.43	84.8688	91.2574	100.414	61.1506	63.5012	78.1431	40.7735	59.7101	55.1352	26.9125	43.2225	1103	1103	1103	903	1	1103	1103
30	5	H	76.7476	71.8641	80.2321	71.7335	78.5808	72.5299	91.0729	NA	84.9197	72.3715	77.8736	70.4221	86.238	56.4129	46.7112	NA	116.715	117.738	105.532	86.5953	124.605	115.59	106.799	NA	102.381	92.0135	91.7554	77.0921	99.3483	91.6113	100.82	NA	76.7476	71.8641	77.6666	70.2665	78.5808	55.4614	44.9573	NA	1	1	1103	1103	1	1103	1103
30	6	C	NA	NA	60.6921	77.9342	56.3784	67.6289	77.132	NA	NA	NA	77.914	63.4685	90.3384	76.1655	62.1429	NA	NA	NA	64.1746	72.9269	68.3735	79.8974	71.1945	NA	NA	NA	102.918	107.124	89.3876	89.1084	83.7069	NA	NA	NA	59.8588	61.4904	56.3784	67.6289	61.4141	NA	NA	NA	221	1103	1	1	1103
30	7	H	65.3458	58.6008	83.6675	64.1276	69.8159	86.0378	84.5452	48.3641	78.6562	73.7224	90.2508	79.2851	90.4628	63.1832	22.4176	39.0197	119.75	103.58	114.663	104.133	129.634	106.229	114.558	84.1713	112.248	90.6308	91.0861	103.564	95.1392	82.3311	144.645	82.8098	65.3458	58.6008	81.2602	64.1276	69.8159	62.6976	17.8488	37.4544	1	1	947	1	1	1103	1103
30	8	C	78.7644	64.8263	60.6239	75.5527	69.4033	84.0196	74.3552	33.366	74.4808	85.3773	74.493	95.2808	98.8599	89.5248	41.2245	17.1701	88.1435	66.3537	58.5969	69.0839	70.3131	87.833	75.6283	68.2847	89.2356	67.6859	65.713	96.9789	79.2428	70.9745	90.395	85.8937	74.0966	64.8263	58.3169	68.3464	67.3682	63.825	39.5695	14.489	1103	1	353	353	309	925	1103
30	9	H	NA	65.0021	77.0541	68.0934	79.0474	54.7696	40.8601	NA	NA	105.244	91.4572	66.0259	91.9871	67.5923	145.731	NA	NA	97.0755	102.307	104.019	119.093	93.8828	89.8826	NA	NA	97.5073	95.1407	86.7962	99.9686	80.9186	89.8697	NA	NA	65.0021	77.0541	65.6176	79.0474	54.7696	40.8601	NA	NA	1	1	1103	1	1	1
30	10	C	NA	NA	85.84	77.8848	85.9115	95.4094	74.7486	96.2674	NA	NA	75.9465	83.8943	90.7559	44.748	56.9996	17.2595	NA	NA	86.4409	79.4238	92.3179	94.5728	84.2812	81.7389	NA	NA	88.1014	95.863	89.8626	88.8516	50.9237	88.8819	NA	NA	75.5801	77.766	85.9115	43.4777	34.9957	14.7139	NA	NA	1103	111	1	1103	925
30	11	H	56.259	79.7935	60.9966	88.8631	63.2156	68.3207	79.4076	48.5244	91.1414	75.9659	75.8423	85.5244	87.2718	69.4417	80.3927	47.0815	90.9038	107.063	84.8068	111.105	112.656	107.96	111.866	82.0465	82.0202	97.214	92.2813	96.5173	95.6557	117.123	94.8919	117.102	56.259	75.4633	60.9966	85.3847	63.2156	67.6252	79.4076	44.1565	1	1103	1	1103	1	1103	1
30	12	C	50.1177	54.0292	101.024	79.9997	68.3599	71.3846	71.2326	98.3398	75.2472	62.0891	95.4578	72.0942	92.5863	70.7813	47.3167	54.1381	51.631	56.6786	107.071	85.6247	76.5431	68.6899	80.2215	98.5504	78.0025	76.3007	96.9908	91.8158	75.6128	83.5962	95.4351	86.884	50.1177	54.0292	92.1304	71.4175	68.3599	67.9821	45.5905	53.4223	1	1	969	1103	1	199	1103
30	13	H	NA	56.5304	77.0968	54.4752	93.9021	68.023	69.8782	73.3306	NA	59.4069	63.1315	75.523	66.6405	57.6641	29.1618	43.2086	NA	81.702	99.8943	77.173	109.75	110.103	86.0884	104.287	NA	76.9999	91.8817	81.3121	97.2316	94.492	87.4404	92.2197	NA	56.5304	62.1514	54.4752	65.4727	56.4563	27.0245	41.3661	NA	1	1103	1	1103	1103	1103
30	14	C	70.3381	91.0528	53.0801	88.1258	68.7499	62.0944	85.3656	88.0999	70.7639	77.8143	78.8033	71.0567	76.2951	79.3467	38.6358	28.0458	68.9674	95.8836	55.3453	94.3606	76.1275	60.9206	89.2542	92.7905	82.6103	95.7519	88.0423	83.7026	92.7152	88.1927	97.1703	93.1269	67.3077	77.2453	53.0695	70.7528	68.7499	58.2401	36.6504	25.6583	705	1103	23	1103	1	705	1103
30	15	H	75.0145	43.8193	87.7891	100.877	59.3629	74.6829	45.3732	NA	90.0747	87.3679	88.7029	89.2024	104.987	68.0602	41.0268	NA	113.423	75.0836	116.184	126.223	86.8548	123.101	71.6243	NA	96.3736	80.1817	94.5742	101.402	98.881	97.5463	88.8158	NA	75.0145	43.8193	86.3606	89.135	59.3629	67.1672	39.1694	NA	1	1	947	1103	1	1103	1103
30	16	C	50.4454	72.5956	69.9951	82.2475	60.5795	61.5199	72.2276	69.5959	91.4993	97.9527	83.4479	93.8713	87.6429	72.6856	79.4851	41.0236	49.2073	78.7424	70.913	83.7791	59.3554	71.8254	84.5242	82.1119	77.6715	94.1902	88.9346	91.1862	80.4656	71.4228	92.7932	87.3235	47.1075	72.5956	69.1843	82.2475	56.9085	61.5199	72.2276	39.6308	287	1	265	1	595	1	1
30	17	H	NA	41.84	48.2443	29.8799	64.1233	66.1511	86.5468	80.3487	NA	57.3533	78.8372	90.2292	78.2049	50.2458	29.0468	53.1201	NA	63.309	78.0593	64.7616	92.2366	96.7739	105.978	109.759	NA	71.4137	82.6779	76.1687	91.3126	83.1924	95.2031	87.6013	NA	41.84	48.2443	29.8799	64.1233	49.0542	26.5584	52.1782	NA	1	1	1	1	1103	1103
30	18	C	NA	56.5138	62.6283	70.5296	59.7233	62.3627	76.5462	49.766	NA	89.8762	84.2966	83.3075	68.3945	43.3077	61.6122	105.231	NA	51.6127	70.9939	72.3435	65.6801	57.7779	87.1554	69.6978	NA	72.4537	87.311	93.9562	87.9993	88.5457	89.1656	102.182	NA	49.863	62.6283	68.4468	59.7233	41.5933	60.6904	49.766	NA	595	1	133	1	1103	1103
31	1	H	65.9906	80.8881	69.428	55.3529	47.8579	22.792	42.5288	NA	77.4175	93.3701	56.9417	43.2041	61.9036	19.2891	33.804	NA	97.698	126.199	122.741	127.226	132.753	104.34	93.1936	NA	98.4036	117.48	104.53	102.976	106.289	71.1302	66.3499	NA	65.9906	80.8881	55.1026	40.7767	47.8579	17.3693	32.3142	NA	1	1	1002	1002	1	1002	1002
31	2	C	NA	68.2545	67.5987	76.3083	43.6406	63.3364	58.1592	39.1955	NA	95.4141	83.7033	59.5469	72.8114	61.143	43.3414	70.9966	NA	74.7368	78.475	79.2757	44.2975	77.7323	71.8235	48.7387	NA	86.1732	84.9485	75.6808	61.8662	82.2463	79.0537	74.1557	NA	68.2545	67.5987	58.9252	43.0599	60.201	41.8548	39.1955	NA	1	1	1002	111	1002	1002
31	3	H	NA	NA	NA	78.2218	63.1643	46.0766	49.357	NA	NA	NA	NA	67.9266	63.0162	39.7525	47.9292	NA	NA	NA	NA	119.982	114.554	124.164	106.48	NA	NA	NA	NA	106.279	97.6937	92.6544	84.5701	NA	NA	NA	NA	66.5261	61.7335	37.7712	46.5144	NA	NA	NA	NA	1002	1002	1002	1002
31	4	C	NA	96.0549	62.0434	74.7804	49.634	52.868	40.6847	50.1527	NA	93.8302	99.4012	38.3983	75.6974	52.1923	54.3429	33.5135	NA	114.725	65.3362	76.6323	60.1242	65.1305	54.4129	58.0499	NA	112.005	78.9274	65.6485	70.6613	68.7315	73.1429	64.7276	NA	93.1431	62.0434	37.3619	49.2294	51.5708	40.6847	32.256	NA	1002	1	1002	111	1002	1
31	5	H	89.0493	77.325	66.1004	62.9695	38.3111	55.8345	10.3595	75.1277	87.3336	94.998	50.9531	75.2464	57.8667	36.4063	27.9704	79.1097	104.372	129.512	95.8059	101.239	105.399	93.9912	85.146	126.887	97.2631	125.185	81.0272	90.9689	84.7364	68.2692	45.697	79.6291	86.9512	77.325	49.7326	62.9695	38.3111	35.2198	10.3595	75.1277	1002	1	1002	1	1	1002	1
31	6	C	82.7942	103.793	NA	75.3678	68.0051	39.2159	44.134	77.9568	104.57	96.5817	NA	78.9694	85.3556	81.7308	65.8004	47.9512	88.2766	98.4922	NA	74.6539	74.7193	52.2981	54.2176	93.3979	97.0312	100.177	NA	78.5109	83.9332	77.4557	73.9735	75.9438	82.7942	96.5213	NA	73.6581	67.9931	39.2159	44.134	46.9234	1	1002	NA	133	23	1	1
31	7	H	NA	42.8741	71.343	92.1049	84.5818	50.0364	63.152	57.1187	NA	48.4911	55.3969	51.2889	65.9787	38.9468	30.3762	39.0766	NA	106.058	117.698	114.208	109.085	125.272	122.749	106.475	NA	102.44	102.641	100.322	95.1582	100.007	92.5813	85.9096	NA	42.8741	53.7428	49.4599	64.9448	36.584	28.0071	37.0718	NA	1	1002	1002	1002	1002	1002
31	8	C	81.171	97.57	76.2323	69.3435	51.9136	49.0558	41.9105	70.4232	92.4411	85.0376	57.0546	71.8406	62.4268	50.2187	52.9797	52.517	86.2379	111.769	81.2011	68.4697	59.6091	57.5694	53.5503	68.7257	86.2992	109.157	76.9815	71.894	67.7048	69.7131	71.9054	72.663	81.171	84.2089	56.2651	67.8301	51.8575	48.5736	41.9105	51.6535	1	1002	1002	133	23	45	1
31	9	H	NA	NA	NA	101.171	79.509	92.6921	55.7945	88.3784	NA	NA	NA	50.4039	69.5625	57.5321	54.2366	60.9745	NA	NA	NA	104.557	86.5389	81.7707	55.8278	113.995	NA	NA	NA	54.6588	69.5198	58.3077	55.707	62.2647	NA	NA	NA	50.2847	69.3478	57.5239	54.1591	60.9699	NA	NA	NA	1002	903	969	1002
31	10	C	82.7054	88.3623	49.4453	56.3404	66.3826	41.5599	73.1495	86.5037	84.8005	93.8049	67.3805	74.6984	78.7039	51.4735	57.6505	71.4801	84.7874	91.2194	52.0902	59.5185	70.0046	43.4357	62.6892	75.6961	84.8159	97.1806	66.5222	73.6158	77.3506	51.3142	58.3161	71.9603	82.7054	88.3012	49.3243	56.233	66.3511	41.4722	57.6337	71.475	1	111	243	111	89	111	1002
31	11	H	NA	NA	67.0123	55.7016	39.4948	39.4924	35.0112	NA	NA	NA	63.3662	71.5186	59.1731	33.0239	66.8904	NA	NA	NA	110.002	108.657	100.314	127.953	102.719	NA	NA	NA	96.5982	96.4005	86.8331	90.2167	78.2003	NA	NA	NA	62.1144	55.7016	39.4948	30.7976	35.0112	NA	NA	NA	1002	1	1	1002	1
31	12	C	NA	NA	79.1582	50.0361	64.7927	45.8635	47.3391	39.1094	NA	NA	64.8913	65.8013	62.389	84.4398	49.3474	59.3296	NA	NA	85.7546	51.5435	74.4503	51.9386	58.9182	52.3803	NA	NA	83.3817	57.9359	76.7696	69.2285	70.247	67.1961	NA	NA	64.2248	49.046	61.805	44.4325	47.3391	39.1094	NA	NA	1002	111	1002	111	1
31	13	H	NA	81.6748	71.4285	NA	69.2587	NA	NA	52.7893	NA	137.508	114.854	NA	132.477	NA	NA	128.163	NA	123.855	115.437	NA	126.573	NA	NA	127.371	NA	137.13	114.965	NA	132.605	NA	NA	128.907	NA	81.6748	71.4285	NA	69.2587	NA	NA	52.7893	NA	1	1	NA	1	NA	NA
31	14	C	94.3457	90.2042	87.0687	70.1843	NA	55.7744	48.0041	61.0746	111.659	93.7062	87.0486	65.0849	NA	77.6041	101.219	97.9076	101.935	94.859	83.4183	61.8537	NA	53.0277	56.3124	68.1612	111.266	98.0174	88.1436	64.9447	NA	74.4847	82.3434	82.7173	94.3457	90.2042	83.3786	61.8534	NA	50.0425	48.0041	61.0746	1	1	375	441	NA	155	1
31	15	H	NA	NA	70.504	64.5682	23.1034	37.8074	47.268	47.1524	NA	NA	67.2185	64.008	15.4134	54.1598	53.215	46.4007	NA	NA	126.406	127.201	171.138	119.455	103.445	108.307	NA	NA	111.222	106.213	114.891	89.242	81.6991	82.3062	NA	NA	65.534	62.3765	11.6952	37.8074	47.268	44.8743	NA	NA	1002	1002	1002	1	1
31	16	C	NA	82.8962	76.955	66.553	32.3146	42.6557	40.8118	52.6656	NA	111.069	74.5744	61.3971	63.0654	61.9994	58.2546	66.4167	NA	84.1407	83.206	64.6777	41.8393	51.8834	45.2697	55.061	NA	96.0961	87.9245	69.1949	53.3674	65.9284	56.1182	63.6606	NA	82.3766	74.0381	61.092	32.3146	42.6557	40.8118	50.5766	NA	177	1002	1002	1	1	1
31	17	C	97.9625	56.5662	92.5837	84.4742	95.2321	45.7599	57.1733	53.3889	83.992	93.9933	77.0836	53.7769	39.5474	50.8231	54.7024	56.2324	99.5289	67.3507	93.7412	83.8314	91.5889	42.4411	67.0446	51.4985	98.5122	79.676	89.9197	74.7682	79.8779	54.4376	77.9506	67.8757	83.4697	56.5662	76.6209	52.9335	37.9263	40.3859	53.7648	51.1061	1002	1	1002	1002	1002	155	1002
32	1	H	NA	NA	56.1959	58.7686	72.154	33.834	NA	48.5179	NA	NA	72.312	82.7014	84.3316	58.8584	NA	80.5539	NA	NA	65.8562	83.3388	82.0092	58.2274	NA	97.5126	NA	NA	NA	NA	NA	NA	NA	NA	NA	NA	56.1959	58.7686	72.154	33.834	NA	48.5179	NA	NA	1	1	1	1	NA
32	2	C	NA	NA	85.7179	65.133	68.7208	65.5975	54.8897	65.4227	NA	NA	80.6494	69.923	78.7455	77.2203	65.4187	57.4363	NA	NA	74.8105	66.5036	67.6829	62.2186	57.5558	50.9461	NA	NA	NA	NA	NA	NA	NA	NA	NA	NA	74.7317	65.133	66.7872	60.6979	52.9605	47.8135	NA	NA	419	1	243	243	243
32	3	H	NA	NA	62.618	81.5512	73.2041	50.5525	59.0866	NA	NA	NA	97.3282	98.1355	90.3029	74.3606	56.3289	NA	NA	NA	91.3868	97.6754	93.997	94.7208	87.6442	NA	NA	NA	NA	NA	NA	NA	NA	NA	NA	NA	62.618	81.5512	73.2041	50.5525	55.9254	NA	NA	NA	1	1	1	1	858
32	4	C	NA	NA	NA	45.0565	76.3692	56.7527	59.531	40.7207	NA	NA	NA	55.1594	75.466	59.7671	67.2421	52.5918	NA	NA	NA	45.2885	69.3513	51.7631	57.9698	44.6064	NA	NA	NA	NA	NA	NA	NA	NA	NA	NA	NA	44.9656	69.3415	51.6453	57.5649	39.8244	NA	NA	NA	133	441	419	397
32	5	H	NA	NA	58.3851	78.5541	67.342	43.6436	28.1058	NA	NA	NA	91.8645	95.0473	91.4093	74.8062	61.472	NA	NA	NA	83.283	89.8287	96.1364	87.91	87.3096	NA	NA	NA	NA	NA	NA	NA	NA	NA	NA	NA	58.3851	78.5541	67.342	43.6436	28.1058	NA	NA	NA	1	1	1	1	1
32	6	C	NA	NA	NA	79.8714	86.348	82.2405	68.3434	54.8955	NA	NA	NA	84.1668	100.268	94.0836	81.4561	69.4758	NA	NA	NA	80.2599	93.7089	86.9458	73.2741	59.0473	NA	NA	NA	NA	NA	NA	NA	NA	NA	NA	NA	79.848	86.348	82.2405	68.3434	53.4968	NA	NA	NA	111	1	1	1
32	7	H	NA	NA	65.2237	62.7686	69.0458	48.279	46.804	44.6709	NA	NA	118.455	109.528	86.488	82.7597	68.6454	85.7777	NA	NA	95.4309	103.995	82.0104	84.2485	81.6841	94.796	NA	NA	NA	NA	NA	NA	NA	NA	NA	NA	65.2237	62.7686	69.0458	48.279	46.804	44.6709	NA	NA	1	1	1	1	1
32	8	C	NA	NA	64.3958	72.7261	64.8251	62.6334	59.0065	57.5967	NA	NA	60.1206	78.1133	61.1095	56.2839	66.2694	66.1721	NA	NA	62.6938	69.2739	53.722	46.7466	54.0373	55.7247	NA	NA	NA	NA	NA	NA	NA	NA	NA	NA	59.9776	69.2361	53.6383	46.5549	51.8272	52.5263	NA	NA	858	441	419	419	155
32	9	H	NA	71.9682	NA	62.9017	77.115	81.7696	71.5784	70.2185	NA	105.288	NA	85.5792	98.9917	103.482	97.7554	92.0961	NA	80.1474	NA	69.9186	87.9012	97.5985	85.539	84.6345	NA	NA	NA	NA	NA	NA	NA	NA	NA	71.8606	NA	62.9017	77.115	81.7696	71.5784	70.2185	NA	67	NA	1	1	1	1
32	10	C	NA	NA	73.3155	73.3506	79.4951	58.4565	56.9812	62.6322	NA	NA	71.9384	75.5552	79.5137	61.7224	62.9975	69.356	NA	NA	69.3553	70.5625	73.8282	53.2593	55.7297	62.0526	NA	NA	NA	NA	NA	NA	NA	NA	NA	NA	69.3234	70.501	73.7722	45.0782	55.522	55.8677	NA	NA	441	419	441	265	397
32	11	H	NA	NA	69.7489	78.9646	65.1617	50.9013	64.7572	NA	NA	NA	95.5432	84.4114	88.5698	68.8155	86.4185	NA	NA	NA	85.1735	86.8072	82.0431	67.8678	87.7424	NA	NA	NA	NA	NA	NA	NA	NA	NA	NA	NA	69.7489	78.9646	65.1617	50.9013	64.7572	NA	NA	NA	1	1	1	1	1
32	12	C	NA	NA	71.3991	65.7446	68.8001	82.0349	56.6853	60.84	NA	NA	68.7982	74.9816	74.9479	97.1097	69.7401	71.9276	NA	NA	64.7122	66.0203	65.8172	88.4391	57.5974	62.4118	NA	NA	NA	NA	NA	NA	NA	NA	NA	NA	64.5511	65.7446	64.9736	82.0349	56.6853	58.432	NA	NA	397	1	309	1	1
32	15	H	NA	NA	71.2163	73.1087	35.8294	65.16	59.3824	52.8934	NA	NA	66.6387	94.9979	97.5048	80.4064	84.8775	84.246	NA	NA	73.6175	84.88	77.5024	80.954	87.0193	86.4285	NA	NA	NA	NA	NA	NA	NA	NA	NA	NA	66.5146	73.1087	35.8294	65.16	59.3824	52.8934	NA	NA	858	1	1	1	1
32	16	C	NA	NA	80.6268	63.421	60.3778	64.3692	55.2226	63.7175	NA	NA	90.5163	66.2634	74.1272	78.9362	68.2192	81.4861	NA	NA	83.3394	57.9226	62.7605	67.0807	57.2259	64.6686	NA	NA	NA	NA	NA	NA	NA	NA	NA	NA	80.6268	57.8107	60.3778	64.3692	53.5539	61.5935	NA	NA	1	419	1	1	111
32	17	H	NA	NA	75.753	56.1646	52.1974	51.0611	57.1617	54.3254	NA	NA	97.2387	83.7465	87.6431	73.2642	86.6646	102.32	NA	NA	90.2234	64.7058	77.7019	68.2459	77.5483	91.0462	NA	NA	NA	NA	NA	NA	NA	NA	NA	NA	75.753	56.1646	52.1974	51.0611	57.1617	54.3254	NA	NA	1	1	1	1	1
32	18	C	NA	72.6622	68.0889	68.2587	73.7422	55.5162	61.4875	52.559	NA	76.0509	62.6033	76.1245	86.7915	67.4808	71.1211	67.8261	NA	73.3598	60.2019	65.2876	75.5936	57.1542	60.4569	61.0148	NA	NA	NA	NA	NA	NA	NA	NA	NA	72.6622	60.1369	65.0528	72.5084	55.5162	59.4895	52.4542	NA	1	441	419	265	1	353
32	19	H	NA	NA	NA	51.0689	58.7443	49.3037	54.7366	56.7422	NA	NA	NA	100.977	83.8718	84.0287	86.1527	106.133	NA	NA	NA	82.4651	74.0647	78.7837	83.2224	100.066	NA	NA	NA	NA	NA	NA	NA	NA	NA	NA	NA	51.0689	58.7443	49.3037	54.7366	56.7422	NA	NA	NA	1	1	1	1
32	20	C	NA	56.7016	67.885	58.8414	75.8921	57.401	75.362	NA	NA	66.0293	60.2111	60.8968	91.5976	68.7413	90.7575	NA	NA	62.8375	57.7022	52.0968	80.6535	58.6123	76.5401	NA	NA	NA	NA	NA	NA	NA	NA	NA	NA	56.7016	53.4433	52.0054	75.8921	56.0391	73.2708	NA	NA	1	507	419	1	111	243
33	1	H	NA	NA	67.1461	63.5009	50.5449	42.1192	89.5977	NA	NA	NA	127.852	97.6477	74.0993	60.8545	75.6213	NA	NA	NA	121.608	105.681	88.0838	81.0148	106.336	NA	NA	NA	NA	NA	NA	NA	NA	NA	NA	NA	67.1461	63.5009	50.5449	42.1192	73.774	NA	NA	NA	1	1	1	1	727
33	2	C	NA	76.5369	89.908	46.4216	82.5616	66.9831	49.1641	48.9746	NA	83.4704	92.0772	51.3273	95.2733	73.9933	65.34	79.0857	NA	83.595	90.8857	50.4339	87.9494	68.276	55.8573	62.927	NA	NA	NA	NA	NA	NA	NA	NA	NA	76.5369	89.908	46.4216	82.5616	65.5294	48.2899	48.9746	NA	1	1	1	1	111	111
33	3	H	53.8166	87.8231	57.2193	54.6409	50.4062	44.9406	NA	40.9275	104.156	122.046	86.5293	103.267	89.8073	84.1731	NA	55.506	89.5185	116.34	85.9306	97.372	90.9036	92.1045	NA	80.5741	NA	NA	NA	NA	NA	NA	NA	NA	53.8166	87.8231	57.2193	54.6409	50.4062	44.9406	NA	40.9275	1	1	1	1	1	1	NA
33	4	C	100.938	48.4243	65.2047	64.2008	62.8993	59.8882	45.733	47.2636	102.482	57.2511	74.4292	63.5454	76.6486	78.8408	60.9627	70.732	101.309	52.3072	68.5798	63.4544	68.2856	70.4541	53.1948	58.4973	NA	NA	NA	NA	NA	NA	NA	NA	100.744	48.4243	65.2047	62.9935	62.8993	59.8882	45.733	47.2636	353	1	1	661	1	1	1
33	5	H	NA	53.2476	74.6926	47.4635	43.4456	42.337	32.7375	50.5173	NA	112.929	129.92	86.8655	85.1764	74.4213	49.4896	61.9644	NA	104.41	126.175	89.1071	86.2578	76.8858	58.1713	98.771	NA	NA	NA	NA	NA	NA	NA	NA	NA	53.2476	74.6926	47.4635	43.4456	42.337	32.7375	50.5173	NA	1	1	1	1	1	1
33	6	C	NA	72.6126	67.1735	73.4483	55.4991	61.0356	55.1604	36.291	NA	80.7563	71.6671	81.0196	69.4625	79.61	73.8069	55.1063	NA	74.8023	68.3459	73.8941	62.7395	68.5356	62.7935	44.4916	NA	NA	NA	NA	NA	NA	NA	NA	NA	72.6126	67.1735	72.9897	55.4991	60.7189	54.8817	36.291	NA	1	1	133	1	67	67
33	7	H	72.9306	68.2652	104.861	83.1177	50.3236	50.3263	45.9434	92.1492	86.1473	147.785	106.954	122.504	111.788	105.428	51.1147	77.1324	83.3263	135.452	103.955	116.857	131.734	114.825	98.6353	114.072	NA	NA	NA	NA	NA	NA	NA	NA	72.9306	68.2652	103.717	83.1177	50.3236	50.3263	45.9434	76.9141	1	1	375	1	1	1	1
33	8	C	NA	62.9541	57.4823	66.896	46.3672	49.4387	47.5616	41.0502	NA	68.2934	67.3362	81.4841	60.0381	67.9072	74.277	63.8656	NA	64.742	62.6297	74.9155	54.6604	58.7572	62.2867	53.0626	NA	NA	NA	NA	NA	NA	NA	NA	NA	62.921	57.4823	66.896	46.3672	49.4387	47.5616	41.0502	NA	111	1	1	1	1	1
33	9	H	90.2039	68.8495	48.9021	69.8359	59.8426	42.7692	47.2581	35.6998	148.918	146.805	122.051	125.623	101.814	85.9768	95.386	69.3347	146.608	122.039	116.976	121.637	98.5156	91.712	97.8808	76.3886	NA	NA	NA	NA	NA	NA	NA	NA	90.2039	68.8495	48.9021	69.8359	59.8426	42.7692	47.2581	35.6998	1	1	1	1	1	1	1
33	10	C	93.5945	57.7366	72.4253	49.9537	50.9493	43.9635	40.7503	32.2088	93.1485	63.466	77.4016	59.9745	72.8526	56.7046	56.3902	55.5281	93.9798	59.9523	75.488	54.2695	60.5973	49.6475	46.8435	47.7061	NA	NA	NA	NA	NA	NA	NA	NA	92.921	57.7366	72.4253	49.9537	50.9493	43.9635	40.7503	32.2088	749	1	1	1	1	1	1
33	11	H	NA	69.656	59.705	66.4085	58.7744	60.4647	43.558	42.956	NA	109.68	113.268	131.935	114.624	112.336	98.3008	96.5927	NA	109.625	108.753	114.45	102.893	108.405	93.8168	97.191	NA	NA	NA	NA	NA	NA	NA	NA	NA	69.656	59.705	66.4085	58.7744	60.4647	43.558	42.956	NA	1	1	1	1	1	1
33	12	C	NA	60.8138	48.7959	70.4168	69.7905	49.3476	58.4372	34.8874	NA	65.7431	38.4346	75.052	73.9529	49.9368	71.3375	49.4667	NA	60.845	41.8603	71.7853	70.9854	44.7901	62.1737	42.3344	NA	NA	NA	NA	NA	NA	NA	NA	NA	59.7081	38.4261	70.4168	69.7905	44.6895	56.8832	34.8874	NA	331	858	1	1	397	111
33	13	H	NA	71.1546	66.4173	64.5346	66.8054	55.2309	50.2038	49.4129	NA	125.175	109.239	101.534	96.7545	100.404	89.9028	78.4243	NA	120.352	106.65	96.2528	98.5197	99.2313	87.411	84.4843	NA	NA	NA	NA	NA	NA	NA	NA	NA	71.1546	66.4173	64.5346	66.8054	55.2309	50.2038	49.4129	NA	1	1	1	1	1	1
33	14	C	NA	99.1657	69.4642	63.3168	70.8983	50.9514	42.7181	53.4136	NA	107.938	71.6387	66.6385	89.0181	57.1929	55.6602	79.5337	NA	103.374	67.657	67.244	79.8072	54.7438	46.305	67.5263	NA	NA	NA	NA	NA	NA	NA	NA	NA	99.1657	66.8239	63.3168	70.8983	49.9606	42.3195	53.4136	NA	1	331	1	1	111	45
33	15	H	NA	89.2852	73.5873	55.0001	51.334	44.2998	42.8774	34.7884	NA	158.012	127.752	131.781	89.9393	96.8711	93.4692	69.6192	NA	147.31	117.942	130.495	92.6492	98.282	95.2131	80.2208	NA	NA	NA	NA	NA	NA	NA	NA	NA	89.2852	73.5873	55.0001	51.334	44.2998	42.8774	34.7884	NA	1	1	1	1	1	1
33	16	C	NA	NA	NA	61.3384	70.3641	57.4569	56.9732	46.8975	NA	NA	NA	66.2248	68.3239	57.6673	51.0115	53.2381	NA	NA	NA	61.4926	67.8418	55.4256	48.5276	49.5839	NA	NA	NA	NA	NA	NA	NA	NA	NA	NA	NA	61.2646	67.3398	55.3257	48.5188	45.9022	NA	NA	NA	353	573	331	441
33	17	H	NA	NA	67.1284	63.4251	53.4335	58.857	42.0702	43.9625	NA	NA	135.451	114.875	98.3259	113.827	86.8653	88.8781	NA	NA	119.238	107.717	96.5803	112.912	104.716	108.953	NA	NA	NA	NA	NA	NA	NA	NA	NA	NA	67.1284	63.4251	53.4335	58.857	42.0702	43.9625	NA	NA	1	1	1	1	1
33	18	C	67.6745	82.0803	84.4041	64.6254	57.6893	59.0114	51.5432	49.8301	63.536	83.3744	93.9205	75.551	72.811	75.7851	58.4342	66.9893	66.2971	82.7657	86.7569	71.1018	65.0082	67.6133	53.8982	60.3639	NA	NA	NA	NA	NA	NA	NA	NA	63.4484	81.9955	84.4041	64.6254	57.6893	59.0114	51.3924	49.8301	858	67	1	1	1	1	45
33	19	H	NA	73.114	61.7425	65.5691	67.7518	43.5474	50.2083	69.2504	NA	150.384	131.652	106.869	109.037	91.6518	79.7999	75.3432	NA	140.378	132.537	107.437	107.679	103.795	83.5296	69.8225	NA	NA	NA	NA	NA	NA	NA	NA	NA	73.114	61.7425	65.5691	67.7518	43.5474	50.2083	59.3422	NA	1	1	1	1	1	1
33	20	C	NA	66.3788	79.9406	69.9434	63.7854	71.7355	44.9834	62.3184	NA	80.7964	92.2101	74.9895	76.3736	79.0842	64.4588	79.6991	NA	74.1964	86.3758	73.4529	71.5447	74.8536	56.1832	72.5957	NA	NA	NA	NA	NA	NA	NA	NA	NA	66.3788	79.9406	69.9434	63.7854	71.7355	44.9834	62.3184	NA	1	1	1	1	1	1
34	1	H	115.314	142.079	146.71	117.733	134.848	124.915	111.44	NA	121.845	150.393	156.716	121.476	127.887	90.1775	81.6146	NA	117.905	145.4	152.183	119.486	132.085	111.073	104.885	NA	NA	NA	NA	NA	NA	NA	NA	NA	115.247	141.994	146.71	117.678	127.842	89.9282	81.556	NA	111	111	1	111	749	749	771
34	2	C	NA	92.8138	82.2459	96.0033	89.954	59.0385	92.3994	NA	NA	90.8239	86.0704	96.3191	86.1075	76.3977	91.9768	NA	NA	92.0183	83.769	96.1288	88.42	65.9474	92.2309	NA	NA	NA	NA	NA	NA	NA	NA	NA	NA	90.8069	82.2067	95.9999	86.0747	58.852	91.9738	NA	NA	749	111	111	749	111	749
34	3	H	126.658	73.3145	87.4895	78.4941	83.2905	68.1207	50.0944	62.4615	136.359	140.265	144.076	109.905	117.014	98.4617	117.517	65.6936	133.332	135.522	140.129	108.771	124.227	116.718	130.96	95.3238	NA	NA	NA	NA	NA	NA	NA	NA	126.658	73.3145	87.4895	78.4941	83.2905	68.1207	50.0944	62.4615	1	1	1	1	1	1	1
34	4	C	69.3219	69.6483	83.6007	83.3491	76.4993	58.6668	44.7525	57.6379	73.7788	65.0149	83.2221	83.3603	70.2366	58.1834	78.6732	57.6707	68.8323	61.2195	79.8939	82.6699	71.4842	52.3997	54.2869	52.0894	NA	NA	NA	NA	NA	NA	NA	NA	68.3245	61.1064	79.8371	79.6318	68.3523	52.27	44.7525	50.6013	331	375	463	529	727	463	1
34	5	H	83.5011	79.8865	77.0524	70.5279	83.6841	64.6679	55.5499	78.5651	138.451	149.575	130.779	126.506	136.161	99.4084	81.0755	93.7537	128.579	145.081	129.575	127.597	141.832	119.847	103.53	105.637	NA	NA	NA	NA	NA	NA	NA	NA	83.5011	79.8865	77.0524	70.5279	83.6841	64.6679	55.5499	78.5651	1	1	1	1	1	1	1
34	6	C	NA	74.6843	84.9044	72.8374	89.1672	77.1528	66.0643	50.3973	NA	71.4606	79.6884	70.1862	80.0235	78.538	73.8546	84.1715	NA	72.2378	79.4769	66.3116	79.7993	76.1852	69.1564	69.5116	NA	NA	NA	NA	NA	NA	NA	NA	NA	71.3585	78.2994	66.2927	78.7506	73.4452	66.0643	50.3973	NA	661	639	441	683	243	1
34	7	H	78.8532	68.4148	79.3737	86.8093	86.7343	68.8107	56.8045	57.7249	89.6482	176.807	154.784	130.902	139.111	123.945	80.6139	64.1146	109.142	154.754	147.527	131.518	139.61	138.819	101.599	102.342	NA	NA	NA	NA	NA	NA	NA	NA	78.8532	68.4148	79.3737	86.8093	86.7343	68.8107	56.8045	57.7249	1	1	1	1	1	1	1
34	8	C	77.7971	88.2484	74.59	99.1724	95.8675	85.608	45.2242	36.2413	81.7617	90.3365	80.6129	93.1256	89.2726	78.1132	83.4328	88.8605	81.2043	88.7244	76.1823	91.4704	91.9232	81.8847	74.3179	64.9506	NA	NA	NA	NA	NA	NA	NA	NA	76.447	88.2484	74.59	90.0054	89.2535	77.988	45.2242	36.2413	177	1	1	595	793	749	1
34	9	H	NA	NA	85.0449	69.6764	77.8991	64.2852	NA	NA	NA	NA	114.551	128.036	132.505	89.6227	NA	NA	NA	NA	113.998	127.643	133.841	129.747	NA	NA	NA	NA	NA	NA	NA	NA	NA	NA	NA	NA	85.0449	69.6764	77.8991	64.2852	NA	NA	NA	NA	1	1	1	1	NA
34	10	C	99.3439	96.2092	81.1201	93.0251	95.4196	54.1819	55.9092	37.6429	99.8707	90.2887	76.9593	92.4959	106.037	84.7449	74.0922	60.2819	99.6331	90.4832	74.9652	93.5829	102.295	66.6234	64.9149	45.7357	NA	NA	NA	NA	NA	NA	NA	NA	99.3439	88.9771	74.0705	91.8594	95.4196	51.812	55.9092	37.6429	1	617	529	749	1	111	1
34	11	H	NA	66.1923	79.1514	83.6461	86.3616	75.5405	85.1934	61.1155	NA	90.6006	84.9211	143.822	143.83	123.744	124.15	100.187	NA	93.33	107.386	134.971	141.699	122.942	126.264	110.603	NA	NA	NA	NA	NA	NA	NA	NA	NA	66.1923	79.1514	83.6461	86.3616	75.5405	85.1934	61.1155	NA	1	1	1	1	1	1
34	12	C	79.7319	67.6768	95.4867	77.1493	91.6693	72.9588	51.064	70.0533	79.4327	62.5999	94.4438	69.2961	94.8802	72.2792	83.2537	69.2043	79.6169	63.2065	95.2243	68.5051	90.4915	65.8578	73.5632	71.3312	NA	NA	NA	NA	NA	NA	NA	NA	79.383	62.4469	90.5618	67.4834	89.3964	65.0247	51.064	67.3774	858	749	529	573	353	485	1
34	13	H	NA	64.4705	66.5798	75.247	94.5936	64.4082	52.0812	62.1515	NA	107.252	111.62	122.159	115.961	121.771	66.3927	70.9445	NA	101.891	107.543	124.049	120.003	126.842	88.3988	90.2603	NA	NA	NA	NA	NA	NA	NA	NA	NA	64.4705	66.5798	75.247	94.5936	64.4082	52.0812	62.1515	NA	1	1	1	1	1	1
34	14	C	74.9746	81.1155	84.8133	74.7211	78.6359	83.4643	52.4433	49.3929	73.8533	75.3586	76.8628	69.3993	75.1203	81.463	78.589	78.852	71.5887	78.8086	76.882	67.6715	74.8359	77.7669	73.8943	62.2191	NA	NA	NA	NA	NA	NA	NA	NA	71.5457	75.1876	76.0635	66.9095	74.4164	75.9997	52.4433	49.3929	463	749	617	507	617	243	1
34	15	H	96.632	89.1788	60.318	86.8313	82.7202	82.6776	55.7846	51.926	107.022	134.517	100.775	124.932	109.438	127.722	121.916	91.7458	107.044	134.36	100.648	124.437	110.132	130.571	121.338	97.8258	NA	NA	NA	NA	NA	NA	NA	NA	96.632	89.1788	60.318	86.8313	82.7202	82.6776	55.7846	49.2262	1	1	1	1	1	1	1
34	16	C	86.094	86.1875	90.0582	74.2775	95.112	80.6282	49.1082	59.6958	95.2249	92.2645	86.5949	71.3634	93.555	72.0653	74.4963	61.8395	95.2587	90.2391	86.7462	71.5067	93.7329	72.2841	73.6441	59.2914	NA	NA	NA	NA	NA	NA	NA	NA	86.094	86.0407	86.5628	71.3595	93.535	71.9874	49.1082	53.4535	1	177	705	485	749	617	1
34	17	H	85.9556	59.5689	80.7368	86.3791	75.9208	59.7874	58.585	86.2969	109.922	151.761	139.425	117.891	103.093	112.448	78.2132	90.8815	110.478	148.434	130.576	116.865	112.617	138.17	115.832	120.894	NA	NA	NA	NA	NA	NA	NA	NA	85.9556	59.5689	80.7368	86.3791	75.9208	59.7874	58.585	86.2969	1	1	1	1	1	1	1
34	18	C	101.433	91.8519	87.4059	88.4303	80.377	55.1879	73.6422	NA	73.7451	148.948	110.582	122.619	124.763	146.037	135.375	NA	104.485	100.547	87.5492	97.0908	97.4315	87.6506	102.165	NA	NA	NA	NA	NA	NA	NA	NA	NA	72.2063	86.5207	82.6387	88.4303	80.377	54.7983	66.5184	NA	705	265	309	1	1	45	243
34	19	H	NA	125.113	89.2828	86.1637	66.1744	37.0858	NA	NA	NA	124.952	95.5958	102.612	92.972	75.9674	NA	NA	NA	131.3	93.0728	97.5822	80.4115	48.0528	NA	NA	NA	NA	NA	NA	NA	NA	NA	NA	NA	124.846	89.2828	86.1637	62.9226	37.0858	NA	NA	NA	858	1	1	177	1	NA
35	1	H	NA	54.9614	72.7075	84.057	83.3885	68.8362	NA	70.7744	NA	125.027	87.4025	110.316	83.5458	51.9337	NA	49.9123	NA	106.836	119.945	136.683	126.124	143.736	NA	96.8712	NA	125.711	110.493	125.933	106.217	96.8198	NA	65.0554	NA	54.9614	72.7075	84.057	82.9237	50.6422	NA	49.7281	NA	1	1	1	1002	1002	NA
35	2	C	NA	111.82	72.0667	77.1637	75.5549	96.5874	76.2115	44.8797	NA	119.567	100.724	91.3152	99.2309	67.1618	56.0051	48.4068	NA	108.024	67.4079	67.0233	69.9667	95.4351	85.8878	61.5374	NA	110.516	84.518	79.456	82.5946	84.9056	79.6881	63.3488	NA	107.158	66.5456	66.8664	69.66	66.6193	55.2571	41.2934	NA	507	287	463	573	1002	1002
35	3	H	NA	43.9448	80.2856	80.2567	96.5899	73.2526	51.2987	NA	NA	123.488	97.519	69.1285	90.6306	76.7662	60.4018	NA	NA	101.42	123.671	123.236	136.061	111.167	131.19	NA	NA	110.197	115.813	100.626	114.561	87.108	73.0533	NA	NA	43.9448	80.2856	68.0982	89.9292	73.2526	51.2987	NA	NA	1	1	1002	1002	1	1
35	4	C	77.2879	41.2998	56.8808	74.6265	72.4233	58.9087	73.2026	72.5983	92.3604	112.55	86.2122	90.3757	67.2177	55.4003	36.0026	89.9407	73.9755	41.3918	54.4688	68.4932	72.4845	53.8442	81.5875	75.5929	85.5825	73.1974	68.9169	80.0575	68.7024	55.2074	60.2658	84.4078	72.7388	38.7285	53.8469	68.4828	66.6873	53.7365	35.3453	72.5983	595	133	309	419	947	419	1002
35	5	H	58.6106	46.5993	58.0727	56.4902	62.7947	64.3769	27.7694	49.2756	117.58	88.778	118.445	83.6592	79.4971	84.5365	25.7518	116.893	90.876	83.5367	102.675	108.502	123.42	109.573	93.1052	112.43	102.979	87.2935	107.94	103.69	109.633	101.879	72.2198	117.764	58.6106	46.5993	58.0727	56.4902	62.7947	64.3769	24.1806	49.2756	1	1	1	1	1	1	1002
35	6	C	NA	54.0413	NA	65.7689	65.5557	85.0694	82.0722	80.0854	NA	120.866	NA	88.8468	102.501	91.1807	60.5627	78.1121	NA	59.4037	NA	62.8483	63.145	79.943	104.438	71.6194	NA	85.4437	NA	76.224	79.3525	85.2518	89.0531	77.5871	NA	54.0413	NA	62.8395	62.4323	79.3512	59.6319	70.8831	NA	1	NA	441	727	375	1002
35	7	H	82.7004	76.2226	118.862	108.031	131.846	101.848	68.5176	91.5453	102.416	116.353	132.552	113.735	122.72	92.0563	85.7508	66.8819	93.8031	109.968	130.354	114.986	132.245	117.457	113.18	109.335	101.476	118.023	132.506	114.091	121.927	95.749	82.4524	72.6084	82.5846	75.8034	118.758	107.996	121.862	91.9901	68.5176	66.7744	111	111	111	111	881	1002	1
35	8	C	76.317	41.6804	50.2737	67.2271	80.0581	58.9386	74.8197	56.4994	99.7466	55.3487	52.4709	70.9446	78.3201	50.262	78.0355	68.4019	94.6166	42.0356	53.0722	67.0343	79.3299	55.3318	76.2423	67.9457	99.7407	52.7786	52.9536	70.7802	78.3598	51.1757	77.2078	74.2985	76.1868	41.6804	50.186	66.9874	78.2325	50.2425	74.1347	55.9981	111	1	111	397	595	1002	617
35	9	H	58.4251	45.0103	33.5181	77.3677	68.1865	75.6942	58.6673	51.9737	79.1378	123.38	57.7943	67.7356	93.5742	63.2247	37.4821	43.7853	102.319	112.18	33.6889	122.491	117.174	127.818	145.545	105.261	96.3483	123.996	46.8738	90.2982	104.401	84.7851	81.9454	70.5204	58.4251	45.0103	33.39	67.1882	68.1865	62.8686	36.4269	43.0912	1	1	661	1002	1	1002	1002
35	10	C	80.7386	51.113	74.0397	71.2559	68.0046	51.2675	49.3127	56.9998	105.335	111.246	106.497	129.182	88.8969	94.4069	72.7517	69.0827	77.6466	41.6426	65.5078	67.9181	66.4644	91.3763	62.4344	58.9216	92.1358	78.6732	84.5682	103.029	71.6465	108.764	75.7152	63.3752	74.8635	39.3743	59.4079	64.6232	60.819	51.102	43.035	56.4252	639	705	639	661	727	23	111
35	11	H	NA	33.577	61.2387	62.2693	80.015	51.3068	82.4163	NA	NA	92.6653	99.7527	98.3127	75.2154	61.2128	55.3225	NA	NA	101.39	129.937	112.475	124.535	100.609	135.939	NA	NA	109.12	116.655	108.122	102.25	86.4489	91.1136	NA	NA	33.577	61.2387	62.2693	74.3902	51.3068	54.472	NA	NA	1	1	1	1002	1	1002
35	12	C	91.5731	48.9715	41.6125	72.5746	79.1381	85.7796	78.2334	75.2542	117.652	129.031	132.594	102.504	90.3857	73.1091	72.8517	40.8045	87.4241	49.3345	47.2597	66.7647	79.5739	76.9498	79.9254	113.53	101.592	89.7911	85.3496	77.913	84.3752	75.9253	77.2529	82.1021	86.6826	47.7608	41.6125	64.6054	75.8937	73.0151	70.2259	39.4207	617	243	1	771	177	1002	111
35	13	H	NA	103.151	120.89	93.2891	93.0177	77.5528	66.3062	42.175	NA	105.508	121.2	97.1693	95.5562	76.5487	70.2256	43.5606	NA	103.146	120.878	93.3017	93.0321	77.5589	66.1883	42.0909	NA	103.558	120.875	94.0848	93.5741	77.4088	66.334	41.9345	NA	103.137	120.875	93.2848	93.0173	76.5183	66.1853	41.8754	NA	507	859	353	23	1002	133
35	14	C	NA	113.767	99.1675	96.247	83.7694	83.7528	72.8992	59.025	NA	115.128	100.164	100.334	86.5526	79.502	83.2104	59.2387	NA	113.731	99.1463	96.2635	83.7626	83.6573	73.025	59.0088	NA	113.799	99.2232	97.1001	84.2419	82.3798	75.5519	58.9643	NA	113.728	99.1454	96.246	83.7532	79.3951	72.8992	58.903	NA	111	705	639	221	1002	1
35	15	H	72.0228	53.1193	62.8877	49.2392	40.2857	71.3673	85.9816	70.0101	76.3155	96.6477	96.9134	111.048	64.7861	58.358	31.1921	17.1311	76.4348	112.579	132.615	102.934	97.4507	122.224	134.029	116.647	76.4347	108.65	122.715	110.665	85.4376	101.342	96.7321	80.6494	72.0228	53.1193	62.8877	49.2392	40.2857	56.8215	28.9663	14.7571	1	1	1	1	1	1002	1002
35	16	C	NA	62.27	58.4433	66.0281	79.2309	60.6779	76.7245	59.5127	NA	129.244	109.557	111.082	83.3629	67.2916	49.0882	40.9174	NA	55.6857	55.7755	57.0691	73.8941	71.8707	79.0424	58.4807	NA	86.8373	81.6917	77.8705	76.6878	68.4749	71.0056	56.8712	NA	55.3036	55.058	54.7593	73.2348	58.7093	48.4347	40.4707	NA	463	177	595	595	111	1002
35	17	H	68.0402	39.8492	51.233	8.6719	62.4279	72.0234	51.7272	64.2865	83.2672	109.126	80.4576	28.2282	68.5223	92.1769	61.6996	30.0048	94.5595	121.47	99.6953	50.5374	107.897	95.1642	118.986	105.872	97.353	119.901	92.7881	40.0239	89.729	92.777	89.493	70.4806	68.0402	39.8492	51.233	8.6719	62.4279	72.0234	51.7272	28.6418	1	1	1	1	1	1	1
35	18	C	89.0453	45.1835	45.4781	69.5795	70.7974	74.6718	79.442	40.0175	123.397	106.985	96.473	110.311	136.447	69.7167	99.6154	143.192	91.6988	36.7805	43.4159	64.723	62.9958	73.0429	87.4627	56.1969	104.677	66.6267	67.026	87.0161	94.8775	71.3595	94.0292	92.9219	89.0453	35.2928	42.713	63.2543	62.0361	69.5674	79.4262	40.0175	1	595	221	573	199	969	23
35	19	H	NA	138.37	141.154	143.71	127.998	135.967	129.99	118.837	NA	149.875	139.044	141.24	128.614	120.906	109.853	97.1537	NA	138.601	137.992	143.037	128.456	135.983	132.267	128.703	NA	150.649	139.754	141.837	126.423	122.624	108.101	96.4654	NA	138.249	136.409	141.226	126.019	120.884	108.06	96.2382	NA	375	155	1002	837	1002	881
35	20	C	36.4276	61.0477	46.4193	66.1741	70.2161	72.9775	81.1517	NA	32.7286	59.8726	44.9469	70.2571	69.311	72.9101	82.7119	NA	36.314	61.0184	46.9607	66.7738	70.1534	74.7965	81.6654	NA	33.2013	59.6516	47.7882	73.2698	69.3733	72.936	80.4667	NA	32.7145	59.6371	44.8032	66.1741	68.0965	69.9578	74.9141	NA	1002	837	1002	1	661	573	639
36	2	C	NA	NA	85.4519	94.7946	63.1586	66.5691	70.6017	59.0899	NA	NA	98.5644	99.0185	67.6263	74.9524	67.8135	62.4072	NA	NA	89.0653	95.885	63.6554	69.6119	63.3589	60.0126	NA	NA	NA	NA	NA	NA	NA	NA	NA	NA	85.4519	94.7946	62.2573	66.5113	61.9225	59.0725	NA	NA	1	1	111	45	507
36	4	C	NA	NA	NA	87.4789	71.5346	73.006	55.5034	62.6941	NA	NA	NA	97.4392	82.2966	76.0411	72.8473	67.6943	NA	NA	NA	92.7507	76.6136	74.2945	63.2587	67.7499	NA	NA	NA	NA	NA	NA	NA	NA	NA	NA	NA	87.4789	71.5346	72.8891	55.5034	62.6941	NA	NA	NA	1	1	67	1
36	6	C	NA	NA	119.523	90.4844	67.9292	78.1923	66.8418	46.5078	NA	NA	126.587	106.782	74.6248	79.9043	73.3081	54.8402	NA	NA	123.33	98.5479	70.5934	74.5982	66.8235	48.7334	NA	NA	NA	NA	NA	NA	NA	NA	NA	NA	119.523	90.4844	67.9292	73.7907	66.0803	46.4364	NA	NA	1	1	1	287	265
36	8	C	NA	NA	98.9662	110.682	69.8723	76.5962	60.3345	48.9617	NA	NA	105.991	125.273	87.4804	82.778	63.8374	60.4439	NA	NA	98.2359	118.589	77.9908	79.4121	57.037	50.4667	NA	NA	NA	NA	NA	NA	NA	NA	NA	NA	98.1397	110.682	69.8723	76.0679	57.005	47.6096	NA	NA	463	1	1	111	441
36	9	H	NA	NA	NA	NA	64.3419	58.897	58.2799	40.87	NA	NA	NA	NA	90.1128	86.4912	99.7803	89.4043	NA	NA	NA	NA	86.9354	89.474	110.621	95.3266	NA	NA	NA	NA	NA	NA	NA	NA	NA	NA	NA	NA	64.3419	58.897	58.2799	40.87	NA	NA	NA	NA	1	1	1
36	10	C	NA	NA	NA	79.3388	72.5233	69.2855	61.9794	59.8314	NA	NA	NA	83.6066	81.2406	70.9681	81.1314	59.7429	NA	NA	NA	74.55	71.7477	70.7387	70.0398	55.0064	NA	NA	NA	NA	NA	NA	NA	NA	NA	NA	NA	73.778	71.7452	69.2855	61.9794	47.4963	NA	NA	NA	287	441	1	1
36	12	C	NA	NA	84.3301	105.777	89.425	69.3174	73.7433	48.6963	NA	NA	84.9754	116.367	96.0175	77.0004	79.5244	60.3329	NA	NA	83.491	109.484	90.8066	72.2663	74.9227	51.3261	NA	NA	NA	NA	NA	NA	NA	NA	NA	NA	83.1918	104.446	88.7663	69.3174	73.5209	48.563	NA	NA	309	331	177	1	111
36	14	C	NA	NA	96.8109	93.1484	73.3026	74.3278	77.983	66.136	NA	NA	100.987	100.129	84.2424	73.7649	84.1504	69.7735	NA	NA	99.1765	95.8274	79.257	72.1404	75.7725	64.2251	NA	NA	NA	NA	NA	NA	NA	NA	NA	NA	96.8109	93.1484	73.3026	70.7819	73.8547	62.5329	NA	NA	1	1	1	529	265
36	15	H	NA	NA	NA	74.0963	70.6911	67.5128	51.8569	55.1488	NA	NA	NA	111.438	106.505	95.647	93.4239	90.5683	NA	NA	NA	103.842	101.645	93.6129	91.5396	91.1841	NA	NA	NA	NA	NA	NA	NA	NA	NA	NA	NA	74.0963	70.6911	67.5128	51.8569	55.1488	NA	NA	NA	1	1	1	1
36	16	C	NA	NA	83.6573	90.2191	62.3785	87.6518	68.4807	63.3732	NA	NA	93.1238	94.0561	73.2998	95.6937	71.988	78.1422	NA	NA	87.3953	93.0711	68.9534	90.4859	66.4676	68.3832	NA	NA	NA	NA	NA	NA	NA	NA	NA	NA	83.6573	90.2191	62.3785	87.6518	65.7581	63.3732	NA	NA	1	1	1	1	155
36	18	C	NA	NA	113.328	101.17	75.4086	81.8386	64.901	65.5083	NA	NA	113.393	101.946	80.7299	87.1033	71.8354	58.9546	NA	NA	113.25	102.037	80.9838	87.0202	71.4434	58.8078	NA	NA	NA	NA	NA	NA	NA	NA	NA	NA	112.256	101.17	75.4086	81.8386	64.901	57.9817	NA	NA	199	1	1	1	1
37	1	C	78.5801	19.9619	53.7301	72.4667	70.122	NA	55.6964	51.2862	85.6404	33.0132	68.3719	86.4832	83.7666	NA	68.735	72.7459	82.1125	26.0763	60.8657	77.0253	72.4365	NA	62.6304	71.9174	NA	NA	NA	NA	NA	NA	NA	NA	78.5801	19.9619	53.7301	72.4667	69.0341	NA	53.4168	51.2862	1	1	1	1	111	NA	111
37	10	H	NA	95.7901	78.9468	73.1456	70.8264	55.0472	44.1196	46.6222	NA	100.683	102.758	104.416	108.404	91.2739	96.1011	89.3389	NA	97.8942	103.337	105.402	106.221	90.3487	95.4445	89.1018	NA	NA	NA	NA	NA	NA	NA	NA	NA	94.8279	78.9468	73.1456	70.8264	55.0472	44.1196	46.6222	NA	331	1	1	1	1	1
37	2	H	162.7	157.195	165.847	235.937	99.0851	143.252	104.826	79.0698	211.659	171.26	234.987	153.205	182.733	238.546	135.372	88.0225	189.518	164.22	234.56	159.108	178.448	263.046	186.137	135.234	NA	NA	NA	NA	NA	NA	NA	NA	162.7	157.195	165.847	153.186	99.0851	143.252	104.826	79.0698	1	1	1	863	1	1	1
37	3	C	100.913	71.1942	60.2738	35.3988	53.7924	51.5625	45.6182	80.6469	96.4797	69.4051	71.7453	44.8304	72.0787	78.6285	64.3286	107.595	94.2218	66.4987	65.0737	39.0802	65.4542	69.5467	66.2083	130.202	NA	NA	NA	NA	NA	NA	NA	NA	93.4481	66.4488	60.1959	35.3988	53.7924	51.5625	45.6182	80.6469	353	463	45	1	1	1	1
37	4	H	NA	NA	58.664	71.6284	47.8218	47.9735	41.2177	NA	NA	NA	117.08	119.991	91.1541	78.4992	49.0492	NA	NA	NA	113.004	118.217	107.728	113.127	111.264	NA	NA	NA	NA	NA	NA	NA	NA	NA	NA	NA	58.664	71.6284	47.8218	47.9735	41.2177	NA	NA	NA	1	1	1	1	1
37	7	C	101.841	76.5192	85.1029	63.2428	56.9053	59.2163	52.943	52.031	90.9336	94.428	96.273	74.2196	78.3676	68.984	66.4055	102.579	92.4382	88.7118	87.7405	66.1711	66.2985	65.9384	70.4069	107.233	NA	NA	NA	NA	NA	NA	NA	NA	90.92	76.5192	85.1029	62.9515	56.9053	59.2163	52.943	52.031	863	1	1	111	1	1	1
37	8	H	NA	101.826	71.7227	58.3494	55.1385	47.9219	27.6481	68.5261	NA	90.9465	113.285	93.3585	100.558	76.7184	38.7747	74.3212	NA	92.4393	110.994	92.4939	110.647	98.0339	76.4959	102.362	NA	NA	NA	NA	NA	NA	NA	NA	NA	90.9325	71.7227	58.3494	55.1385	47.9219	27.6481	68.5261	NA	863	1	1	1	1	1
37	9	C	95.8064	85.7384	78.3086	80.7703	NA	47.0536	55.654	44.7445	100.676	83.4554	88.7552	78.7933	NA	57.0487	79.4759	65.0189	97.7679	83.7099	88.4848	79.1174	NA	55.4159	77.5045	66.6537	NA	NA	NA	NA	NA	NA	NA	NA	94.8215	83.4375	78.3086	78.7927	NA	47.0536	55.654	44.7445	331	617	1	863	NA	1	1
37	11	C	87.6551	78.2376	74.9529	68.2908	67.9836	53.9882	44.1335	55.2584	97.7991	81.0962	89.1526	80.8018	78.0546	68.6574	64.8898	46.2295	93.5704	77.6567	79.7567	72.328	70.9512	56.255	57.1719	55.7112	NA	NA	NA	NA	NA	NA	NA	NA	87.6551	77.62	74.9529	66.7829	67.6529	53.9882	44.1335	45.803	1	463	1	133	111	1	1
37	12	H	54.5548	NA	70.2589	66.7592	56.2222	48.396	41.6236	NA	115.637	NA	110.629	106.838	113.99	88.16	60.9425	NA	111.281	NA	109.626	104.553	118.627	96.9369	84.591	NA	NA	NA	NA	NA	NA	NA	NA	NA	54.5548	NA	70.2589	66.7592	56.2222	48.396	41.6236	NA	1	NA	1	1	1	1	1
37	13	C	80.424	68.2278	NA	59.9382	63.6924	32.4652	46.7859	NA	83.6079	74.009	NA	73.8502	80.6512	62.3922	58.4495	NA	80.5389	71.6408	NA	66.7729	70.1437	47.8103	53.1438	NA	NA	NA	NA	NA	NA	NA	NA	NA	79.876	68.2278	NA	59.9382	60.1384	32.4652	46.5819	NA	243	1	NA	1	133	1	133
37	14	H	NA	80.424	73.8441	75.7281	70.2629	62.5045	47.9092	NA	NA	83.6079	108.512	105.969	106.383	88.836	53.6165	NA	NA	80.5389	100.281	102.494	101.486	91.1442	62.2429	NA	NA	NA	NA	NA	NA	NA	NA	NA	NA	79.876	73.8441	75.7281	70.2629	62.5045	47.9092	NA	NA	243	1	1	1	1	1
37	15	C	78.2161	76.2741	80.9786	66.774	49.1109	47.6059	NA	NA	82.1047	80.871	94.7014	82.38	67.7734	60.4836	NA	NA	79.3435	75.3555	85.2867	70.7323	58.7506	46.9208	NA	NA	NA	NA	NA	NA	NA	NA	NA	NA	78.0556	74.4476	80.524	66.744	49.1109	40.4649	NA	NA	155	353	111	67	1	133	NA
37	16	H	NA	NA	60.5638	67.9535	54.3223	42.3378	79.0766	NA	NA	NA	106.317	97.3469	99.4299	82.8739	68.8397	NA	NA	NA	104.781	96.2937	108.282	106.83	120.75	NA	NA	NA	NA	NA	NA	NA	NA	NA	NA	NA	60.5638	67.9535	54.3223	42.3378	68.5125	NA	NA	NA	1	1	1	1	863
37	17	C	88.021	77.6921	83.6973	66.8513	50.3898	42.4962	50.2895	50.7087	93.8436	77.6621	87.3003	79.9566	60.5226	61.6812	62.9052	64.7947	89.5422	75.7944	81.6155	73.5258	46.7725	54.8538	67.1324	73.4031	NA	NA	NA	NA	NA	NA	NA	NA	87.8282	75.0796	81.6012	66.2499	44.3155	42.4962	50.2895	50.7087	243	529	441	111	331	1	1
37	18	H	NA	88.021	65.892	70.9435	40.2687	58.9705	42.6951	24.1657	NA	93.8436	110.73	107.515	94.5824	89.6047	49.9087	39.8514	NA	89.5422	105.779	110.695	105.103	111.359	64.3031	64.7884	NA	NA	NA	NA	NA	NA	NA	NA	NA	87.8282	65.892	70.9435	40.2687	58.9705	42.6951	24.1657	NA	243	1	1	1	1	1
37	19	C	78.5801	19.9619	53.7301	72.4667	70.122	NA	55.6964	NA	85.6404	33.0132	68.3719	86.4832	83.7666	NA	68.735	NA	82.1125	26.0763	60.8657	77.0253	72.4365	NA	62.6304	NA	NA	NA	NA	NA	NA	NA	NA	NA	78.5801	19.9619	53.7301	72.4667	69.0341	NA	53.4168	NA	1	1	1	1	111	NA	111
38	1	C	NA	93.5662	85.3129	86.9992	82.2587	64.5877	70.5069	71.9	NA	89.6855	95.6124	92.6828	85.5509	80.1325	72.7597	77.2805	NA	89.8015	90.6883	89.1077	83.1143	67.3156	47.0427	63.9014	NA	NA	NA	NA	NA	NA	NA	NA	NA	89.3981	85.3129	86.9992	82.2587	62.2312	45.388	61.2824	NA	749	1	1	1	133	331
38	10	H	NA	NA	NA	99.0725	87.9209	71.44	62.0325	114.871	NA	NA	NA	119.769	120.614	105.024	76.8557	84.0489	NA	NA	NA	110.878	110.718	97.3622	71.285	106.043	NA	NA	NA	NA	NA	NA	NA	NA	NA	NA	NA	99.0725	87.9209	71.1642	61.994	83.6461	NA	NA	NA	1	1	67	67
38	2	H	NA	NA	NA	88.3101	74.0381	81.6023	59.9904	NA	NA	NA	NA	118.49	115.826	127.989	71.7007	NA	NA	NA	NA	112.98	115.298	124.86	94.6243	NA	NA	NA	NA	NA	NA	NA	NA	NA	NA	NA	NA	88.3101	74.0381	81.6023	59.9904	NA	NA	NA	NA	1	1	1	1
38	5	C	NA	98.4807	67.2506	75.2432	63.4168	39.7376	74.0283	NA	NA	112.737	73.4376	76.4744	58.6971	44.3293	81.2777	NA	NA	101.998	67.8433	71.4784	58.1988	30.9748	63.2266	NA	NA	NA	NA	NA	NA	NA	NA	NA	NA	97.8627	67.0356	71.0958	56.4126	30.8823	62.3645	NA	NA	155	243	309	155	441	397
38	6	H	NA	NA	NA	105.485	95.2381	74.9099	55.027	90.9873	NA	NA	NA	125.745	135.247	117.868	69.304	77.648	NA	NA	NA	119.786	131.148	119.02	84.0669	80.4304	NA	NA	NA	NA	NA	NA	NA	NA	NA	NA	NA	105.485	95.2381	74.9099	52.5506	73.0618	NA	NA	NA	1	1	1	111
38	9	C	NA	95.2054	94.5726	90.8964	NA	NA	NA	NA	NA	91.8919	89.7847	85.1086	NA	NA	NA	NA	NA	93.7464	90.9153	86.5052	NA	NA	NA	NA	NA	NA	NA	NA	NA	NA	NA	NA	NA	91.8707	89.7581	84.8883	NA	NA	NA	NA	NA	861	861	727	NA	NA	NA
38	11	C	NA	75.9365	74.2177	78.0669	80.6772	50.1226	56.03	88.1146	NA	70.3901	73.875	79.0255	87.5655	77.5836	56.4651	65.4828	NA	72.9931	68.0606	74.6623	82.3335	61.8943	48.5126	54.7346	NA	NA	NA	NA	NA	NA	NA	NA	NA	70.1283	67.1158	74.6117	80.6772	49.584	48.3656	54.355	NA	749	595	573	1	89	419
38	12	H	NA	NA	75.953	63.517	NA	52.8737	51.846	67.367	NA	NA	121.518	115.282	NA	110.949	53.0878	44.4347	NA	NA	118.15	115.031	NA	130.248	81.1464	65.2802	NA	NA	NA	NA	NA	NA	NA	NA	NA	NA	75.953	63.517	NA	52.8737	51.846	44.373	NA	NA	1	1	NA	1	1
38	15	C	NA	85.3812	89.0027	92.3863	63.8746	NA	56.728	77.7491	NA	83.9426	88.0508	95.1805	71.8753	NA	71.2797	76.1342	NA	84.013	82.7241	91.68	68.7036	NA	51.3002	49.64	NA	NA	NA	NA	NA	NA	NA	NA	NA	83.5147	82.3203	91.0969	63.8746	NA	50.919	49.0738	NA	639	551	309	1	NA	397
38	16	H	NA	NA	NA	95.2338	78.8741	NA	66.4267	77.5453	NA	NA	NA	122.112	116.251	NA	99.1896	70.7881	NA	NA	NA	118.612	110.366	NA	113.56	76.8689	NA	NA	NA	NA	NA	NA	NA	NA	NA	NA	NA	95.2338	78.8741	NA	66.4267	62.8888	NA	NA	NA	1	1	NA	1
38	19	C	NA	78.249	75.0031	70.0846	68.0102	54.2154	44.1855	55.2649	NA	81.0748	89.0596	82.1288	78.0263	68.7333	64.8291	45.9581	NA	77.6372	79.6983	73.9818	70.9574	56.3489	57.2213	55.7096	NA	NA	NA	NA	NA	NA	NA	NA	NA	77.6361	75.0031	68.6198	67.6531	54.2154	44.1855	45.506	NA	353	1	133	111	1	1
39	1	C	58.1495	68.965	86.3044	78.2736	69.5434	63.348	46.8577	43.1055	71.1831	73.3162	89.7391	75.9314	76.341	87.3821	75.0271	64.7259	57.346	68.045	85.3322	75.8904	70.6561	70.5843	58.4511	49.2403	71.3422	73.3763	89.7749	75.9576	76.4362	87.5374	75.1382	64.8639	56.9287	67.7572	85.1652	74.9408	69.5434	63.24	46.791	42.8385	353	485	397	529	1	133	111
39	10	H	84.8431	86.8241	78.9482	85.3001	91.5173	96.2541	23.5718	96.8752	93.5278	85.6791	87.3064	100.16	92.744	109.657	110.692	101.273	85.0616	86.4778	79.0297	85.2317	86.5982	90.8765	25.3964	95.8516	93.5029	85.7262	87.2761	100.357	92.9816	110.399	111.614	101.619	84.1006	83.3767	78.7097	75.2811	60.1617	51.2182	22.6631	79.6764	353	705	243	617	573	573	221
39	2	H	107.531	58.1288	83.7178	220.675	193.922	91.522	200.661	NA	116.412	71.1942	99.066	231.265	200.006	72.8225	148.157	NA	115.482	57.3451	99.7558	238.468	214.836	104.525	166.626	NA	116.392	71.3538	99.0409	231.241	199.835	72.6814	148.424	NA	107.434	56.9278	83.7178	220.675	193.922	72.5403	137.306	NA	111	353	1	1	1	867	639
39	3	C	83.8256	78.3951	NA	82.6401	116.531	63.1149	50.6271	97.7897	71.3984	100.148	NA	75.5084	100.34	55.509	55.2059	80.8242	74.4056	94.8505	NA	77.2452	104.283	57.3619	54.0908	85.0031	71.4031	100.141	NA	75.5108	100.345	55.5117	55.2044	80.8307	71.2843	78.3951	NA	75.4523	100.213	55.4431	50.6271	80.6711	749	1	NA	749	749	749	1
39	4	H	NA	83.7956	75.1351	76.9305	78.1339	74.4123	44.9572	102.657	NA	71.3824	105.55	109.603	102.58	96.1153	76.6589	97.2606	NA	74.4055	98.1428	101.646	96.6267	90.8279	68.9384	98.5899	NA	71.3865	105.54	109.593	102.572	96.1074	76.6486	97.2627	NA	71.2848	75.1351	76.9305	78.1339	74.4123	44.9572	97.2119	NA	749	1	1	1	1	1
39	5	C	56.7525	66.8038	65.7911	74.353	72.1941	36.9114	NA	NA	49.1933	60.1752	59.0024	83.3251	69.9948	61.9585	NA	NA	54.0711	60.7712	57.1828	82.2956	65.4683	42.4406	NA	NA	49.1911	60.213	59.1056	83.3534	70.0763	62.1338	NA	NA	49.1888	59.1066	54.5698	74.353	65.1289	32.7635	NA	NA	867	749	595	1	507	111	NA
39	6	H	50.0305	NA	76.8084	75.5072	75.4827	58.751	65.7058	NA	96.2589	NA	108.687	106.302	95.8674	72.043	69.8592	NA	100.58	NA	112.384	112.735	118.176	98.9934	97.6309	NA	96.1498	NA	108.647	106.214	95.7787	71.9501	69.909	NA	50.0305	NA	76.8084	75.5072	75.4827	58.751	64.9585	NA	1	NA	1	1	1	1	111
39	7	C	52.8474	61.7392	84.1476	70.2157	59.4626	60.9455	55.5737	39.4656	46.1844	53.8633	83.1753	76.3103	88.4188	70.2826	76.4869	67.7118	47.9664	56.1322	80.4863	73.969	89.6839	66.7398	61.407	51.651	46.1791	53.8878	83.2514	76.3483	88.4745	70.3688	76.6379	67.8762	46.1739	53.3492	79.8591	68.0912	59.4626	60.9455	51.3193	39.4656	867	749	529	177	1	1	111
39	8	H	NA	52.8471	78.0023	68.3359	67.638	67.3294	45.7765	56.1132	NA	46.1846	103.707	99.1136	88.6406	86.3371	68.1602	61.1766	NA	47.9671	108.11	92.3971	97.88	100.652	86.9276	67.5515	NA	46.1793	103.656	99.1049	88.5903	86.347	68.1236	61.1413	NA	46.1741	78.0023	68.3359	67.638	67.3294	45.7765	55.6523	NA	867	1	1	1	1	1
39	9	C	86.8243	24.5674	86.0698	82.6304	86.2366	NA	82.1776	83.3635	85.6802	35.5468	59.1876	62.4895	61.8849	NA	42.7789	38.0835	86.4811	24.5203	84.5948	80.4492	85.8277	NA	81.2485	83.3249	85.7273	35.4505	59.1969	62.4589	61.8746	NA	42.7008	37.947	83.376	23.9538	56.9478	59.0769	61.4654	NA	40.6132	37.8105	705	353	595	573	727	NA	639
39	11	C	72.1752	63.5248	67.4808	64.1339	70.5409	55.0483	51.0387	117.651	71.2546	62.8386	69.4918	60.8846	84.1352	73.3067	50.2869	109.324	74.9569	63.6879	69.998	59.5187	73.7427	57.4911	50.9951	114.755	71.2378	62.8424	69.5574	60.941	84.2346	73.4827	50.2966	109.269	71.2211	62.7726	67.4808	59.119	68.4905	51.3935	49.8945	109.214	867	771	1	727	111	111	507
39	12	H	77.9441	72.1083	70.6176	68.3027	NA	55.9111	61.1343	60.6737	96.3839	71.2505	110.335	100.427	NA	73.8636	70.8955	83.365	107.63	74.9561	110.471	105.434	NA	93.5742	88.286	112.525	96.1546	71.2335	110.306	100.363	NA	73.8224	70.9537	83.2274	77.9441	71.2165	70.6176	68.3027	NA	55.9111	59.9243	60.6737	1	867	1	1	NA	1	67
39	13	C	70.2831	NA	74.5221	73.6924	NA	NA	41.1125	67.3996	65.5419	NA	79.4862	86.9246	NA	NA	71.3887	65.0872	69.1598	NA	78.0049	79.4607	NA	NA	48.0483	68.7274	65.532	NA	79.5451	87.0605	NA	NA	71.6448	65.1486	65.5222	NA	74.4086	73.6924	NA	NA	41.1125	61.8921	867	NA	111	1	NA	NA	1
39	14	H	49.048	70.2788	78.3277	78.3419	81.8279	67.7413	74.8748	80.2905	132.872	65.5434	112.84	127.25	104.537	82.8115	77.0625	91.564	127.731	69.1624	113.401	134.926	117.651	105.282	89.6432	100.169	132.816	65.5336	112.826	127.139	104.433	82.7095	77.0144	91.6434	49.048	65.5237	78.3277	78.3419	81.8279	67.7413	74.8748	80.2905	1	867	1	1	1	1	1
39	15	C	38.7571	59.9228	76.2908	70.6855	79.5726	NA	85.756	76.8658	43.9861	57.2916	65.6891	73.1918	95.6379	NA	86.4408	112.338	36.2968	54.0679	68.1839	68.333	82.6838	NA	72.5584	111.117	44.0762	57.4178	65.707	73.2378	95.773	NA	86.5208	112.351	36.0406	52.7667	65.3831	67.607	79.27	NA	70.0355	76.8658	353	683	771	287	89	NA	309
39	16	H	71.1374	38.7572	77.2684	72.0435	84.6154	NA	75.1748	68.7153	97.3634	43.9866	117.585	103.952	96.0494	NA	68.0019	76.527	95.0129	36.2973	116	108.908	125.109	NA	81.0705	99.6289	97.2758	44.0766	117.537	103.941	95.8289	NA	68.037	76.4878	71.1374	36.0408	77.2684	72.0435	84.6154	NA	63.7678	68.7153	1	353	1	1	1	NA	617
39	17	C	NA	62.4514	67.222	85.276	69.2451	NA	64.656	NA	NA	65.8983	59.994	97.0304	90.0861	NA	70.4184	NA	NA	60.4467	62.3212	88.1268	73.4297	NA	55.2365	NA	NA	65.9574	60.0616	97.1052	90.3306	NA	70.5092	NA	NA	59.0545	58.1251	85.276	68.949	NA	53.2804	NA	NA	155	749	1	89	NA	375
39	18	H	NA	NA	60.3994	82.3045	NA	63.69	54.9368	75.6973	NA	NA	99.6256	110.052	NA	77.9799	70.511	79.2228	NA	NA	98.1762	111.949	NA	97.4242	85.3316	103.182	NA	NA	99.6152	110.082	NA	77.9227	70.6057	78.8244	NA	NA	60.3994	82.3045	NA	63.69	54.9368	75.6973	NA	NA	1	1	NA	1	1
39	19	C	58.1495	68.965	86.3044	79.6953	69.5434	63.348	46.8577	43.1055	71.1831	73.3162	89.7391	77.4363	76.341	87.3821	75.0271	64.7259	57.346	68.045	85.3322	77.3967	70.6561	70.5843	58.4511	49.2403	71.3422	73.3763	89.7749	77.4615	76.4362	87.5374	75.1382	64.8639	56.9287	67.7572	85.1652	76.4808	69.5434	63.24	46.791	42.8385	353	485	397	529	1	133	111
40	1	C	84.091	36.9234	57.7166	60.6499	64.0306	NA	40.2494	36.4922	90.1762	58.3393	68.5722	70.2926	74.7772	NA	74.4669	58.2875	87.5448	37.6944	60.3154	62.0125	64.2362	NA	53.2188	43.732	90.2395	58.6186	68.7463	70.4376	74.9662	NA	74.9086	58.4605	83.2891	35.9807	57.436	60.6499	61.5463	NA	40.2494	36.4922	111	309	111	1	155	NA	1
40	10	H	NA	60.0791	62.0107	53.2243	75.5608	58.5929	58.776	31.0946	NA	78.3061	115.849	93.7804	107.778	101.026	99.3583	79.6651	NA	73.3355	115.374	92.7597	107.218	101.958	109.45	95.9902	NA	78.3843	115.838	93.7586	107.821	101.002	99.1324	79.3793	NA	60.0791	62.0107	53.2243	75.5608	58.5929	58.776	31.0946	NA	1	1	1	1	1	1
40	2	H	NA	NA	NA	67.8647	59.7943	50.8725	49.6434	77.0882	NA	NA	NA	101.564	91.2337	105.929	79.947	66.3524	NA	NA	NA	98.5732	91.9067	113.714	109.089	87.7354	NA	NA	NA	101.576	91.2148	105.774	79.4408	66.1927	NA	NA	NA	67.8647	59.7943	50.8725	49.6434	66.1927	NA	NA	NA	1	1	1	1
40	3	C	73.0989	71.7689	71.5169	41.1428	58.8963	53.1964	54.0945	8.06634	81.188	89.9569	78.5802	45.8369	73.0209	71.3606	88.9656	50.4749	78.4119	81.5771	72.8963	42.2002	63.8096	57.8946	63.7845	31.7273	81.2311	90.0437	78.6667	45.9545	73.2404	71.6026	89.3154	50.7754	73.0989	71.7689	71.5169	41.1428	58.8963	50.7728	50.2354	8.06634	1	1	1	1	1	177	111
40	4	H	NA	NA	NA	NA	58.6763	57.3828	36.8023	40.6189	NA	NA	NA	NA	101.279	111.402	95.0007	85.7315	NA	NA	NA	NA	100.199	111.155	97.579	90.1676	NA	NA	NA	NA	101.3	111.371	94.9689	85.5467	NA	NA	NA	NA	58.6763	57.3828	36.8023	40.6189	NA	NA	NA	NA	1	1	1
40	5	C	76.9351	69.9591	64.4469	74.0551	56.2874	65.034	52.6145	43.4206	84.3095	84.504	79.3997	87.0804	75.799	66.3964	80.4718	62.2677	79.8911	76.1252	69.8811	79.6682	61.6494	61.3899	61.8957	44.3155	84.3543	84.5539	79.5117	87.1945	76.0809	66.5831	80.8469	62.7317	76.9351	69.9591	64.4469	74.0551	56.2874	61.2897	48.5719	40.9568	1	1	1	1	1	551	133
40	6	H	NA	NA	NA	62.3149	NA	42.6155	46.173	44.3789	NA	NA	NA	101.858	NA	103.462	104.164	73.4737	NA	NA	NA	99.6811	NA	106.513	118.467	81.9586	NA	NA	NA	101.884	NA	103.335	103.752	73.3359	NA	NA	NA	62.3149	NA	42.6155	46.173	44.3789	NA	NA	NA	1	NA	1	1
40	7	C	82.9005	82.4633	56.7492	69.8313	63.962	43.1081	49.1377	48.8613	83.4394	92.2938	62.8266	77.4637	75.1076	68.0878	65.8005	62.3297	83.4564	86.9154	58.0988	68.3313	68.5771	53.781	51.0454	48.0427	83.4391	92.3595	62.9511	77.6988	75.2794	68.3261	66.1324	62.5166	82.9005	82.4633	56.1539	66.8817	63.962	41.5723	46.8978	46.7359	1	1	133	331	1	111	111
40	8	H	NA	NA	NA	62.5182	53.2468	46.2096	41.0763	45.5488	NA	NA	NA	96.9825	99.46	109.378	75.9855	55.0641	NA	NA	NA	95.5619	99.7668	112.42	90.4884	74.4827	NA	NA	NA	96.9847	99.4511	109.32	75.9629	55.0441	NA	NA	NA	62.5182	53.2468	46.2096	41.0763	45.5488	NA	NA	NA	1	1	1	1
40	9	C	60.0348	83.3402	75.8926	63.8326	NA	45.4386	38.0015	107.777	78.2757	94.4818	85.2567	67.6868	NA	74.8484	57.814	54.4167	73.4603	87.9975	77.9104	62.1166	NA	59.0795	43.036	43.8831	78.3528	94.5527	85.3829	67.8234	NA	75.0972	58.0962	54.7615	60.0348	83.3402	75.8926	62.0829	NA	45.4382	37.3218	43.3917	1	1	1	419	NA	23	111
40	13	C	85.6146	NA	60.1681	79.0594	63.7241	44.7136	67.9469	53.9374	92.5961	NA	63.751	86.6991	65.509	73.9374	60.6206	59.7841	90.5583	NA	58.0117	81.2607	63.2766	61.2884	44.1767	49.3613	92.6107	NA	63.8581	86.8352	65.6407	74.1086	61.0065	60.0064	85.6146	NA	57.6666	79.0594	62.4461	44.7136	43.429	49.0589	1	NA	353	1	639	1	397
40	14	H	NA	NA	NA	NA	62.5752	46.0327	38.7928	33.3989	NA	NA	NA	NA	102.014	93.7263	91.4744	52.79	NA	NA	NA	NA	104.571	95.2542	99.7368	75.1721	NA	NA	NA	NA	101.936	93.7071	91.3858	52.9193	NA	NA	NA	NA	62.5752	46.0327	38.7928	33.3989	NA	NA	NA	NA	1	1	1
40	15	C	NA	77.8175	67.9153	66.6204	68.2343	48.7159	40.6113	49.8911	NA	85.565	75.8727	77.6787	75.2834	70.5198	64.8421	62.0376	NA	78.6809	70.7329	66.4644	65.1009	56.8321	47.1477	44.6456	NA	85.6679	75.8991	77.8675	75.543	70.7249	65.2281	62.4279	NA	77.5306	67.9153	62.4291	63.3377	45.3456	40.6113	39.6066	NA	133	1	155	199	133	1
40	16	H	NA	NA	NA	53.7567	50.9394	59.7352	38.0257	43.0636	NA	NA	NA	101.59	97.6405	113.753	105.956	63.9877	NA	NA	NA	101.101	99.2573	112.229	115.901	78.6681	NA	NA	NA	101.597	97.587	113.736	105.644	63.9224	NA	NA	NA	53.7567	50.9394	59.7352	38.0257	43.0636	NA	NA	NA	1	1	1	1
41	1	C	79.0378	66.1433	105.454	80.7145	75.4264	71.9735	53.5063	64.4128	81.9057	69.1812	114.016	89.6632	90.4849	87.2942	80.3302	71.3971	81.1467	68.3958	110.044	85.5729	84.3421	77.5974	65.329	74.117	NA	NA	NA	NA	NA	NA	NA	NA	79.0378	66.1433	105.454	80.7145	75.4264	71.1593	53.5063	64.4128	1	1	1	1	1	111	1
41	10	H	79.5919	56.6335	64.7564	53.8652	53.1337	71.1043	55.3219	86.2152	77.1649	99.5361	62.705	47.9447	53.1337	79.8733	73.3744	100.87	77.0145	100.103	62.6592	47.5658	53.1337	79.6469	74.5072	103.831	NA	NA	NA	NA	NA	NA	NA	NA	77.0103	56.6335	62.6564	46.6418	53.1337	71.1043	55.3219	86.2152	441	1	749	287	793	1	1
41	2	H	NA	79.0743	107.565	183.248	146.467	75.6586	123.391	NA	NA	81.8311	119.843	214.452	209.586	113.225	173.753	NA	NA	81.1728	117.524	214.929	209.472	113.539	194.815	NA	NA	NA	NA	NA	NA	NA	NA	NA	NA	79.0743	107.565	183.248	146.467	75.6586	123.391	NA	NA	1	1	1	1	1	1
41	3	C	97.7784	67.565	NA	79.9933	99.9478	38.1348	59.5251	67.8509	91.4829	65.917	NA	85.7015	104.451	41.2383	62.7008	76.078	92.3272	66.8072	NA	81.8774	100.098	37.9211	53.9803	63.7702	NA	NA	NA	NA	NA	NA	NA	NA	91.4519	65.9017	NA	79.9933	99.5812	36.4111	52.8537	63.0643	639	858	NA	1	111	111	287
41	4	H	NA	97.7752	100.812	77.5191	75.8147	69.2042	64.2931	63.1582	NA	91.4834	117.181	104.964	112.794	109.866	86.8929	69.7715	NA	92.3261	116.451	102.594	110.918	115.618	105.908	124.606	NA	NA	NA	NA	NA	NA	NA	NA	NA	91.4521	100.812	77.5191	75.8147	69.2042	64.2931	63.1582	NA	639	1	1	1	1	1
41	5	C	67.3694	77.4587	98.5479	94.4688	73.5449	57.605	NA	NA	74.2626	78.7995	114.098	107.319	84.9651	81.9741	NA	NA	74.5013	76.0219	108.793	100.691	78.916	70.3623	NA	NA	NA	NA	NA	NA	NA	NA	NA	NA	67.3694	75.9555	98.5479	94.4688	73.5449	56.4711	NA	NA	1	397	1	1	1	111	NA
41	6	H	65.7363	NA	88.8557	93.2046	74.8005	69.9711	66.3555	NA	125.88	NA	112.535	112.967	102.031	103.299	88.8367	NA	117.34	NA	110.503	113.31	100.385	106.631	98.8821	NA	NA	NA	NA	NA	NA	NA	NA	NA	65.7363	NA	88.8557	93.2046	74.8005	69.9711	66.3555	NA	1	NA	1	1	1	1	1
41	7	C	66.9495	85.81	123.496	91.1625	70.3168	74.4133	67.4087	51.0898	66.2509	88.5865	136.885	107.191	101.881	86.5338	76.5989	73.0904	66.9821	88.165	132.987	101.751	85.1663	76.0165	71.6012	80.6886	NA	NA	NA	NA	NA	NA	NA	NA	66.22	85.81	123.496	91.1625	70.3168	71.7728	67.4087	51.0898	858	1	1	1	1	111	1
41	8	H	NA	66.952	102.08	106.472	92.8871	75.7282	70.8353	58.5527	NA	66.2404	117.352	121.904	112.003	103.174	100.373	91.8049	NA	66.9831	115.891	121.825	111.123	104.354	104.427	98.7957	NA	NA	NA	NA	NA	NA	NA	NA	NA	66.2097	102.08	106.472	92.8871	75.7282	70.8353	58.5527	NA	858	1	1	1	1	1
41	9	C	57.6577	-53.2686	102.183	61.6331	50.3116	NA	62.5776	86.8068	99.7261	102.057	104.899	104.756	116.782	NA	101.237	86.8068	102.389	104.724	104.888	105.123	116.865	NA	100.963	86.8068	NA	NA	NA	NA	NA	NA	NA	NA	57.6577	0.428261	102.183	61.6331	50.3116	NA	62.5776	86.8068	1	1	1	1	1	NA	1
41	11	C	78.5637	81.5648	103.194	92.3829	80.7494	77.3861	65.5188	62.9731	84.8242	83.1172	109.355	104.231	91.12	97.819	73.0905	70.0842	84.7991	81.6102	107.114	101.595	86.3006	94.4794	76.8676	82.3167	NA	NA	NA	NA	NA	NA	NA	NA	78.5637	81.2634	103.194	92.3829	80.7494	77.3861	65.5188	62.9731	1	353	1	1	1	1	1
41	12	H	65.329	78.5575	93.8815	96.0539	NA	64.2694	68.4347	60.3808	112.295	84.7927	117.672	116.743	NA	104.186	97.2029	87.3586	105.223	84.7983	116.559	116.14	NA	105.889	102.65	100.692	NA	NA	NA	NA	NA	NA	NA	NA	65.329	78.5575	93.8815	96.0539	NA	64.2694	68.4347	60.3808	1	1	1	1	NA	1	1
41	13	C	64.5042	77.325	100.234	87.6307	NA	NA	70.5147	71.1866	58.5816	84.6959	110.265	99.6697	NA	NA	88.4589	78.7171	63.6784	81.6247	108.347	95.0813	NA	NA	90.7124	96.2579	NA	NA	NA	NA	NA	NA	NA	NA	58.5186	77.325	100.234	87.6307	NA	NA	70.5147	71.1866	858	1	1	1	NA	NA	1
41	14	H	75.4796	64.4416	110.895	89.8393	76.5068	72.8399	57.8022	63.4328	97.7472	58.5735	132.129	127.705	104.61	103.702	90.3799	95.3792	92.9347	63.6838	131.047	123.958	106.083	104.274	100.53	112.992	NA	NA	NA	NA	NA	NA	NA	NA	75.4796	58.5107	110.895	89.8393	76.5068	72.8399	57.8022	63.4328	1	858	1	1	1	1	1
41	15	C	88.9579	83.7604	79.1027	109.689	82.0126	NA	66.8244	64.464	93.7605	90.3963	76.0362	118.849	96.4995	NA	68.8248	87.0211	91.4893	87.9933	77.597	115.907	91.2335	NA	68.8315	87.0782	NA	NA	NA	NA	NA	NA	NA	NA	88.9579	83.7604	76.0265	109.689	82.0126	NA	66.8244	64.464	1	1	858	1	1	NA	1
41	16	H	68.1942	88.9657	92.2552	91.6112	79.8406	NA	64.7003	48.3704	112.627	93.7574	118.299	119.661	111.254	NA	95.5516	73.6129	108.744	91.4942	119.255	118.669	110.245	NA	101.621	100.67	NA	NA	NA	NA	NA	NA	NA	NA	68.1942	88.9657	92.2552	91.6112	79.8406	NA	64.7003	48.3704	1	1	1	1	1	NA	1
41	17	C	NA	82.5062	94.0268	96.8384	81.6882	NA	74.501	NA	NA	87.2285	101.426	106.746	98.7404	NA	76.7157	NA	NA	85.4451	99.4102	101.849	91.4021	NA	70.262	NA	NA	NA	NA	NA	NA	NA	NA	NA	NA	82.5062	94.0268	96.8384	81.6882	NA	70.25	NA	NA	1	1	1	1	NA	441
41	18	H	NA	NA	93.7528	94.2301	NA	66.5026	67.0403	56.8161	NA	NA	116.765	114.719	NA	95.8645	101.365	84.9661	NA	NA	114.627	115.099	NA	95.3816	107.544	95.6017	NA	NA	NA	NA	NA	NA	NA	NA	NA	NA	93.7528	94.2301	NA	66.5026	67.0403	56.8161	NA	NA	1	1	NA	1	1
41	19	C	79.0378	66.1433	105.454	82.0496	75.4264	71.9735	53.5063	64.4128	81.9057	69.1812	114.016	90.6808	90.4849	87.2942	80.3302	71.3971	81.1467	68.3958	110.044	86.7357	84.3421	77.5974	65.329	74.117	NA	NA	NA	NA	NA	NA	NA	NA	79.0378	66.1433	105.454	82.0496	75.4264	71.1593	53.5063	64.4128	1	1	1	1	1	111	1
42	1	C	79.6577	101.93	64.7615	47.5553	53.1337	71.0948	74.5684	103.702	77.433	101.93	62.7039	47.5553	53.1337	79.8725	74.5684	103.702	77.406	101.93	62.6587	47.5553	53.1337	79.6472	74.5684	103.702	NA	NA	NA	NA	NA	NA	NA	NA	77.3986	101.93	62.6565	47.5553	53.1337	71.0948	74.5684	103.702	617	793	595	793	793	1	793
42	10	H	100.034	106.64	103.022	84.3547	NA	77.4215	NA	NA	121.02	136.873	122.542	129.228	NA	91.33	NA	NA	120.565	136.433	121.057	129.594	NA	91.7512	NA	NA	NA	NA	NA	NA	NA	NA	NA	NA	100.034	106.64	102.525	84.3547	NA	77.1334	NA	NA	1	1	111	1	NA	111	NA
42	2	H	101.93	-44.5544	41.2838	61.6415	47.2297	NA	100.994	86.8068	101.93	104.869	106.567	104.76	112.81	NA	100.994	86.8068	101.93	106.103	107.613	105.124	113.577	NA	100.994	86.8068	NA	NA	NA	NA	NA	NA	NA	NA	101.93	0.28949	41.2838	61.6415	47.2297	NA	100.994	86.8068	793	1	1	1	1	NA	793
42	3	C	64.1685	72.6319	55.9098	NA	45.4484	42.3466	56.1799	45.546	64.138	129.995	59.523	NA	48.9574	60.2784	69.0621	62.419	61.9438	126.159	55.4722	NA	43.2367	49.561	59.7505	58.4254	NA	NA	NA	NA	NA	NA	NA	NA	61.9259	72.6319	54.5129	NA	42.1294	42.3466	56.1799	45.546	419	1	221	NA	177	1	1
42	4	H	72.6319	52.2221	45.3204	15.8515	46.9473	53.6871	71.4199	46.2907	129.995	106.193	89.2453	34.6215	99.0691	98.1911	104.524	68.0558	126.159	102.384	86.4932	32.9494	99.9851	104.961	134.139	111.459	NA	NA	NA	NA	NA	NA	NA	NA	72.6319	52.2221	45.3204	15.8515	46.9473	53.6871	71.4199	46.2907	1	1	1	1	1	1	1
42	5	C	61.4333	NA	49.7197	66.8429	NA	59.5618	67.5706	92.0247	78.7124	NA	52.2131	65.9294	NA	68.1763	63.8291	64.9	72.9531	NA	47.6436	65.8466	NA	73.5795	70.6322	102.51	NA	NA	NA	NA	NA	NA	NA	NA	61.4333	NA	46.1525	65.2642	NA	59.5618	63.6596	64.352	1	NA	155	507	NA	1	727
42	6	H	62.5414	61.1388	49.3101	51.5722	37.7782	59.3694	NA	NA	124.615	112.894	113.155	103.796	100.673	69.143	NA	NA	117.53	111.366	114.922	113.724	119.571	85.8011	NA	NA	NA	NA	NA	NA	NA	NA	NA	NA	62.5414	61.1388	49.3101	51.5722	37.7782	59.3694	NA	NA	1	1	1	1	1	1	NA
42	7	C	60.5046	NA	60.4874	62.2641	52.3494	68.3384	55.179	58.6761	61.4294	NA	64.2327	63.5734	62.403	76.641	57.1613	55.8852	62.0544	NA	61.1605	60.8778	54.0484	74.9031	56.3924	79.4141	NA	NA	NA	NA	NA	NA	NA	NA	60.5046	NA	59.457	60.3166	49.1481	68.3384	54.2142	55.4849	1	NA	111	133	111	1	573
42	8	H	NA	46.1427	64.8658	43.5295	58.4018	56.6654	52.7462	53.3123	NA	112.395	109.18	95.7049	93.7271	109.513	93.4483	70.2383	NA	111.449	101.35	94.7581	88.5056	114.194	110.485	102.515	NA	NA	NA	NA	NA	NA	NA	NA	NA	46.1427	64.8658	43.5295	58.4018	56.6654	52.7462	53.3123	NA	1	1	1	1	1	1
42	9	C	67.5282	100.034	64.8219	47.8723	42.292	57.6037	140.925	79.0901	89.482	121.02	66.256	51.1713	44.9873	57.8565	131.617	95.2016	89.74	120.565	66.366	51.4297	44.9561	58.2274	131.63	94.0878	NA	NA	NA	NA	NA	NA	NA	NA	66.6602	100.034	64.8219	47.8723	42.2219	57.6037	131.533	79.0901	111	1	1	1	111	1	617
42	11	C	58.2076	85.1651	63.3925	56.0573	58.662	52.5246	NA	69.6154	62.5989	137.603	70.5619	64.7263	69.4689	60.3651	NA	75.2789	60.9061	127.802	67.5421	57.8768	59.6478	54.0845	NA	71.3688	NA	NA	NA	NA	NA	NA	NA	NA	58.2076	85.1651	63.3767	55.0367	55.6154	51.5581	NA	69.6154	1	1	23	111	111	89	NA
42	12	H	85.1651	65.1296	64.3834	53.4431	52.1313	45.5644	64.5483	65.528	137.603	134.995	113.766	103.396	113.537	96.8136	90.4173	70.4276	127.802	129.853	111.047	104.055	112.231	102.416	106.371	82.9307	NA	NA	NA	NA	NA	NA	NA	NA	85.1651	65.1296	64.3834	53.4431	52.1313	45.5644	64.5483	65.528	1	1	1	1	1	1	1
42	13	C	51.7752	86.3684	62.7509	52.7251	50.7039	46.4253	70.4401	64.2693	46.9662	86.4985	67.9551	52.5294	59.658	62.0351	67.9453	68.1721	47.576	86.3931	63.3716	48.8201	50.9847	45.9652	66.9715	81.8873	NA	NA	NA	NA	NA	NA	NA	NA	46.7304	86.3684	62.0782	48.5843	47.5274	43.1963	66.4686	64.2693	639	1	133	375	111	111	397
43	1	C	97.7571	81.9984	78.3256	71.9174	41.755	48.2784	51.6101	69.8451	101.795	96.7828	83.1618	77.1162	43.6634	42.8573	54.4579	73.2226	99.0145	87.1134	80.0545	74.8143	42.4152	46.3876	52.5954	71.0137	101.427	96.8191	83.1892	77.0393	43.6681	42.8547	54.4649	73.2309	97.7333	81.8584	78.2859	71.9174	41.7369	42.8166	51.5831	69.8132	111	111	111	1	111	903	111
43	10	H	75.8424	76.6466	63.6667	67.6767	NA	48.6766	50.2254	70.445	109.78	124.65	92.603	85.2174	NA	99.7842	72.6658	61.6624	87.6212	93.6108	73.7096	73.7645	NA	76.3597	58.0137	67.3968	109.845	124.754	92.6586	85.2511	NA	99.7604	72.7089	61.6455	75.5139	76.1542	63.3867	67.5069	NA	48.6766	50.0082	61.5954	111	111	111	111	NA	1	111
43	2	H	81.9984	9.50874	65.4166	67.3628	62.352	NA	69.4003	79.9443	96.7828	84.8627	91.4666	92.9498	109.033	NA	109.266	65.5809	87.1134	34.0857	74.4294	76.2153	89.024	NA	83.1931	74.9749	96.8191	80.7576	91.5306	93.0126	109.46	NA	109.364	65.5456	81.8584	8.75546	65.17	67.1205	62.352	NA	69.0228	65.4712	111	111	111	111	1	NA	111
43	3	C	48.386	39.3418	66.22	51.5879	41.4423	45.3364	127.881	24.0749	55.0673	79.9637	78.9397	59.1072	51.0735	67.705	122.327	61.3969	49.7446	61.1944	73.2433	60.2388	39.1621	51.9009	125.969	35.5683	52.7206	78.9822	71.8533	56.0169	40.9609	58.1261	122.316	49.6218	47.5627	39.3418	66.22	51.5879	38.4789	45.3364	122.285	24.0749	111	1	1	1	133	1	903
43	4	H	39.3418	53.644	67.5996	69.8067	53.7401	42.2067	62.2697	38.2106	79.9637	84.767	89.0136	70.8646	108.615	95.1534	112.946	55.2774	61.1944	64.3939	75.2723	69.2117	88.7513	74.2133	90.7873	48.6442	78.9822	84.8334	89.0716	71.5731	105.133	95.3001	110.51	51.0505	39.3418	53.3487	67.3727	68.2125	53.7401	42.2067	62.2697	38.2106	1	111	111	243	1	1	1
43	5	C	73.1358	NA	70.8716	55.1493	62.3407	44.0251	56.8478	NA	83.1247	NA	77.5089	58.5888	71.8476	64.0714	68.8661	NA	76.5408	NA	73.1442	56.3333	65.6616	50.9257	60.9849	NA	83.1435	NA	77.5156	58.596	71.867	64.113	68.891	NA	73.0443	NA	70.8087	55.117	62.2471	43.8365	56.7347	NA	111	NA	111	111	111	111	111
43	6	H	30.981	88.784	68.0575	19.4704	52.511	53.6899	57.8751	83.8696	56.8092	58.822	112.525	69.651	104.677	99.6584	64.8242	64.6893	39.5271	78.4701	94.1995	51.8787	91.9543	81.3053	60.2672	76.626	55.5277	58.7597	111.055	68.9745	104.435	99.7765	64.8386	63.329	30.8158	58.5968	68.0575	19.4704	52.511	53.6899	57.8097	63.3268	111	903	1	1	1	1	111
43	7	C	61.8895	NA	49.2964	43.178	44.9395	49.1305	49.9399	36.8113	72.3883	NA	67.3062	62.2567	70.1772	77.9952	80.3004	55.809	65.1369	NA	52.3776	46.4089	50.4006	57.1819	60.4078	46.0037	70.0902	NA	60.2783	54.3965	63.0836	74.8223	70.3584	52.6519	61.8895	NA	49.137	42.5951	42.9815	44.9466	49.9385	36.8113	1	NA	221	133	133	133	23
43	8	H	NA	39.4733	48.1018	54.3331	60.4445	50.4064	61.8301	51.5778	NA	94.8074	91.7098	107.125	96.1915	104.144	93.9303	57.2316	NA	66.7389	72.8435	83.8566	73.2185	78.957	72.6345	60.3724	NA	93.3969	90.0282	101.267	96.1948	105.727	90.3189	52.3784	NA	39.4733	48.1018	54.3331	60.0559	50.4064	61.6592	51.5778	NA	1	1	1	111	1	89
43	9	C	77.5372	75.8424	46.1074	63.7069	53.896	49.3106	55.6794	64.4687	86.3783	109.78	47.1814	61.2737	82.8912	64.0058	60.6923	60.8281	80.8582	87.6212	46.4801	62.8624	61.4257	54.691	57.4192	63.2052	86.3636	109.845	47.1834	61.269	73.851	64.0932	60.7019	60.8211	77.454	75.5139	46.097	61.2551	53.8027	49.1985	55.6309	60.8003	111	111	111	903	67	111	111
43	11	C	95.267	90.2065	59.9304	72.1662	46.1184	45.8382	NA	54.4809	98.0422	91.3787	72.4468	79.8864	52.0089	49.5622	NA	66.5896	96.6873	90.6439	64.26	74.8367	48.2241	47.1264	NA	58.6695	97.8326	91.1859	72.4701	79.9007	52.0419	49.5692	NA	66.6122	95.267	90.2065	59.8102	72.0921	46.0683	45.8025	NA	54.3647	1	1	111	111	111	111	NA
43	12	H	90.2065	54.1419	75.3835	78.4191	69.2371	61.1114	60.4491	NA	91.3787	89.543	114.952	105.448	111.548	80.9886	75.8011	NA	90.6439	65.4303	87.9625	87.7689	83.873	67.9872	65.7596	NA	91.1859	87.2701	112.869	105.499	111.627	81.0256	75.8297	NA	90.2065	53.805	75.0814	78.1597	68.831	60.9206	60.3018	NA	1	111	111	111	111	111	111
43	13	C	NA	58.3314	51.5602	87.8338	54.1856	42.002	47.083	58.3375	NA	97.8456	53.3163	100.656	65.8728	50.7039	54.0372	57.0364	NA	70.4442	51.9538	91.4236	57.5093	43.7878	46.8983	57.6296	NA	95.0521	52.8729	98.9951	64.4353	48.8336	48.4284	56.4277	NA	58.0103	51.5493	87.7331	54.0869	41.9689	46.6037	56.3798	NA	111	111	111	111	111	771
43	14	H	58.3314	NA	89.9306	86.8061	58.8516	57.1537	68.4993	NA	97.8456	NA	119.063	109.037	119.044	62.5041	70.9009	NA	70.4442	NA	98.8958	93.5682	77.2756	62.3533	69.0252	NA	95.0521	NA	117.109	107.306	114.615	62.3529	70.2692	NA	58.0103	NA	89.7004	86.6354	58.3842	57.1537	68.4852	NA	111	NA	111	111	111	1	111
43	15	C	77.0294	NA	54.5656	60.7099	65.8597	56.9055	38.5463	58.2205	88.9941	NA	68.9435	84.5819	88.1884	82.0965	69.7207	62.2066	81.1609	NA	50.3911	68.953	73.5698	65.604	44.3919	60.7118	89.0121	NA	62.5784	84.6178	88.222	82.1344	60.7158	61.7655	76.9144	NA	44.612	60.4804	65.645	56.6632	34.0764	57.7918	111	NA	221	111	111	111	111
43	16	H	NA	68.7355	44.6908	43.6356	40.8556	51.2936	NA	NA	NA	75.0605	65.8328	65.9929	63.4214	44.2786	NA	NA	NA	70.9195	48.8154	47.5337	47.8559	48.8713	NA	NA	NA	75.07	59.5036	55.5424	53.1148	44.268	NA	NA	NA	68.6747	40.6216	40.6077	40.8556	44.226	NA	NA	NA	111	133	111	1	903	NA
43	17	C	61.7	93.2224	47.4219	48.3032	32.8685	56.4214	NA	NA	60.1737	93.528	50.9035	51.4801	49.4636	52.7028	NA	NA	61.1747	93.3995	48.6202	49.3966	42.9208	55.1416	NA	NA	60.1715	93.4732	50.9085	51.4847	49.1982	52.6974	NA	NA	60.1624	93.2224	47.3887	48.2729	29.264	52.6752	NA	NA	903	1	111	111	111	903	NA
44	1	C	69.3196	84.7719	110.621	66.5114	73.3512	76.8447	52.0755	45.7788	71.1764	87.8707	110.655	73.2998	77.0983	75.1295	67.8499	46.5309	70.1764	86.7472	111.071	72.783	76.5579	74.5673	66.8263	43.9423	NA	NA	NA	NA	NA	NA	NA	NA	69.3196	84.7719	110.621	66.5114	73.3512	74.2893	52.0755	39.4338	1	1	1	1	1	353	1
44	10	H	NA	77.3225	74.4373	70.084	52.4527	59.602	42.4281	63.2065	NA	80.4971	76.7452	72.9507	40.3853	46.1488	45.8815	61.7964	NA	76.4306	75.6821	70.647	39.2345	47.9153	45.5528	61.0503	NA	NA	NA	NA	NA	NA	NA	NA	NA	74.9702	74.4099	69.4602	37.4054	46.0559	42.1763	57.8134	NA	353	199	353	375	608	155
44	2	H	NA	NA	65.8457	133.172	161.854	58.8833	115.785	NA	NA	NA	88.6086	191.185	213.908	116.176	260.819	NA	NA	NA	88.4341	191.5	207.633	114.58	256.06	NA	NA	NA	NA	NA	NA	NA	NA	NA	NA	NA	65.8457	133.172	161.854	58.8833	115.785	NA	NA	NA	1	1	1	1	1
44	3	C	79.3698	92.9456	75.9842	72.0388	87.1983	71.3139	54.5102	76.2992	78.8954	92.7231	78.2814	72.7939	88.139	78.5644	58.4535	69.6141	78.9392	92.4124	79.1106	71.8827	88.5095	76.0446	54.1051	60.1808	NA	NA	NA	NA	NA	NA	NA	NA	78.7039	92.3127	75.9842	71.4309	87.1983	70.1808	50.2804	55.1626	331	353	1	375	1	177	221
44	4	H	NA	79.365	73.7542	75.2658	71.7524	65.6035	60.8032	76.7023	NA	78.9019	106.743	118.354	120.183	134.865	120.461	86.4155	NA	78.9396	104.283	118.76	119.093	131.706	119.751	79.7412	NA	NA	NA	NA	NA	NA	NA	NA	NA	78.7039	73.7542	75.2658	71.7524	65.6035	60.8032	76.7023	NA	331	1	1	1	1	1
44	5	C	72.233	99.3932	70.665	81.9813	84.0218	74.9646	NA	NA	77.763	97.8379	73.603	80.4182	87.2635	85.2212	NA	NA	75.4453	98.2693	73.9279	80.7724	87.131	80.6436	NA	NA	NA	NA	NA	NA	NA	NA	NA	NA	72.233	97.8169	70.665	80.3808	84.0218	74.9646	NA	NA	1	608	1	608	1	1	NA
44	6	H	NA	NA	63.688	67.6882	89.1441	60.3337	59.4575	NA	NA	NA	99.9179	90.6269	106.992	117.067	126.655	NA	NA	NA	99.7803	90.0648	115.491	113.386	133.258	NA	NA	NA	NA	NA	NA	NA	NA	NA	NA	NA	63.688	67.6882	88.818	60.3337	59.4575	NA	NA	NA	1	1	111	1	1
44	7	C	97.6741	91.5823	84.6654	87.3864	82.8902	78.7975	67.4479	72.7216	99.8996	91.0186	87.3365	90.1761	76.8335	84.1091	69.0187	99.67	100.106	92.0243	87.2791	91.0835	81.8168	83.4856	67.9438	94.2535	NA	NA	NA	NA	NA	NA	NA	NA	97.6741	90.9831	84.6627	87.3864	76.635	77.9213	66.2266	72.7216	1	608	67	1	608	155	265
44	8	H	NA	NA	74.7876	79.1961	69.0217	68.6376	72.5755	65.6381	NA	NA	98.7182	105.603	105.677	109.832	103.374	117.969	NA	NA	97.8875	105.996	103.694	109.368	104.019	115.424	NA	NA	NA	NA	NA	NA	NA	NA	NA	NA	74.7876	79.1961	69.0217	68.6376	72.5755	65.6381	NA	NA	1	1	1	1	1
44	9	C	77.2281	-37.8919	30.3873	50.9655	56.63	NA	50.2459	88.2549	80.4072	0.12692	60.0846	62.1108	75.9039	NA	65.4116	78.3599	76.5435	-36.8307	34.1387	47.1794	58.6246	NA	53.7007	67.8289	NA	NA	NA	NA	NA	NA	NA	NA	74.9671	0.12692	30.3873	46.692	55.2508	NA	49.6663	63.7342	353	1	1	397	111	NA	243
44	11	C	NA	71.7895	84.756	75.3284	77.2902	77.5612	67.6111	67.5065	NA	75.5253	93.73	81.0819	86.7473	93.2632	63.6311	60.1495	NA	75.2442	91.5826	79.0382	83.5835	87.1129	58.9511	58.5679	NA	NA	NA	NA	NA	NA	NA	NA	NA	71.6454	84.756	75.2506	77.1512	77.5612	56.828	51.9591	NA	89	1	111	89	1	309
44	12	H	NA	NA	79.0813	74.5784	NA	55.1388	69.056	72.4311	NA	NA	108.625	107.934	NA	109.289	99.3146	67.6745	NA	NA	104.414	106.158	NA	108.594	94.6877	61.8164	NA	NA	NA	NA	NA	NA	NA	NA	NA	NA	79.0813	74.5784	NA	55.1388	62.931	60.8855	NA	NA	1	1	NA	1	133
44	13	C	NA	70.1298	85.1358	67.554	NA	NA	64.9958	56.6371	NA	70.4242	86.7486	71.7835	NA	NA	82.4072	71.6032	NA	70.2536	86.0177	70.8003	NA	NA	76.4182	63.1357	NA	NA	NA	NA	NA	NA	NA	NA	NA	69.9597	84.77	67.554	NA	NA	64.9958	50.6812	NA	199	177	1	NA	NA	1
44	14	H	NA	NA	67.6097	72.1057	74.2869	79.6146	61.4538	59.887	NA	NA	110.564	139.741	117.638	134.425	104.935	69.2992	NA	NA	99.8597	139.235	114.848	138.699	105.216	66.4263	NA	NA	NA	NA	NA	NA	NA	NA	NA	NA	67.6097	72.1057	74.2869	79.6146	61.4538	59.887	NA	NA	1	1	1	1	1
44	15	C	84.4574	74.3492	69.2469	73.834	82.9971	NA	69.9684	39.5335	86.4889	70.8468	76.3467	74.3148	91.208	NA	70.6072	50.7949	86.5912	72.2389	75.1945	74.1391	89.3323	NA	69.5421	45.3498	NA	NA	NA	NA	NA	NA	NA	NA	84.4574	70.8172	69.2469	73.834	82.9971	NA	69.1855	37.6966	1	608	1	1	1	NA	485
44	16	H	NA	NA	87.1812	73.985	77.2686	NA	56.0832	63.0727	NA	NA	113.162	103.463	132.237	NA	116.02	66.3379	NA	NA	109.87	103.211	121.894	NA	115.053	67.3524	NA	NA	NA	NA	NA	NA	NA	NA	NA	NA	87.1812	73.985	77.2686	NA	56.0832	62.0866	NA	NA	1	1	1	NA	1
44	17	C	NA	83.5346	75.2461	79.6403	85.5647	NA	73.6098	NA	NA	81.6758	73.3742	82.9254	88.0338	NA	74.5005	NA	NA	83.6569	75.1946	83.656	88.7923	NA	70.7663	NA	NA	NA	NA	NA	NA	NA	NA	NA	NA	81.5941	73.328	79.6403	85.5647	NA	63.8534	NA	NA	608	608	1	1	NA	199
44	18	H	NA	NA	67.641	72.5319	NA	69.1232	68.0577	71.9621	NA	NA	92.0186	95.4568	NA	106.746	115.589	82.4552	NA	NA	88.484	92.9868	NA	106.146	118.904	80.8994	NA	NA	NA	NA	NA	NA	NA	NA	NA	NA	67.641	72.5319	NA	69.1232	68.0033	69.6723	NA	NA	1	1	NA	1	45
44	19	C	NA	84.7719	110.621	68.3506	73.3512	76.8447	52.0755	45.7788	NA	87.8707	110.655	74.8981	77.0983	75.1295	67.8499	46.5309	NA	86.7472	111.071	74.3996	76.5579	74.5673	66.8263	43.9423	NA	NA	NA	NA	NA	NA	NA	NA	NA	84.7719	110.621	68.3506	73.3512	74.2893	52.0755	39.4338	NA	1	1	1	1	353	1
45	1	C	61.0707	68.561	83.912	89.8497	72.6844	56.3113	60.8847	40.0962	61.0707	68.1412	83.5874	90.1794	73.3989	54.8141	60.8847	40.0962	61.0707	68.1302	83.5709	90.1956	73.4561	54.7567	60.8847	40.0962	NA	NA	NA	NA	NA	NA	NA	NA	61.0707	68.1218	83.5684	89.8497	72.6844	54.725	60.8847	40.0962	1	199	331	1	1	199	529
45	10	H	NA	98.3635	83.6438	76.6913	45.6984	42.7286	56.3398	NA	NA	98.5896	86.0361	77.2698	45.6984	44.1841	56.3398	NA	NA	98.5858	86.0478	77.2533	45.6984	44.1159	56.3398	NA	NA	NA	NA	NA	NA	NA	NA	NA	NA	98.3635	83.6438	76.6913	45.6984	42.7286	56.3398	NA	NA	1	1	1	529	1	1
45	2	H	NA	60.5246	87.0981	209.285	196.353	96.4945	201.06	NA	NA	61.032	87.8045	212.215	196.367	97.9982	197.619	NA	NA	61.0629	87.8511	212.425	196.359	98.0993	197.335	NA	NA	NA	NA	NA	NA	NA	NA	NA	NA	60.5246	87.0981	209.285	196.334	96.4945	197.263	NA	NA	1	1	1	111	1	133
45	3	C	63.1388	47.3917	59.4975	69.407	58.838	37.7353	37.8438	59.9691	67.3007	54.4266	60.2684	73.4874	65.6761	39.6824	48.2109	64.9212	65.9269	53.0811	60.9604	73.4601	64.855	38.6444	42.2974	56.7282	NA	NA	NA	NA	NA	NA	NA	NA	63.1388	47.3917	59.4975	69.407	58.838	37.7353	37.8438	53.2195	1	1	1	1	1	1	1
45	4	H	NA	63.1427	105.447	90.2537	98.0402	103.872	74.1001	97.7163	NA	67.3138	105.372	92.7845	97.1179	103.266	72.2761	82.4832	NA	65.9396	106.281	93.6384	98.3105	106.763	71.2165	78.4581	NA	NA	NA	NA	NA	NA	NA	NA	NA	63.1427	105.322	90.2537	97.1048	103.112	70.7132	77.7231	NA	1	565	1	565	565	463
45	5	C	59.995	52.9557	71.5546	73.1442	79.9194	43.5221	NA	NA	63.421	57.3102	72.5983	67.9461	75.0972	40.9962	NA	NA	62.6561	55.9556	73.5717	71.5382	75.8562	46.1788	NA	NA	NA	NA	NA	NA	NA	NA	NA	NA	59.995	52.9557	71.5546	67.8177	75.0821	40.7883	NA	NA	1	1	1	565	565	565	NA
45	6	H	97.6206	NA	84.6239	102.567	99.0326	109.858	96.0375	NA	113.096	NA	89.6866	101.612	99.9085	109.843	91.9372	NA	112.646	NA	89.5436	102.98	101.938	111.225	96.0839	NA	NA	NA	NA	NA	NA	NA	NA	NA	97.6206	NA	84.6239	101.54	99.0326	109.786	91.7845	NA	1	NA	1	565	1	565	565
45	7	C	75.5094	48.9644	69.733	66.4082	5.07253	70.1135	29.4156	70.0303	78.4854	55.1053	76.9789	58.8607	13.4811	70.6321	51.5956	60.5936	77.0808	53.9601	77.1613	60.5421	10.1155	65.3184	44.3984	64.3708	NA	NA	NA	NA	NA	NA	NA	NA	75.5094	48.9644	69.733	58.8034	5.07253	65.1586	29.4156	60.3719	1	1	1	565	1	419	1
45	8	H	NA	77.1567	98.6404	94.1123	87.0506	82.0626	83.3605	113.598	NA	77.804	105.276	98.5993	86.3066	88.5318	68.3607	76.6574	NA	77.1362	105.312	99.4448	87.5333	89.4388	66.1717	75.6186	NA	NA	NA	NA	NA	NA	NA	NA	NA	77.0106	98.6404	94.1123	86.2716	82.0626	66.0006	74.8502	NA	309	1	1	565	1	463
45	9	C	97.9817	83.7934	93.7847	93.7455	109.09	NA	110.64	67.9609	98.5867	85.6891	94.2961	93.7455	109.09	NA	110.64	67.9609	98.5814	85.7871	94.3126	93.7455	109.09	NA	110.64	67.9609	NA	NA	NA	NA	NA	NA	NA	NA	97.9817	83.7934	93.7847	93.7455	109.09	NA	110.64	67.9609	1	1	1	529	529	NA	1
45	11	C	77.1937	63.6753	60.1096	73.7344	61.4063	57.0016	47.3772	51.5324	70.3652	62.6101	60.9035	77.3092	62.8559	60.6261	46.4135	39.0781	71.4765	64.9787	62.1897	77.8246	59.7916	62.6064	45.5978	57.042	NA	NA	NA	NA	NA	NA	NA	NA	70.3434	62.4899	60.1096	73.7344	58.7992	57.0016	42.5767	37.8779	565	565	1	1	353	1	265
45	12	H	NA	NA	115.206	92.7976	NA	110.143	63.3705	91.9744	NA	NA	121.162	98.511	NA	89.9047	62.4931	78.4938	NA	NA	120.961	99.5822	NA	95.7396	60.0228	82.7418	NA	NA	NA	NA	NA	NA	NA	NA	NA	NA	115.206	92.7976	NA	89.7284	59.8367	78.3678	NA	NA	1	1	NA	565	441
45	13	C	64.2332	56.4217	70.8888	52.7145	NA	NA	47.7332	82.3896	64.504	63.6414	71.0115	52.5166	NA	NA	42.9259	69.2241	64.2845	61.1635	70.2736	53.8156	NA	NA	36.2631	63.9295	NA	NA	NA	NA	NA	NA	NA	NA	64.2332	56.4217	69.9051	52.4907	NA	NA	36.2335	61.3099	1	1	463	565	NA	NA	441
45	14	H	89.6413	64.3035	93.8776	111.923	87.1429	99.6944	83.8386	90.3098	106.263	64.5571	105.136	115.628	92.1667	108.34	79.2927	69.4239	105.251	64.2785	104.859	117.762	93.5774	108.022	84.361	68.969	NA	NA	NA	NA	NA	NA	NA	NA	89.6413	64.2444	93.8776	111.923	87.1429	99.6944	79.113	67.5288	1	463	1	1	1	1	565
45	15	C	57.8247	54.2015	74.0906	53.9667	59.0863	NA	42.7945	81.4055	61.0461	63.1798	65.097	58.4568	54.4541	NA	45.8649	63.1381	60.4703	62.3018	66.4402	56.5592	50.2485	NA	43.422	66.9823	NA	NA	NA	NA	NA	NA	NA	NA	57.8247	54.2015	65.0593	53.9667	49.7405	NA	41.9305	63.0015	1	1	565	1	397	NA	287
45	16	H	83.7372	57.8355	107.042	91.5826	104.016	NA	85.0666	88.9694	93.2877	61.0441	111.399	93.0981	111.492	NA	71.8884	84.0475	92.823	60.4691	111.719	95.0544	112.055	NA	75.1723	74.2302	NA	NA	NA	NA	NA	NA	NA	NA	83.7372	57.8355	107.042	91.5826	104.016	NA	71.8396	74.0985	1	1	1	1	1	NA	565
45	17	C	NA	52.1199	74.6634	73.8409	54.8221	NA	67.6112	NA	NA	53.7514	83.5435	75.8753	65.553	NA	59.9914	NA	NA	55.2006	81.1036	74.4468	60.1704	NA	57.0821	NA	NA	NA	NA	NA	NA	NA	NA	NA	NA	52.1199	74.6634	71.9304	54.8221	NA	55.6749	NA	NA	1	1	265	1	NA	375
45	18	H	NA	NA	107.734	102.731	NA	94.3362	64.5736	98.2524	NA	NA	107.204	109.746	NA	95.7814	68.5598	81.4235	NA	NA	107.074	110	NA	98.4602	67.8832	86.3704	NA	NA	NA	NA	NA	NA	NA	NA	NA	NA	106.666	102.731	NA	94.3362	64.5736	81.3055	NA	NA	221	1	NA	1	1
45	19	C	61.0707	68.561	83.912	90.8607	72.6844	56.3113	60.8847	40.0962	61.0707	68.1412	83.5874	91.1787	73.3989	54.8141	60.8847	40.0962	61.0707	68.1302	83.5709	91.1944	73.4561	54.7567	60.8847	40.0962	NA	NA	NA	NA	NA	NA	NA	NA	61.0707	68.1218	83.5684	90.8607	72.6844	54.725	60.8847	40.0962	1	199	331	1	1	199	529
46	1	H	NA	96.5489	81.6684	67.4245	62.224	89.7332	82.0722	73.0778	NA	96.3106	87.8282	71.8796	61.74	92.4323	87.9002	92.8023	NA	96.2639	86.0913	71.0021	63.0334	92.6285	89.3999	89.0625	NA	NA	NA	NA	NA	NA	NA	NA	NA	96.2268	81.6684	67.4245	61.0512	89.7332	82.0722	73.0778	NA	507	1	1	727	1	1
46	3	C	53.0441	64.0795	56.5565	60.7603	67.0392	67.7283	56.6526	59.6983	59.9579	72.7725	66.1336	71.4982	67.8088	86.0156	59.655	68.6608	56.1191	65.4683	54.9825	66.2339	59.5854	73.0805	52.1353	60.2302	NA	NA	NA	NA	NA	NA	NA	NA	53.0441	63.848	53.2456	60.4152	57.3683	67.7283	50.176	59.6983	1	133	111	89	243	1	309
46	4	H	NA	53.0441	57.9427	56.8168	57.3107	68.2129	49.8686	70.0778	NA	59.9579	98.584	108.723	105.67	109.981	75.9468	61.7229	NA	56.1191	98.2813	107.75	106.864	127.069	78.8896	75.8935	NA	NA	NA	NA	NA	NA	NA	NA	NA	53.0441	57.9427	56.8168	57.3107	68.2129	49.8686	61.6297	NA	1	1	1	1	1	1
46	5	C	74.6551	51.3646	63.5399	55.7178	59.2057	49.0138	NA	NA	72.8501	59.5341	72.7682	61.9258	63.6635	54.118	NA	NA	70.9233	51.532	67.0437	55.3384	58.448	46.6489	NA	NA	NA	NA	NA	NA	NA	NA	NA	NA	70.8973	49.043	63.5399	53.7249	56.2174	40.5125	NA	NA	397	265	1	243	265	221	NA
46	6	H	NA	NA	61.1418	55.7797	52.7839	60.9373	46.2651	NA	NA	NA	90.7504	103.422	99.9079	109.931	79.9742	NA	NA	NA	89.3544	102.447	98.1937	109.772	79.9857	NA	NA	NA	NA	NA	NA	NA	NA	NA	NA	NA	61.1418	55.7797	52.7839	60.9373	46.2651	NA	NA	NA	1	1	1	1	1
46	7	C	64.7587	54.3396	55.9514	65.2676	30.6271	49.9476	36.3718	57.5965	71.3836	60.2437	60.8713	74.6157	36.2685	63.5788	61.1667	53.2717	65.7886	56.3705	58.154	68.9292	27.9284	49.8076	46.9933	47.7603	NA	NA	NA	NA	NA	NA	NA	NA	64.6793	54.3396	55.3366	65.1615	23.6461	46.895	36.3718	43.06	111	1	133	67	221	177	1
46	8	H	NA	64.7587	56.1667	62.2954	45.9497	64.2764	41.8706	53.2216	NA	71.3836	97.665	106.989	95.9846	107.594	59.5393	71.1126	NA	65.7886	96.9304	109.146	92.0778	113.902	62.8258	70.327	NA	NA	NA	NA	NA	NA	NA	NA	NA	64.6793	56.1667	62.2954	45.9497	64.2764	41.8706	53.2216	NA	111	1	1	1	1	1
46	9	C	96.5489	13.5092	63.0921	83.2188	68.4884	NA	67.589	62.0641	96.3106	104.013	106.979	117.607	114.065	NA	80.0735	84.7848	96.2639	97.0281	106.848	115.832	114.878	NA	97.8883	83.4136	NA	NA	NA	NA	NA	NA	NA	NA	96.2268	13.5092	63.0921	83.2188	68.4884	NA	67.589	62.0641	507	1	1	1	1	NA	1
46	11	C	58.6989	74.5097	56.9106	62.8134	63.4899	50.4156	62.7637	45.3918	60.5817	83.5648	65.7942	73.9638	78.5705	70.5835	69.2012	62.7542	58.7497	80.813	60.6702	66.0608	68.1912	59.0048	62.5582	57.0021	NA	NA	NA	NA	NA	NA	NA	NA	58.1094	74.5097	55.0402	62.0398	62.5631	50.4156	62.162	45.3918	133	1	111	111	111	1	397
46	12	H	68.6397	58.6717	49.4806	52.4211	NA	44.8378	59.8714	61.9812	117.05	60.574	97.8625	110.305	NA	88.6017	66.9387	68.2362	116.009	58.7541	94.0987	110.99	NA	89.9709	68.8429	71.4209	NA	NA	NA	NA	NA	NA	NA	NA	68.6397	58.1149	49.4806	52.4211	NA	44.8378	59.8714	61.9812	1	133	1	1	NA	1	1
46	13	C	60.8985	46.209	65.7978	59.515	NA	NA	37.0231	40.9298	67.1944	49.5783	74.6376	71.4817	NA	NA	69.6854	45.2422	63.7111	47.3003	66.555	62.9164	NA	NA	51.3047	57.0336	NA	NA	NA	NA	NA	NA	NA	NA	60.8985	45.9307	63.987	59.1209	NA	NA	37.0231	37.8081	1	111	111	89	NA	NA	1
46	14	H	53.9335	60.9607	51.1641	63.5139	51.2083	66.6017	43.4002	56.0641	98.756	67.2143	88.015	136.458	106.064	84.3125	50.5406	62.9075	95.617	63.7036	85.3277	134.925	107.852	85.7539	56.0293	67.8404	NA	NA	NA	NA	NA	NA	NA	NA	53.9335	60.9607	51.1641	63.5139	51.2083	66.6017	43.4002	56.0641	1	1	1	1	1	1	1
46	15	C	56.5828	69.6862	56.0207	71.4661	59.5001	NA	58.3621	23.916	63.7736	81.0474	58.1936	78.4877	67.0924	NA	68.6105	58.1386	58.2958	72.9277	56.8488	70.5579	58.438	NA	57.8831	56.6014	NA	NA	NA	NA	NA	NA	NA	NA	56.5828	69.6862	56.0207	70.5292	58.1692	NA	53.5833	23.916	1	1	1	463	485	NA	243
46	16	H	53.1237	56.5862	61.597	60.3203	54.7016	NA	49.8112	61.8534	97.8728	63.7625	115.109	105.357	126.12	NA	80.3141	65.0657	95.0717	58.2903	113.239	105.231	126.32	NA	80.2383	68.7113	NA	NA	NA	NA	NA	NA	NA	NA	53.1237	56.5862	61.597	60.3203	54.7016	NA	49.8112	61.8534	1	1	1	1	1	NA	1
46	17	C	NA	69.9408	54.2803	65.3454	56.5742	NA	25.288	NA	NA	75.7399	64.8771	78.4649	67.2334	NA	56.9553	NA	NA	70.0758	59.4024	71.2565	59.3919	NA	41.3652	NA	NA	NA	NA	NA	NA	NA	NA	NA	NA	69.1719	54.2803	65.3454	56.1724	NA	25.288	NA	NA	265	1	1	89	NA	1
46	18	H	NA	NA	54.1531	67.4795	NA	60.2861	61.06	33.5166	NA	NA	109.858	120.11	NA	108.447	83.7508	53.6162	NA	NA	107.875	119.951	NA	117.014	83.805	52.1085	NA	NA	NA	NA	NA	NA	NA	NA	NA	NA	54.1531	67.4795	NA	60.2861	61.06	33.5166	NA	NA	1	1	NA	1	1
46	19	C	56.6046	94.8209	95.6957	91.6414	91.1301	89.7419	86.2467	89.9969	105.809	94.9046	95.9433	91.5985	91.1471	84.2747	86.2467	89.0396	55.9929	94.8205	95.7006	91.643	91.1294	89.782	86.2467	90.0072	NA	NA	NA	NA	NA	NA	NA	NA	55.5796	94.8192	95.6957	91.596	91.1294	84.0437	86.2467	88.9984	375	661	23	853	287	853	837
48	1	C	83.7107	96.5207	81.6558	67.4241	62.0793	89.7617	82.0756	73.0582	82.5708	96.3889	87.8403	71.8913	61.7477	92.4009	87.8946	92.9035	81.2616	96.2323	86.0264	70.9899	63.0332	92.6457	89.4349	89.1384	NA	NA	NA	NA	NA	NA	NA	NA	81.2449	96.2165	81.6558	67.4241	61.0545	89.7617	82.0756	73.0582	419	595	1	1	727	1	1
48	2	H	NA	13.4104	63.0626	83.224	68.2996	NA	67.6156	62.1382	NA	104.109	106.971	117.6	114.114	NA	80.0875	84.8173	NA	97.0931	106.863	115.878	114.876	NA	97.8972	83.5039	NA	NA	NA	NA	NA	NA	NA	NA	NA	13.4104	63.0626	83.224	68.2996	NA	67.6156	62.1382	NA	1	1	1	1	NA	1
48	3	C	52.6781	83.4596	68.9157	81.158	82.299	65.2807	75.6378	40.9293	71.2874	85.1804	77.4878	83.9431	86.6399	91.1972	82.0024	72.9313	57.4306	83.0623	71.5257	79.8713	88.547	81.5721	79.5385	80.9476	NA	NA	NA	NA	NA	NA	NA	NA	52.6781	83.0338	68.1418	79.7534	82.299	65.2807	75.6378	39.87	1	463	111	485	1	1	1
48	4	H	NA	54.5509	67.8343	45.8023	63.3286	77.1484	64.3023	40.6973	NA	106.754	99.3711	49.2381	95.3532	113.948	94.5889	55.1544	NA	104.258	98.8434	52.0482	96.7432	124.233	114.539	60.519	NA	NA	NA	NA	NA	NA	NA	NA	NA	54.5509	67.8343	45.8023	63.3286	77.1484	64.3023	40.6973	NA	1	1	1	1	1	1
48	5	C	65.8797	NA	87.2914	76.2976	71.6406	78.4106	50.3671	47.8901	58.261	NA	93.9185	91.8943	82.9432	89.9048	77.5668	88.4541	63.2993	NA	93.1524	86.0683	82.0932	85.2759	62.4309	68.3209	NA	NA	NA	NA	NA	NA	NA	NA	58.2419	NA	87.2914	76.2976	71.6406	72.8046	49.266	47.4707	853	NA	1	1	1	133	111
48	6	H	NA	NA	59.8816	89.6319	75.232	79.9015	77.3103	77.7912	NA	NA	96.9701	115.132	112.174	108.838	110.891	82.5113	NA	NA	95.6314	113.623	110.331	116.404	127.629	119.211	NA	NA	NA	NA	NA	NA	NA	NA	NA	NA	59.8816	89.6319	75.232	79.9015	77.3103	76.8072	NA	NA	1	1	1	1	1
48	7	C	66.8062	NA	70.734	59.2979	66.1178	64.6519	74.2939	48.8743	70.0089	NA	83.5	76.4674	68.5958	74.1243	77.1388	89.7463	64.5211	NA	77.2888	70.5833	67.767	63.012	84.7347	71.6149	NA	NA	NA	NA	NA	NA	NA	NA	62.6268	NA	70.5617	59.2979	66.0641	62.9274	74.2939	46.8433	287	NA	45	1	23	397	1
48	8	H	NA	NA	63.7394	80.6768	65.4688	75.8408	48.9968	50.9288	NA	NA	105.023	105.963	108.192	116.995	80.1058	63.8272	NA	NA	103.101	105.539	106.787	124.358	95.3332	60.7213	NA	NA	NA	NA	NA	NA	NA	NA	NA	NA	63.7394	80.6768	65.4688	75.8408	48.9968	50.9288	NA	NA	1	1	1	1	1
48	11	C	67.8661	84.1167	66.9607	63.8971	52.7913	51.7693	NA	80.4394	89.092	85.163	83.7051	79.6493	82.4918	78.4363	NA	101.239	71.3886	84.0103	74.908	76.1615	73.9325	63.0234	NA	76.5719	NA	NA	NA	NA	NA	NA	NA	NA	67.8661	83.6975	66.9607	63.8971	52.7913	51.7693	NA	50.0962	1	661	1	1	1	1	NA
48	12	H	NA	74.4772	63.3267	74.9135	83.4898	83.1159	48.2624	44.7733	NA	107.782	93.2756	119.175	130.595	117.42	66.3029	58.6827	NA	103.044	87.5515	117.618	137.814	118.322	66.6479	62.704	NA	NA	NA	NA	NA	NA	NA	NA	NA	74.4772	63.3267	74.9135	83.4898	83.1159	48.2624	44.7733	NA	1	1	1	1	1	1
48	13	C	66.3428	98.5552	75.3317	84.3203	74.7753	57.8408	67.4615	39.4164	61.6126	98.4425	75.0177	101.398	89.8373	75.1773	76.0241	61.8242	61.1379	98.9983	72.2086	90.3634	78.8785	63.881	71.0502	41.9031	NA	NA	NA	NA	NA	NA	NA	NA	60.3049	98.4207	71.9848	84.3203	74.7753	57.8408	61.7996	33.6101	529	854	595	1	1	1	111
48	14	H	NA	NA	72.1407	68.5264	48.2593	70.9388	46.9268	32.7857	NA	NA	111.493	110.706	122.987	116.286	76.1035	58.4396	NA	NA	109.967	105.669	124.633	128.389	93.778	63.3695	NA	NA	NA	NA	NA	NA	NA	NA	NA	NA	72.1407	68.5264	48.2593	70.9388	46.9268	32.7857	NA	NA	1	1	1	1	1
48	15	C	NA	NA	68.7706	91.2237	60.7965	76.7459	63.5515	51.4385	NA	NA	77.7335	91.5191	79.7846	60.9932	76.8758	61.5088	NA	NA	70.8388	87.1814	68.566	72.3739	69.5253	57.5813	NA	NA	NA	NA	NA	NA	NA	NA	NA	NA	68.7344	87.1309	60.7965	60.9516	63.5515	44.1827	NA	NA	45	463	1	854	1
48	16	H	NA	NA	76.0774	51.7968	69.8508	50.7889	64.4512	46.3863	NA	NA	126.382	106.561	115.765	100.038	70.2335	49.6202	NA	NA	121.992	102.938	115.649	108.705	91.5131	87.4788	NA	NA	NA	NA	NA	NA	NA	NA	NA	NA	76.0774	51.7968	69.8508	50.7889	64.4512	45.1271	NA	NA	1	1	1	1	1
48	17	C	NA	45.8813	63.8065	74.0334	44.4192	45.8086	35.2133	30.5874	NA	51.569	68.9103	74.0765	72.5304	78.0541	40.1172	60.7715	NA	46.8057	67.1298	70.5639	56.507	57.0267	22.4189	54.6872	NA	NA	NA	NA	NA	NA	NA	NA	NA	45.8813	63.8065	69.8965	44.334	45.8086	17.6013	30.5874	NA	1	1	595	23	1	287
48	18	H	45.8813	55.2285	65.5536	44.5374	35.2084	55.0972	39.1842	75.3561	51.569	56.9295	75.5546	55.4646	55.4856	62.0253	59.707	75.1523	46.8057	52.246	69.9434	46.2909	40.6135	52.1087	47.3837	75.3607	NA	NA	NA	NA	NA	NA	NA	NA	45.8813	52.0707	65.5536	42.9661	35.1696	51.4089	36.852	75.1476	1	309	1	111	23	353	133
47	1	H	63.4231	61.0842	62.6781	68.3216	70.0093	76.6272	84.9504	84.022	72.6453	119.202	121.96	123.832	110.972	118.015	108.311	95.6763	68.686	117.165	118.158	121.826	113.729	124.867	115.456	98.4113	NA	NA	NA	NA	NA	NA	NA	NA	63.4231	61.0842	62.6781	68.3216	70.0093	76.6272	84.9504	84.022	1	1	1	1	1	1	1
47	2	C	73.683	NA	70.2432	48.9735	97.3171	63.4104	75.727	NA	72.002	NA	77.8336	54.3288	120.016	89.4612	103.974	NA	71.3076	NA	73.7797	52.09	109.987	75.7367	82.7835	NA	NA	NA	NA	NA	NA	NA	NA	NA	71.002	NA	70.2432	48.9735	97.3171	63.4104	74.4457	NA	265	NA	1	1	1	1	111
47	3	H	56.1346	71.2542	43.8939	88.6034	92.6864	62.3501	65.7247	74.628	120.185	123.547	97.8285	111.084	121.282	94.9646	84.6757	89.3158	110.468	115.218	95.5241	114.214	127.155	104.026	102.227	113.537	NA	NA	NA	NA	NA	NA	NA	NA	56.1346	71.2542	43.8939	88.6034	92.6864	62.3501	65.7247	74.628	1	1	1	1	1	1	1
47	4	H	NA	NA	65.8823	75.0471	73.1403	65.2241	64.2281	66.0113	NA	NA	72.2454	85.3956	85.5721	109.756	94.7018	84.9326	NA	NA	66.8673	78.6035	77.5257	83.7708	69.9338	67.7624	NA	NA	NA	NA	NA	NA	NA	NA	NA	NA	65.8823	75.0471	73.1403	60.4071	60.1162	62.5345	NA	NA	1	1	1	111	111
47	5	C	59.7701	64.2485	71.3123	77.3664	91.0812	57.6018	NA	NA	110.509	111.086	105.052	115.64	114.278	88.8431	NA	NA	109.328	104.403	103.278	112.774	113.643	95.9753	NA	NA	NA	NA	NA	NA	NA	NA	NA	NA	59.7701	64.2485	71.3123	77.3664	91.0812	57.6018	NA	NA	1	1	1	1	1	1	NA
47	6	H	60.3733	NA	85.648	61.2749	86.7679	66.4743	79.4115	NA	59.7421	NA	107.727	65.311	116.232	96.8477	103.311	NA	59.3483	NA	95.3344	62.7563	105.563	81.1233	87.5072	NA	NA	NA	NA	NA	NA	NA	NA	NA	59.291	NA	85.648	61.2749	86.7679	66.3666	78.8682	NA	397	NA	1	1	1	23	89
47	7	H	74.6349	64.5149	49.3199	72.8491	69.8158	59.4762	65.9428	56.5966	102.763	108.017	93.8512	109.165	136.442	87.4493	85.4158	63.1232	97.6013	102.465	91.5793	109.743	136.277	94.9251	85.2868	50.4711	NA	NA	NA	NA	NA	NA	NA	NA	74.6349	64.5149	49.3199	72.8491	69.8158	59.4762	65.9428	50.468	1	1	1	1	1	1	1
47	8	C	NA	53.3202	69.4291	81.6446	78.2409	67.0947	61.8088	76.9176	NA	49.9138	80.2687	115.032	95.2179	95.8306	82.5398	89.0735	NA	48.9026	72.4888	100.964	83.0167	80.5187	70.4549	82.4474	NA	NA	NA	NA	NA	NA	NA	NA	NA	48.9003	69.4291	81.6446	78.2409	67.0947	61.208	75.0511	NA	419	1	1	1	1	111
47	9	H	NA	60.542	60.5573	70.7532	76.2658	74.3272	67.7357	76.133	NA	116.81	108.482	122.999	102.446	102.286	86.2758	73.7996	NA	112.253	103.673	123.504	106.396	109.423	92.0246	73.94	NA	NA	NA	NA	NA	NA	NA	NA	NA	60.542	60.5573	70.7532	76.2658	74.3272	67.7357	67.9476	NA	1	1	1	1	1	1
47	10	H	67.8454	74.5224	73.4072	73.2417	78.8441	70.1084	79.7459	75.4119	66.941	66.5066	100.821	76.4078	104.879	91.8329	90.4411	81.196	66.466	65.3458	83.593	75.3411	92.8743	74.665	75.3548	86.7538	NA	NA	NA	NA	NA	NA	NA	NA	66.4533	65.0743	73.4072	73.2417	78.8441	69.131	74.8299	72.5923	419	397	1	1	1	221	375
47	11	C	NA	65.6097	72.8046	73.2211	71.1847	69.9746	85.788	61.2559	NA	106.827	119.443	106.461	117.918	92.1628	85.4967	76.6673	NA	106.126	118.795	105.121	120.539	109.535	98.4505	70.4056	NA	NA	NA	NA	NA	NA	NA	NA	NA	65.6097	72.8046	73.2211	71.1847	69.9746	82.3795	60.7907	NA	1	1	1	1	1	705
47	12	H	61.9366	63.6544	69.277	75.4393	NA	68.2649	NA	66.4816	59.2009	47.3581	79.1834	79.0998	NA	91.2907	NA	69.7429	60.0588	52.9322	76.5106	76.4088	NA	76.7161	NA	70.9723	NA	NA	NA	NA	NA	NA	NA	NA	59.1509	47.3016	69.277	75.4393	NA	65.0732	NA	60.701	855	855	1	1	NA	111	NA
47	13	H	56.0677	70.2381	71.0037	74.7878	NA	NA	NA	79.9114	112.61	108.334	108.597	117.056	NA	NA	NA	69.1222	109.506	101.822	107.043	114.723	NA	NA	NA	66.5003	NA	NA	NA	NA	NA	NA	NA	NA	56.0677	70.2381	71.0037	74.7878	NA	NA	NA	64.5166	1	1	1	1	NA	NA	NA
47	14	C	70.8622	61.7036	68.9932	60.7615	80.5529	70.8551	68.3005	61.9585	79.0525	63.7625	80.8647	70.1527	91.6319	76.5814	79.0014	80.1026	77.1936	66.3476	77.5051	65.677	89.5378	75.3548	71.9672	69.5175	NA	NA	NA	NA	NA	NA	NA	NA	70.8622	61.7036	68.9932	59.8135	80.5529	70.8551	67.3891	60.3314	1	1	1	133	1	1	111
47	15	H	85.8386	71.4754	47.7499	57.8615	73.6913	NA	67.6712	67.8001	114.159	109.708	109.227	108.905	120.369	NA	94.503	82.0114	115.73	111.226	105.799	105.534	122.435	NA	103.667	91.5452	NA	NA	NA	NA	NA	NA	NA	NA	85.8386	71.4754	47.7499	57.8615	73.6913	NA	67.6712	67.8001	1	1	1	1	1	NA	1
47	16	H	87.3035	51.8426	56.6079	70.8811	82.9001	NA	73.6078	73.5757	94.9148	60.5482	54.2736	78.2642	88.344	NA	97.7962	85.085	93.96	56.8162	55.2989	74.5471	82.9011	NA	86.8027	77.1733	NA	NA	NA	NA	NA	NA	NA	NA	87.3035	51.8426	54.2165	70.8811	82.4541	NA	73.6078	73.5757	1	1	771	1	243	NA	1
47	17	C	NA	67.0196	64.2025	71.8246	80.9361	NA	66.1263	NA	NA	96.1376	112.876	101.701	118.411	NA	95.424	NA	NA	94.7344	109.015	100.095	116.707	NA	102.762	NA	NA	NA	NA	NA	NA	NA	NA	NA	NA	67.0196	64.2025	71.8246	80.9361	NA	66.1263	NA	NA	1	1	1	1	NA	1
47	18	H	NA	63.1314	59.1206	71.15	NA	77.7695	65.3254	64.444	NA	61.8832	67.4848	90.4133	NA	95.9279	107.311	85.9736	NA	62.6248	65.1665	89.1211	NA	83.4179	85.1899	73.9017	NA	NA	NA	NA	NA	NA	NA	NA	NA	61.83	59.1206	71.15	NA	77.7695	65.3254	64.444	NA	749	1	1	NA	1	1
47	19	H	63.1582	73.9314	64.2463	72.2998	72.384	76.5562	78.0912	73.9925	110.319	119.611	116.942	109.763	101.017	118.002	109.532	90.9879	102.287	118.167	115.758	106.868	102.069	119.632	117.816	103.144	NA	NA	NA	NA	NA	NA	NA	NA	63.1582	73.9314	64.2463	72.2998	72.384	76.5562	78.0912	73.9718	1	1	1	1	1	1	1
47	20	C	NA	79.4674	NA	74.6404	89.9639	NA	79.9965	75.1168	NA	86.3669	NA	80.4511	97.0535	NA	95.5717	96.6794	NA	84.2567	NA	80.8933	93.787	NA	86.8826	88.109	NA	NA	NA	NA	NA	NA	NA	NA	NA	79.4674	NA	74.6404	89.9639	NA	79.9965	75.1168	NA	1	NA	1	1	NA	1
49	1	H	77.2595	75.6494	75.8883	80.3371	76.3938	77.2441	75.8406	46.5878	142.291	115.271	93.2719	105.735	121.55	112.555	73.8985	67.1133	134.632	114.743	93.3161	106.311	124.87	130.282	75.9318	112.215	142.474	115.349	92.9515	106.369	121.867	113.012	76.0286	63.9605	77.2595	75.6494	75.8883	80.3371	76.3938	77.2441	73.7623	46.5878	1	1	1	1	1	1	1001
49	2	C	57.6505	11.7404	56.8249	88.7734	68.7121	NA	54.6649	39.828	55.6516	7.58818	52.6266	104.354	79.458	NA	80.8513	77.5249	55.3986	5.14368	53.1287	93.3064	73.6056	NA	65.3199	66.9664	55.6386	7.56731	52.4851	100.997	77.8677	NA	75.2364	76.2096	55.3766	4.75906	52.3387	88.7734	68.7121	NA	54.6649	39.828	463	507	903	1	1	NA	1
49	3	H	66.7789	72.3004	84.5617	94.6046	80.097	71.9064	54.086	53.3635	110.038	117.886	114.474	120.61	115.872	109.12	78.0732	64.9613	107.75	116.312	112.832	118.435	115.69	105.425	78.9692	70.5381	110.196	118.039	114.348	120.598	115.281	107.685	74.9743	57.4677	66.7789	72.3004	84.5617	94.6046	80.097	71.9064	54.086	48.7863	1	1	1	1	1	1	1
49	4	C	56.559	61.3383	84.5844	16.3016	84.8012	60.9137	55.4082	40.1824	55.6141	61.1649	88.5557	38.3317	94.0868	92.4936	86.1822	65.2849	54.0438	59.6233	85.1263	32.9376	88.2581	75.1804	66.1207	44.3628	55.4331	60.3457	87.6818	37.4567	93.0464	88.4375	79.6303	62.9675	53.6856	59.6089	84.4811	16.3016	84.6765	60.9137	53.6533	33.7721	375	441	67	1	67	1	111
49	5	H	36.1282	NA	81.3627	78.5023	83.8598	72.7652	46.806	56.6021	120.962	NA	109.785	108.432	122.949	110.717	77.5545	74.1693	115.117	NA	110.319	108.555	120.923	114.125	86.17	75.0931	121.354	NA	109.672	108.422	122.552	110.296	75.4293	65.3468	36.1282	NA	81.3627	78.5023	83.8598	72.7652	46.806	56.6021	1	NA	1	1	1	1	1
49	6	C	76.2066	68.906	67.4018	76.313	80.2661	66.5644	54.3377	49.6383	83.2367	65.5275	80.6224	88.1238	101.289	92.1251	91.0926	74.504	78.18	64.4618	71.8978	77.096	89.3472	72.7836	65.2053	54.2918	82.021	64.8668	79.1231	85.764	98.9276	87.71	83.0946	68.7213	76.2066	64.1886	67.4018	75.8881	80.2661	66.493	54.2289	47.5553	1	639	1	111	1	45	23
49	7	H	60.7151	66.8495	76.7315	88.6552	74.0883	72.4942	58.3283	61.0261	112.758	112.297	111.169	121.945	110.436	104.279	78.6863	62.2644	107.199	111.869	109.149	122.837	113.873	108.85	99.8365	80.1155	112.326	112.152	110.481	121.825	109.573	103.391	75.5956	60.2086	60.7151	66.8495	76.7315	88.6552	74.0883	72.4942	56.4083	58.0912	1	1	1	1	1	1	111
49	8	C	NA	76.2734	80.4556	72.8499	83.8681	78.8359	53.9307	39.6641	NA	74.875	86.0684	80.8513	96.3138	104.979	82.8467	68.6177	NA	73.759	83.3158	74.6115	86.2937	94.2056	67.2463	43.8156	NA	74.2355	85.2959	79.4856	92.3221	101.008	78.7323	64.5178	NA	73.6978	80.4556	72.7565	83.8681	78.8359	53.9307	39.6641	NA	573	1	45	1	1	1
49	9	H	126.622	106.077	113.621	113.046	109.095	126.034	100.856	88.386	130.334	107.136	114.53	112.784	106.948	118.616	94.7428	67.3525	126.595	106.095	113.61	113.091	109.097	126.126	100.855	88.3306	128.738	106.701	113.88	112.922	107.023	118.449	93.6165	59.7605	126.458	106.067	113.04	112.224	106.948	118.403	93.5999	58.8784	595	375	683	551	991	881	881
49	10	C	52.9352	72.3414	73.7734	93.7896	NA	78.7119	78.9422	55.08	54.8323	73.061	76.9351	103.413	NA	88.819	96.3487	69.6059	52.9687	72.3055	73.763	93.5956	NA	78.633	78.9	55.3242	54.5933	72.2711	76.092	101.408	NA	85.9974	91.7788	67.4748	52.9352	71.1741	73.7607	93.5845	NA	78.6118	78.8448	54.6255	1	551	397	419	NA	463	111
49	11	H	64.772	75.8808	62.776	80.4853	88.1926	60.7783	NA	45.684	139.734	115.112	90.993	123.725	130.716	104.526	NA	66.2644	129.633	112.857	90.6212	121.409	131.2	112.444	NA	68.4506	139.878	115.086	90.7452	123.179	130.249	104.228	NA	58.7025	64.772	75.8808	62.776	80.4853	88.1926	60.7783	NA	45.684	1	1	1	1	1	1	NA
49	12	C	71.5373	79.71	87.1993	81.8418	80.3719	69.2966	48.7136	67.6618	65.3244	76.4308	92.2407	98.4532	96.1619	99.9789	83.25	64.3943	62.8317	74.7912	87.9657	88.0527	84.1136	76.9713	64.8518	61.783	64.8863	76.3096	91.6778	96.4411	92.9698	94.9037	76.6874	57.4937	62.2799	74.762	87.1993	81.8418	80.3719	69.0877	48.4952	50.8674	331	463	1	1	1	243	45
49	13	H	51.2815	60.6866	64.8803	71.2508	100.654	73.763	60.3668	72.6441	100.959	111.052	92.2854	116.089	55.4782	118.394	88.7792	78.3338	93.0042	106.008	91.0235	113.727	56.694	119.606	90.9315	96.0459	100.51	110.594	92.2183	116.058	55.7639	118.328	86.1111	72.7337	51.2815	60.6866	64.8803	71.2508	55.1285	73.763	60.3668	70.4694	1	1	1	1	639	1	1
49	14	C	42.2663	NA	93.7202	76.7126	55.54	46.3537	46.7224	66.8497	34.1315	NA	108.246	83.9827	84.8119	74.0335	80.099	63.0775	37.1945	NA	99.9091	81.2715	59.8114	57.4704	60.0543	44.6998	34.1653	NA	106.426	83.8974	76.8871	66.5758	75.0666	65.3956	34.0987	NA	93.7202	76.7126	53.2996	46.3537	46.7224	40.8646	903	NA	1	1	243	1	1
49	15	H	63.071	78.085	76.7984	83.6455	73.0633	68.3749	48.0991	55.9531	130.357	129.265	109.458	128.177	106.645	95.6463	68.6026	59.3639	125.026	125.859	110.302	129.138	112.159	105.606	60.5366	64.0532	130.258	129.212	109.378	127.895	106.6	92.3685	60.0265	57.4288	63.071	78.085	76.7984	83.6455	73.0633	68.3749	40.4635	52.3867	1	1	1	1	1	1	199
49	16	C	NA	107.122	77.8917	92.2355	86.4485	63.8289	60.2311	80.0481	NA	112.478	94.7258	143.09	112.097	91.9624	92.9111	76.135	NA	109.258	84.2732	110.975	91.4893	69.843	75.884	62.5032	NA	112.036	92.799	135.602	107.594	91.9592	88.9474	73.3358	NA	107.035	77.8917	92.2355	85.4398	62.2342	60.2311	61.3948	NA	155	1	1	221	199	1
49	17	H	67.1474	75.3623	78.8399	80.2834	73.6068	54.8608	29.7949	65.5622	123.987	103.806	103.807	127.125	119.943	98.3758	39.1108	71.7157	120.351	100.986	101.697	124.506	123.701	110.918	43.2743	99.3808	124.241	103.908	103.452	126.662	119.018	97.7589	31.8088	70.0427	67.1474	75.3623	78.8399	80.2834	73.6068	54.8608	21.4058	65.5622	1	1	1	1	1	1	155
49	18	C	79.286	87.4482	84.0363	94.0323	64.3194	78.9202	52.0291	105.849	97.7445	88.2189	116.988	114.503	92.6148	99.8231	69.7668	111.9	87.4156	88.5134	102.93	98.1775	66.5738	77.1916	67.8013	105.189	97.1512	88.328	115.119	112.484	85.0913	93.9073	67.6431	115.161	79.286	87.4482	84.0363	93.6974	62.7583	72.7574	52.0291	104.011	1	1	1	111	111	221	1
49	19	H	68.666	58.133	57.3765	63.7067	56.5569	38.4077	62.4621	NA	110.849	115.939	97.5639	110.998	100.051	71.006	69.2188	NA	106.201	111.953	91.7146	109.581	109.645	77.7119	90.5962	NA	110.968	115.745	97.6815	111.229	100.653	69.2523	66.5827	NA	68.666	58.133	57.3765	63.7067	56.5569	38.4077	62.4621	NA	1	1	1	1	1	1	1
49	20	C	57.4223	69.1753	75.8316	69.0659	NA	NA	NA	NA	58.4474	67.8446	90.0897	96.1589	NA	NA	NA	NA	57.6835	67.2194	80.2071	80.2589	NA	NA	NA	NA	58.5976	67.1674	87.5521	91.9301	NA	NA	NA	NA	56.2791	66.5642	75.8316	69.0659	NA	NA	NA	NA	177	727	1	1	NA	NA	NA
50	1	C	89.5187	76.2088	87.2855	93.1057	81.8382	68.0685	53.1521	48.1449	88.2597	72.3951	102.366	111.492	110.263	91.0389	79.7554	72.955	87.0725	73.1666	96.4326	100.234	97.4093	75.4573	66.362	60.022	NA	NA	NA	NA	NA	NA	NA	NA	86.7744	72.3798	87.2855	93.1057	81.8382	67.9228	53.1521	48.1449	507	857	1	1	1	45	1
50	2	H	73.487	7.29472	65.3052	93.339	90.1575	NA	70.7706	79.7513	127.336	145.928	114.396	118.319	120.753	NA	78.4089	74.5837	116.69	131.719	112.8	118.556	119.75	NA	84.4882	75.3864	NA	NA	NA	NA	NA	NA	NA	NA	73.487	7.29472	65.3052	93.339	90.1575	NA	70.7706	63.9122	1	1	1	1	1	NA	1
50	3	C	NA	NA	NA	NA	NA	NA	NA	NA	NA	NA	NA	NA	NA	NA	NA	NA	NA	NA	NA	NA	NA	NA	NA	NA	NA	NA	NA	NA	NA	NA	NA	NA	NA	NA	NA	NA	NA	NA	NA	NA	NA	NA	NA	NA	NA	NA	NA
50	4	H	NA	NA	NA	NA	NA	NA	NA	NA	NA	NA	NA	NA	NA	NA	NA	NA	NA	NA	NA	NA	NA	NA	NA	NA	NA	NA	NA	NA	NA	NA	NA	NA	NA	NA	NA	NA	NA	NA	NA	NA	NA	NA	NA	NA	NA	NA	NA
50	5	C	67.434	NA	80.9064	91.2468	73.7418	46.1604	62.0619	54.0537	58.8356	NA	80.9787	95.2796	88.3555	55.6423	71.0124	55.3584	59.2286	NA	80.6554	95.2009	87.3973	56.7139	68.1003	55.2714	NA	NA	NA	NA	NA	NA	NA	NA	58.7993	NA	79.3	90.89	73.7418	46.1604	56.3107	52.5015	639	NA	199	133	1	1	133
50	6	H	73.1158	90.4983	90.5683	79.5963	82.9643	56.1	37.1284	52.7898	135.496	121.617	118.774	109.563	112.511	99.5884	62.8828	67.0501	137.706	121.502	118.247	110.48	112.592	99.8687	66.932	68.6865	NA	NA	NA	NA	NA	NA	NA	NA	73.1158	90.4983	90.5683	79.5963	82.9643	56.1	37.1284	52.7898	1	1	1	1	1	1	1
50	7	C	60.836	72.9605	95.8398	103.653	73.9534	65.2073	51.8195	23.0354	63.1866	71.3362	104.006	118.639	100.059	100.984	80.9585	45.3301	63.4118	72.3951	99.2564	110.966	82.7007	83.2844	67.1872	30.4021	NA	NA	NA	NA	NA	NA	NA	NA	59.5383	71.262	95.8398	103.653	73.9534	65.2073	51.8195	23.0354	111	857	1	1	1	1	1
50	8	H	111.123	94.2879	NA	78.6359	68.2796	41.7416	83.2991	45.3614	123.872	112.359	NA	106.497	120.228	90.1998	75.9673	54.2937	119.646	110.054	NA	108.136	120.21	93.3839	78.8491	68.216	NA	NA	NA	NA	NA	NA	NA	NA	110.326	94.2879	NA	78.6359	68.2796	41.7416	70.178	45.3614	111	1	NA	1	1	1	111
50	9	C	60.7219	89.1334	98.836	81.1359	86.9781	56.4779	46.8856	46.7841	55.9287	104.391	105.477	101.337	104.746	80.2326	85.4282	69.8423	58.7847	99.6623	102.973	93.1552	93.6558	66.7172	69.733	54.5817	NA	NA	NA	NA	NA	NA	NA	NA	55.885	89.1334	98.836	81.1359	86.9781	56.456	46.8856	46.7841	857	1	1	1	1	23	1
50	10	H	45.4932	80.4403	92.9553	74.1333	NA	74.4283	56.9016	51.1646	106.723	136.847	119.665	105.914	NA	98.8659	113.607	87.7698	104.701	135.22	118.913	106.024	NA	98.7936	120.85	98.6051	NA	NA	NA	NA	NA	NA	NA	NA	45.4932	80.4403	92.9553	74.1333	NA	74.4283	56.9016	51.1646	1	1	1	1	NA	1	1
51	1	C	69.9572	70.6274	66.8114	69.5931	68.5474	68.6197	64.4433	68.857	70.0475	73.1296	67.3262	67.6217	71.4467	55.2444	48.8145	60.8834	69.4934	73.9348	65.904	67.8136	67.8948	53.2756	54.6272	65.3907	NA	NA	NA	NA	NA	NA	NA	NA	68.2752	70.6274	65.5917	67.5371	67.0587	52.1757	47.9887	59.5262	221	1	199	749	265	529	705
51	2	H	61.8706	NA	59.3023	60.7489	69.517	70.8441	59.3085	NA	102.609	NA	98.4115	104.859	105.055	103.092	104.803	NA	95.4654	NA	98.0882	101.78	105.041	107.099	114.445	NA	NA	NA	NA	NA	NA	NA	NA	NA	61.8706	NA	59.3023	60.7489	69.517	70.8441	59.3085	NA	1	NA	1	1	1	1	1
51	3	C	86.0806	86.8434	68.7187	68.2241	70.2126	60.0064	59.7768	70.647	89.3676	86.8434	63.3654	66.4461	61.74	43.1431	46.4998	70.2692	86.6649	86.8434	64.594	69.2107	59.6918	44.2347	53.8131	72.6561	NA	NA	NA	NA	NA	NA	NA	NA	86.0806	86.8434	63.347	66.4261	59.681	41.8884	45.2501	68.0158	1	793	815	858	419	727	705
51	4	H	NA	NA	50.2818	62.9242	71.1027	63.4634	68.0185	69.9561	NA	NA	110.862	111.173	112.334	110.794	96.5977	92.5204	NA	NA	111.343	110.056	114.17	115.741	116.794	120.33	NA	NA	NA	NA	NA	NA	NA	NA	NA	NA	50.2818	62.9242	71.1027	63.4634	68.0185	69.0817	NA	NA	1	1	1	1	1
51	5	C	67.4466	61.868	63.8509	57.8353	68.8624	48.7381	NA	NA	80.3617	60.5619	65.9015	54.5991	67.2496	36.0898	NA	NA	74.8921	61.0752	65.0614	53.376	64.8811	35.2591	NA	NA	NA	NA	NA	NA	NA	NA	NA	NA	67.4466	60.5311	63.8509	53.3248	64.7311	34.4978	NA	NA	1	858	1	463	397	595	NA
51	6	H	69.1163	NA	56.1789	62.4651	66.9929	61.0567	58.4053	NA	124.183	NA	121.705	110.14	102.842	99.6725	104.015	NA	121.459	NA	121.49	109.114	104.621	109.867	109.377	NA	NA	NA	NA	NA	NA	NA	NA	NA	69.1163	NA	56.1789	62.4651	66.9929	61.0567	58.4053	NA	1	NA	1	1	1	1	1
51	7	C	64.1658	72.9852	64.8025	72.8742	60.4133	65.4057	68.6048	84.7297	65.1314	71.9334	63.1266	67.4358	64.0213	40.2158	56.6049	114.574	65.0184	72.8323	62.024	66.6863	60.3083	52.631	70.4512	112.213	NA	NA	NA	NA	NA	NA	NA	NA	64.1658	71.9055	61.6624	66.6332	59.9806	40.165	56.4268	84.7297	1	858	551	463	375	858	858
51	8	H	NA	55.4969	66.7273	60.5671	67.5274	64.4265	64.8577	61.0054	NA	123.721	115.537	107.408	111.073	102.478	101.805	86.9459	NA	121.345	113.464	108.391	112.681	110.813	112.363	105.952	NA	NA	NA	NA	NA	NA	NA	NA	NA	55.4969	66.7273	60.5671	67.5274	64.4265	64.8577	61.0054	NA	1	1	1	1	1	1
51	9	C	NA	73.0328	75.3106	67.3727	51.3635	56.4825	54.6582	77.8005	NA	70.7185	71.2041	69.8062	53.692	78.8836	68.4511	82.4999	NA	70.5073	71.6453	68.641	50.0922	72.8105	62.2833	82.3505	NA	NA	NA	NA	NA	NA	NA	NA	NA	69.8074	70.7959	67.3727	50.0557	56.4825	54.566	77.5539	NA	353	595	1	419	1	23
51	10	H	65.2458	74.8279	70.3762	69.8873	48.384	70.9139	84.8562	106.796	105.924	120.105	117.962	117.161	88.6705	89.9002	108.593	102.361	95.5243	117.898	116.226	118.54	95.5289	104.521	131.481	117.776	NA	NA	NA	NA	NA	NA	NA	NA	65.2458	74.8279	70.3762	69.8873	48.384	70.8469	82.0756	98.1419	1	1	1	1	1	23	111
51	11	C	70.7851	87.5263	68.0038	67.6074	71.3127	73.9024	74.7311	87.1948	73.1075	84.6378	67.9924	60.3432	68.8737	71.6085	71.3264	74.532	71.2994	85.8779	68.7651	60.8526	66.3656	68.2657	80.5049	80.8207	NA	NA	NA	NA	NA	NA	NA	NA	70.4536	84.418	66.8409	60.3349	66.2325	66.6874	71.2659	73.8014	111	749	177	815	397	111	858
51	12	H	56.5488	49.2511	74.7456	61.0763	NA	60.3953	61.1406	77.4313	124.071	136.304	123.207	110.939	NA	97.5361	90.4438	81.1083	119.758	132.51	122.493	108.416	NA	110.968	114.597	99.5032	NA	NA	NA	NA	NA	NA	NA	NA	56.5488	49.2511	74.7456	61.0763	NA	60.3953	61.1406	77.4313	1	1	1	1	NA	1	1
51	13	C	75.3236	65.6353	67.7766	72.9642	NA	NA	56.5851	NA	85.1864	58.4658	62.6719	72.6724	NA	NA	67.9409	NA	81.6595	60.3855	63.7862	70.989	NA	NA	65.6027	NA	NA	NA	NA	NA	NA	NA	NA	NA	75.3236	58.4458	62.6556	70.8712	NA	NA	56.5851	NA	1	858	858	375	NA	NA	1
51	14	H	69.7546	57.1116	74.735	73.0685	56.3735	68.5846	59.6123	51.4933	101.654	120.906	91.5323	110.397	108.614	123.483	95.6669	79.4454	97.8653	118.236	90.7449	108.469	107.104	129.452	109.489	87.0465	NA	NA	NA	NA	NA	NA	NA	NA	69.7546	57.1116	74.735	73.0685	56.3735	68.5846	59.6123	51.4933	1	1	1	1	1	1	1
51	15	C	52.0992	62.5462	79.8513	72.3517	79.3032	NA	62.6577	69.7017	53.4487	60.9087	67.8331	68.3995	72.13	NA	60.2707	68.7595	51.0229	60.9612	73.8878	69.4369	71.5239	NA	63.6665	67.0244	NA	NA	NA	NA	NA	NA	NA	NA	50.5595	60.4108	67.8208	68.0654	71.4917	NA	59.3397	59.2906	353	331	858	749	419	NA	705
51	16	H	75.8773	60.4823	58.9019	64.4119	63.0131	NA	71.889	68.6085	119.143	130.412	103.659	115.906	112.704	NA	104.584	99.0932	113.943	129.743	103.441	114.62	113.167	NA	117.533	112.499	NA	NA	NA	NA	NA	NA	NA	NA	75.8773	60.4823	58.9019	64.4119	63.0131	NA	71.889	68.6085	1	1	1	1	1	NA	1
51	17	C	NA	71.4849	73.5881	75.8275	72.0097	NA	37.9143	NA	NA	63.4034	61.9469	70.3092	64.1623	NA	52.6734	NA	NA	66.9193	65.9188	70.8146	65.1088	NA	29.1354	NA	NA	NA	NA	NA	NA	NA	NA	NA	NA	63.3574	61.9091	70.2945	63.8004	NA	23.6451	NA	NA	858	858	815	749	NA	133
51	18	H	NA	66.358	68.2165	69.1181	NA	70.4414	56.8403	72.7381	NA	122.142	128.693	118.29	NA	118.47	81.0445	80.644	NA	118.601	127.289	114.63	NA	129.155	105.35	96.5868	NA	NA	NA	NA	NA	NA	NA	NA	NA	66.358	68.2165	69.1181	NA	70.4414	56.8403	72.7381	NA	1	1	1	NA	1	1
51	19	C	78.501	81.8077	72.7067	64.0993	52.7547	62.443	61.473	95.8951	75.5294	75.2373	75.7395	62.5412	50.7641	76.5783	78.9579	75.6778	76.5666	79.5927	72.9958	59.9515	52.1946	69.3222	71.2577	77.6852	NA	NA	NA	NA	NA	NA	NA	NA	75.5198	75.1896	71.6931	59.8084	50.6584	62.443	61.3613	70.8118	749	858	199	397	858	1	23
51	20	H	NA	66.5003	NA	68.1563	70.3921	NA	41.9087	52.9628	NA	138.015	NA	122.953	118.595	NA	92.6715	81.4168	NA	133.077	NA	119.872	121.758	NA	122.369	115.358	NA	NA	NA	NA	NA	NA	NA	NA	NA	66.5003	NA	68.1563	70.3921	NA	41.9087	52.9628	NA	1	NA	1	1	NA	1
52	1	H	55.9332	78.4391	NA	81.9214	66.6176	61.7493	57.8859	67.3918	101.162	105.32	NA	46.5428	111.996	120.073	85.8432	74.6907	81.403	103.937	NA	84.1193	109.954	122.158	96.6265	83.6322	NA	NA	NA	NA	NA	NA	NA	NA	55.9332	78.4391	NA	44.2974	66.6176	61.7493	57.8859	62.3655	1	1	NA	858	1	1	1
52	2	C	92.2313	NA	88.0113	94.8608	87.3749	66.9247	59.4629	NA	93.5579	NA	104.522	102.991	95.0652	82.9414	77.6327	NA	91.9963	NA	95.8149	96.4267	85.13	67.416	64.7485	NA	NA	NA	NA	NA	NA	NA	NA	NA	90.9015	NA	88.0113	94.8608	85.0096	64.6266	58.8853	NA	133	NA	1	1	419	133	243
52	3	H	74.61	69.5843	84.1065	82.8826	66.2332	66.2918	45.1555	60.6951	112.862	120.984	126.521	120.126	115.607	107.357	70.7273	60.3658	108.889	116.193	125.221	117.792	115.761	116.565	85.2938	61.0062	NA	NA	NA	NA	NA	NA	NA	NA	74.61	69.5843	84.1065	82.8826	66.2332	66.2918	44.2154	54.4254	1	1	1	1	1	1	111
52	4	C	NA	NA	86.0235	82.6276	79.6081	72.1601	61.2861	50.6171	NA	NA	95.1117	90.6534	94.9859	86.875	85.4215	72.5291	NA	NA	90.1277	83.1149	91.523	80.8183	76.5766	57.1972	NA	NA	NA	NA	NA	NA	NA	NA	NA	NA	86.0235	81.8249	79.6081	72.1601	61.2861	50.6171	NA	NA	1	133	1	1	1
52	5	H	63.5829	84.4317	79.933	71.5099	72.6258	16.2074	NA	NA	92.3407	124.373	115.364	116.478	116.008	82.3841	NA	NA	89.9265	122.779	115.047	115.176	117.989	98.5591	NA	NA	NA	NA	NA	NA	NA	NA	NA	NA	63.5829	84.4317	79.933	71.5099	72.6258	16.2074	NA	NA	1	1	1	1	1	1	NA
52	6	C	79.4901	NA	78.3495	72.5049	72.361	64.1462	64.8811	NA	76.8215	NA	87.2111	79.6706	72.1031	68.8415	78.1392	NA	77.7901	NA	84.2633	74.7303	73.3599	66.4569	73.6157	NA	NA	NA	NA	NA	NA	NA	NA	NA	76.8053	NA	78.3495	72.1316	72.0978	63.9426	64.8811	NA	858	NA	1	111	617	111	1
52	7	H	67.7292	86.3407	84.9864	78.0034	106.474	73.3639	72.362	68.089	92.354	109.866	123.939	108.746	150.758	108.778	103.789	86.2437	88.8517	109.834	120.116	107.732	150.48	108.991	120.176	110.602	NA	NA	NA	NA	NA	NA	NA	NA	67.7292	86.3407	84.9864	78.0034	106.474	73.3639	72.362	68.089	1	1	1	1	1	1	1
52	8	C	NA	83.4548	87.6663	86.9333	79.7148	63.3775	67.5437	42.3686	NA	91.3821	89.6145	91.4294	83.0809	70.8845	90.7811	80.4628	NA	88.533	87.5777	87.3925	79.7789	65.5473	77.7694	58.7504	NA	NA	NA	NA	NA	NA	NA	NA	NA	83.4548	86.9018	85.5246	78.4987	62.737	67.5437	42.3686	NA	1	155	155	133	111	1
52	9	H	NA	102.13	73.6102	81.3755	71.015	66.1877	52.6916	58.437	NA	142.912	107.33	114.731	110.733	125.066	102.379	74.9268	NA	141.749	113.036	116.61	111.485	132.677	112.218	111.207	NA	NA	NA	NA	NA	NA	NA	NA	NA	102.13	73.6102	81.3755	71.015	66.1877	52.6916	58.437	NA	1	1	1	1	1	1
52	10	C	75.7135	118.1	83.262	79.29	68.1083	62.5025	45.3471	82.7696	84.8367	106.682	91.7454	92.0454	96.2256	93.2321	74.595	68.4993	78.7322	102.362	90.5258	82.5441	81.0928	77.6906	60.009	92.7147	NA	NA	NA	NA	NA	NA	NA	NA	75.7135	101.868	83.262	79.29	68.1083	62.5025	45.3471	68.1697	1	507	1	1	1	1	1
52	11	H	82.6209	83.364	94.4839	93.6598	64.6427	57.4397	44.1234	59.4597	125.006	121.567	130.364	123.399	103.75	109.138	74.5347	57.8201	115.608	120.594	128.113	122.465	105.793	126.051	95.9235	88.0456	NA	NA	NA	NA	NA	NA	NA	NA	82.6209	83.364	94.4839	93.6598	64.6427	57.4397	44.1234	57.7644	1	1	1	1	1	1	1
52	12	C	82.6901	82.6521	92.6166	88.7772	NA	84.5826	79.2446	76.9682	80.7382	93.8604	98.9668	94.4882	NA	87.5779	89.2639	99.1312	76.3783	86.4276	91.9495	89.4032	NA	80.4491	85.9821	89.1444	NA	NA	NA	NA	NA	NA	NA	NA	76.1241	82.6521	91.0913	88.2215	NA	80.3633	79.2446	76.9682	353	1	309	133	NA	397	1
52	13	H	NA	69.3012	77.3453	85.1349	NA	NA	55.4587	NA	NA	114.385	117.311	108.499	NA	NA	87.3671	NA	NA	109.283	115.289	107.446	NA	NA	92.4111	NA	NA	NA	NA	NA	NA	NA	NA	NA	NA	69.3012	77.3453	85.1349	NA	NA	55.4587	NA	NA	1	1	1	NA	NA	1
52	14	C	63.7455	85.4148	86.3604	96.914	77.7156	71.5422	75.6779	50.2935	65.2542	82.9934	89.0562	103.881	75.206	68.297	74.8532	59.6918	62.4906	81.3456	88.1157	100.301	72.6901	64.4601	70.4755	52.2011	NA	NA	NA	NA	NA	NA	NA	NA	62.1085	81.2202	86.3604	96.914	71.8987	64.4288	70.4722	46.7023	353	485	1	1	529	463	441
52	15	H	65.6853	86.1103	81.6592	108.123	84.0888	NA	73.779	58.0996	93.2424	125.623	120.977	143.179	121.652	NA	119.659	83.8194	85.2835	119.605	119.236	138.809	121.292	NA	129.731	99.6634	NA	NA	NA	NA	NA	NA	NA	NA	65.6853	86.1103	81.6592	108.123	84.0888	NA	73.779	58.0996	1	1	1	1	1	NA	1
52	16	C	78.1096	74.5975	81.6628	84.3129	96.7605	NA	68.8643	67.8199	81.7081	83.3455	87.6619	88.4564	94.8971	NA	60.7797	83.4053	78.8329	79.8611	84.8522	86.1479	93.087	NA	58.7874	77.8516	NA	NA	NA	NA	NA	NA	NA	NA	78.1096	74.5975	81.6628	84.3129	92.7274	NA	57.7605	67.8199	1	1	1	1	551	NA	551
52	17	H	NA	73.7788	102.155	83.6012	83.292	NA	65.7595	NA	NA	104.007	125.28	119.037	128.717	NA	73.9221	NA	NA	102.846	120.998	116.895	128.217	NA	87.3087	NA	NA	NA	NA	NA	NA	NA	NA	NA	NA	73.7788	102.155	83.6012	83.292	NA	65.7595	NA	NA	1	1	1	1	NA	1
52	18	C	NA	86.2893	80.1521	83.6069	NA	60.519	44.6027	70.9117	NA	90.8	90.5126	90.8905	NA	69.1978	77.6345	71.2292	NA	89.268	87.7335	87.5413	NA	61.9242	60.2062	78.7217	NA	NA	NA	NA	NA	NA	NA	NA	NA	86.2893	80.1521	83.2542	NA	59.1249	44.6027	63.5295	NA	1	1	111	NA	243	1
53	1	H	NA	77.1546	79.0327	81.2887	77.7906	55.5606	50.9473	NA	NA	129.015	103.587	116.382	118.944	70.5004	85.5983	NA	NA	115.812	107.076	110.288	117.344	78.4418	83.8067	NA	NA	NA	NA	NA	NA	NA	NA	NA	NA	77.1546	79.0327	81.2887	77.0041	51.8609	47.9195	NA	NA	1	1	1	111	155	111
53	2	C	81.7185	21.7421	72.6939	96.2465	72.123	NA	59.8791	48.914	86.8012	22.7792	85.0528	103.593	84.3759	NA	73.2706	88.6583	83.6053	20.2061	78.5431	100.666	76.4964	NA	70.3333	86.0146	NA	NA	NA	NA	NA	NA	NA	NA	81.7185	20.1672	72.6939	96.2465	72.123	NA	59.8791	48.3458	1	463	1	1	1	NA	1
53	3	H	56.0846	86.5067	NA	82.2409	77.1204	73.4505	63.318	NA	100.697	112.015	NA	112.043	103.036	87.663	69.7895	NA	100.172	110.955	NA	112.522	102.814	100.014	71.609	NA	NA	NA	NA	NA	NA	NA	NA	NA	56.0846	86.5067	NA	82.2409	77.1204	73.4505	52.9754	NA	1	1	NA	1	1	1	177
53	4	C	60.2227	70.0007	79.456	76.3045	78.6844	64.5231	83.777	53.3064	59.2024	76.066	79.1004	79.989	81.3021	71.1526	101.407	74.7659	61.0955	69.8503	74.8869	78.0802	76.7165	67.1902	89.4115	64.3756	NA	NA	NA	NA	NA	NA	NA	NA	59.1657	68.5629	74.886	76.3045	76.647	63.4774	78.0014	41.9538	858	221	419	1	463	111	133
53	5	H	59.7551	NA	83.3981	83.631	68.8471	67.4238	62.37	51.9485	109.248	NA	108.284	112.278	98.5276	95.0809	68.7125	69.1842	107.874	NA	106.019	112.351	97.3103	100.485	84.7386	108.408	NA	NA	NA	NA	NA	NA	NA	NA	59.7551	NA	83.3981	83.631	68.8471	67.4238	61.7449	51.9411	1	NA	1	1	1	1	133
53	6	C	66.8207	75.3372	82.7819	83.9709	79.045	68.2009	53.1388	NA	70.0469	81.7512	99.2159	96.1731	91.0076	82.2693	85.7076	NA	68.9424	78.6544	92.754	88.6324	84.514	75.4915	75.8198	NA	NA	NA	NA	NA	NA	NA	NA	NA	66.8207	75.3372	82.7819	83.9709	78.4636	68.2009	53.1388	NA	1	1	1	1	111	1	1
53	7	H	53.2581	80.2516	73.3337	77.5036	70.2773	75.7476	48.8927	54.6971	100.806	125.391	87.237	109.313	105.274	99.6485	77.3218	82.2251	98.1013	123.461	88.689	106.411	105.774	105.52	96.5307	116.794	NA	NA	NA	NA	NA	NA	NA	NA	53.2581	80.2516	73.3337	77.5036	70.2773	75.7476	48.8927	54.4082	1	1	1	1	1	1	1
53	8	C	118.63	53.2943	80.8798	79.5259	80.375	59.2396	71.0389	55.1747	121.366	57.9481	85.3997	90.501	86.5115	73.5692	85.9968	92.1231	117.105	53.8378	84.771	84.5867	84.0062	76.1376	93.1826	70.362	NA	NA	NA	NA	NA	NA	NA	NA	116.941	52.1769	80.8798	79.5259	80.3648	59.2396	65.3244	54.9355	463	155	1	1	23	1	111
53	9	H	59.1309	96.2541	71.0096	83.2507	75.4891	60.525	64.9484	59.9645	106.627	130.641	97.3674	119.589	105.63	84.021	77.5548	51.5139	101.753	129.414	95.3777	117.235	103.86	88.428	84.9464	75.4472	NA	NA	NA	NA	NA	NA	NA	NA	59.1309	96.2541	71.0096	83.2507	75.4891	60.525	61.0304	48.7724	1	1	1	1	1	1	111
53	10	C	64.6202	72.7144	79.065	89.1944	NA	62.0973	59.5421	59.3667	73.0755	78.3241	88.5399	100.291	NA	71.1663	89.2018	100.793	71.9639	73.3412	82.0505	94.4104	NA	69.2033	85.3478	75.067	NA	NA	NA	NA	NA	NA	NA	NA	64.6202	72.7144	79.0512	89.1944	NA	62.0973	55.2596	53.7848	1	1	45	1	NA	1	111
53	11	H	84.0455	71.7222	72.4915	81.591	77.2223	63.8175	58.4234	62.3205	129.333	109.845	100.815	118.535	111.244	88.2426	79.21	67.1743	125.143	108.775	98.7604	116.668	109.004	90.9057	90.9993	91.3207	NA	NA	NA	NA	NA	NA	NA	NA	84.0455	71.7222	72.4915	81.591	77.2223	63.8175	58.4234	59.4943	1	1	1	1	1	1	1
53	12	C	83.9918	83.0695	83.0445	94.1003	68.1439	79.1082	62.8796	52.2202	83.5748	91.3796	93.914	101.986	75.6207	89.2072	88.5495	88.1508	82.5017	89.0919	87.6392	96.9946	72.129	86.2136	99.8035	71.5798	NA	NA	NA	NA	NA	NA	NA	NA	82.5004	83.0695	83.0445	94.1003	68.1439	79.1082	62.4302	48.0351	441	1	1	1	1	1	45
53	13	H	58.1954	59.9211	90.393	83.7826	83.5341	78.7014	71.4805	75.6367	112.291	123.961	125.434	109.165	119.347	107.405	71.1358	67.3644	110.525	118.654	122.238	108.067	118.004	115.178	97.9241	91.1163	NA	NA	NA	NA	NA	NA	NA	NA	58.1954	59.9211	90.393	83.7826	83.5341	78.7014	65.6048	66.9965	1	1	1	1	1	1	133
53	14	C	81.6162	NA	86.1222	83.6866	76.3071	72.3118	53.537	78.3539	88.1941	NA	95.8467	94.3969	80.2346	73.0462	91.5386	122.246	86.4951	NA	91.0386	89.5615	75.3954	66.8649	91.6403	96.2221	NA	NA	NA	NA	NA	NA	NA	NA	81.6162	NA	86.1222	83.6866	73.9085	66.8276	53.537	69.55	1	NA	1	1	243	419	1
53	17	H	75.3281	68.8064	85.7078	83.2635	77.3153	66.4605	30.6377	NA	119.484	105.79	120.16	122.027	108.057	82.7546	33.8185	NA	117.315	104.062	118.522	119.18	111.063	90.7425	57.823	NA	NA	NA	NA	NA	NA	NA	NA	NA	75.3281	68.8064	85.7078	83.2635	77.3153	64.6571	23.07	NA	1	1	1	1	1	155	133
53	18	C	72.3192	71.9904	97.2189	77.1376	72.694	57.5146	68.7089	NA	73.0118	81.2994	109.632	94.2574	83.8354	91.2195	75.4612	NA	69.4907	75.682	104.577	84.4557	79.6159	96.2218	68.1928	NA	NA	NA	NA	NA	NA	NA	NA	NA	69.4708	71.9904	97.2189	76.3878	72.694	57.5146	48.4181	NA	463	1	1	111	1	1	243
53	19	H	66.023	64.4299	62.4184	80.9321	70.5233	65.6796	54.9747	67.5549	115.993	110.17	93.2806	114.121	104.813	85.6898	76.6091	63.4518	112.798	107.825	91.421	112.667	103.852	85.4441	82.5913	78.0376	NA	NA	NA	NA	NA	NA	NA	NA	66.023	64.4299	62.4184	80.9321	70.5233	65.6796	54.8756	62.8384	1	1	1	1	1	1	111
53	20	C	83.8289	52.3523	83.0387	87.2939	NA	NA	NA	NA	87.9898	58.935	91.7914	85.0139	NA	NA	NA	NA	86.3416	56.715	88.9117	83.7278	NA	NA	NA	NA	NA	NA	NA	NA	NA	NA	NA	NA	83.8289	52.3523	83.0387	83.6183	NA	NA	NA	NA	1	1	1	507	NA	NA	NA
54	1	C	55.5861	57.9329	NA	50.9553	45.5293	57.0635	84.9193	NA	67.1042	66.6951	NA	68.231	65.1	76.3672	81.5989	NA	64.6926	63.357	NA	61.3739	53.0427	60.468	87.3865	NA	NA	NA	NA	NA	NA	NA	NA	NA	55.5861	57.9329	NA	47.3262	45.303	52.7597	79.3072	NA	1	1	NA	111	67	155	243
54	2	H	NA	NA	66.4781	56.6095	61.9109	46.1367	53.8297	NA	NA	NA	107.583	109.436	103.069	58.0492	57.7251	NA	NA	NA	105.223	110.938	118.773	78.0689	68.2508	NA	NA	NA	NA	NA	NA	NA	NA	NA	NA	NA	66.4781	56.6095	61.9109	46.1367	51.8585	NA	NA	NA	1	1	1	1	705
54	3	C	54.5333	55.1764	60.4307	124.592	70.7583	72.9094	53.9207	76.6622	56.251	61.9468	61.9774	115.017	75.4961	98.3854	70.3204	57.1968	49.1719	56.4288	59.8647	115.734	72.6578	95.5321	63.1057	80.2016	NA	NA	NA	NA	NA	NA	NA	NA	47.9633	55.0852	58.9033	114.991	70.4783	72.9094	53.8521	56.7686	287	243	199	858	177	1	155
54	4	H	NA	NA	40.4991	60.4423	66.856	60.5491	48.0064	64.1524	NA	NA	80.6124	102.808	111.398	101.896	55.1432	55.2267	NA	NA	80.7475	104.366	118.033	112.022	73.1883	69.8084	NA	NA	NA	NA	NA	NA	NA	NA	NA	NA	40.4991	60.4423	66.856	60.5491	48.0064	51.6631	NA	NA	1	1	1	1	1
54	5	C	39.8122	51.8744	58.108	62.5215	58.7476	42.024	NA	NA	41.7513	52.4939	62.4929	63.8185	70.4036	58.5975	NA	NA	37.0496	47.0261	64.5306	60.8436	62.9944	52.8666	NA	NA	NA	NA	NA	NA	NA	NA	NA	NA	36.8344	47.0194	58.108	60.3573	58.7476	42.024	NA	NA	375	441	1	353	1	1	NA
54	6	H	34.72	NA	61.2376	52.4354	73.9622	57.6022	52.2779	NA	104.045	NA	106.731	119.083	110.35	75.4924	47.2218	NA	98.4041	NA	104.119	118.543	114.952	96.4911	60.7436	NA	NA	NA	NA	NA	NA	NA	NA	NA	34.72	NA	61.2376	52.4354	73.9622	57.6022	44.3188	NA	1	NA	1	1	1	1	661
54	7	C	NA	53.8731	67.2514	64.8341	51.2263	59.772	54.5432	85.9512	NA	57.2031	74.4447	82.4384	103.25	106.18	79.9683	110.523	NA	54.5472	73.3292	79.4935	65.5874	96.0854	71.6376	105.071	NA	NA	NA	NA	NA	NA	NA	NA	NA	53.8731	67.2514	64.8341	51.2263	59.772	54.5432	78.5964	NA	1	1	1	1	1	1
54	8	H	NA	48.6938	69.5387	58.0209	56.5247	45.9936	50.5256	63.9479	NA	104.33	112.928	116.898	100.695	78.2102	64.835	61.7282	NA	104.716	112.436	118.739	106.977	89.1534	86.5701	85.9903	NA	NA	NA	NA	NA	NA	NA	NA	NA	48.6938	69.5387	58.0209	56.5247	45.9936	50.5256	61.3864	NA	1	1	1	1	1	1
54	9	C	NA	53.584	60.3595	70.2718	55.8455	52.4616	58.0689	68.3565	NA	55.5652	59.3825	86.2952	65.174	83.485	66.2912	105.135	NA	51.1059	58.5986	77.4191	67.6309	77.5418	66.8531	105.681	NA	NA	NA	NA	NA	NA	NA	NA	NA	50.8156	57.941	70.2718	55.8455	52.4616	58.0689	68.3565	NA	309	265	1	1	1	1
54	10	H	NA	49.5858	69.9175	71.801	65.1323	65.4345	45.5138	74.8499	NA	89.8489	96.924	106.169	112.192	99.2153	83.734	65.5369	NA	87.0733	96.6244	106.856	114.183	102.483	92.4228	82.3069	NA	NA	NA	NA	NA	NA	NA	NA	NA	49.5858	69.9175	71.801	65.1323	65.4345	45.5138	65.359	NA	1	1	1	1	1	1
54	11	C	47.3752	51.3269	65.1291	84.1744	79.8213	61.8809	67.4495	61.3282	53.1019	56.641	67.7086	92.3231	86.7114	67.9846	66.5511	54.803	48.2696	51.1889	65.225	85.4712	82.6469	66.826	66.8565	59.6658	NA	NA	NA	NA	NA	NA	NA	NA	47.3036	50.9959	64.9487	84.064	79.6032	61.6943	66.1117	54.181	111	375	353	111	111	243	551
54	12	H	NA	103.554	107.163	117.903	NA	81.7086	66.6135	70.236	NA	106.841	106.399	114.213	NA	67.698	60.7079	62.0772	NA	105.493	107.531	120.279	NA	87.9208	73.1548	76.6896	NA	NA	NA	NA	NA	NA	NA	NA	NA	103.554	106.398	114.064	NA	67.2975	54.3628	57.4251	NA	1	858	793	NA	858	749
54	13	C	47.0857	55.9513	NA	50.9734	NA	NA	54.023	NA	46.9594	58.1336	NA	57.413	NA	NA	86.2616	NA	42.3821	54.1938	NA	54.6085	NA	NA	71.5717	NA	NA	NA	NA	NA	NA	NA	NA	NA	42.0357	53.3036	NA	50.9734	NA	NA	53.5246	NA	331	221	NA	1	NA	NA	67
54	14	H	NA	66.7209	64.2723	57.3249	NA	43.4316	44.331	48.3537	NA	105.71	113.555	135.687	NA	81.4542	51.2047	59.7612	NA	102.742	110.922	137.212	NA	92.8127	62.8586	81.5753	NA	NA	NA	NA	NA	NA	NA	NA	NA	66.7209	64.2723	57.3249	NA	43.4316	44.331	48.3537	NA	1	1	1	NA	1	1
54	15	C	68.1833	78.8867	61.023	57.7377	82.9616	NA	NA	NA	74.8184	68.531	91.8438	89.9726	88.6631	NA	NA	NA	76.9013	68.8985	75.6285	60.8921	68.4584	NA	NA	NA	NA	NA	NA	NA	NA	NA	NA	NA	67.6843	67.226	59.5606	51.9578	68.0464	NA	NA	NA	89	749	111	111	419	NA	NA
55	1	C	79.5948	74.9288	68.3717	69.7032	45.823	NA	42.499	43.7855	78.7643	76.668	79.2747	79.4232	57.4157	NA	54.9836	42.6427	79.2552	75.937	74.2189	74.6954	53.4616	NA	51.5468	39.7988	NA	NA	NA	NA	NA	NA	NA	NA	76.7539	74.8967	68.3717	69.7032	45.823	NA	42.499	37.4927	551	89	1	1	1	NA	1
55	2	H	NA	NA	40.0407	NA	35.6857	27.4026	53.1334	NA	NA	NA	68.8844	NA	92.4749	76.8983	76.2863	NA	NA	NA	67.402	NA	91.3782	80.8859	104.461	NA	NA	NA	NA	NA	NA	NA	NA	NA	NA	NA	40.0407	NA	35.6857	27.4026	53.1334	NA	NA	NA	1	NA	1	1	1
55	3	C	72.6366	68.2136	71.1983	46.991	50.8768	32.4005	19.1969	46.2463	76.5957	80.6694	83.2319	57.2272	67.6488	41.9853	26.8658	34.5689	75.3798	74.296	78.2051	52.8999	59.2473	34.2542	19.9895	35.8263	NA	NA	NA	NA	NA	NA	NA	NA	72.6366	68.2136	71.1983	46.991	50.8423	30.5636	19.1969	34.4996	1	1	1	1	23	111	1
55	4	H	NA	NA	50.6664	41.6325	38.9835	26.3616	43.4162	34.123	NA	NA	90.5075	83.4934	86.248	88.1705	57.6499	53.1881	NA	NA	88.2575	81.5578	83.3754	91.1298	77.1867	67.4312	NA	NA	NA	NA	NA	NA	NA	NA	NA	NA	50.6664	41.6325	38.9835	26.3616	43.4162	34.123	NA	NA	1	1	1	1	1
55	5	C	71.3781	80.1697	54.5466	44.6361	47.5596	10.2578	NA	NA	82.6893	88.2668	67.3786	59.5106	57.2777	18.2612	NA	NA	79.332	85.5827	62.3465	53.2284	49.2607	12.0612	NA	NA	NA	NA	NA	NA	NA	NA	NA	NA	71.3781	80.1697	54.5466	44.6361	43.0936	8.21562	NA	NA	1	1	1	1	133	111	NA
55	6	H	NA	NA	61.4199	45.7358	36.7948	34.2537	29.1436	NA	NA	NA	90.6842	81.5921	78.4511	93.9796	88.3894	NA	NA	NA	88.7191	79.7921	76.3023	92.8046	103.123	NA	NA	NA	NA	NA	NA	NA	NA	NA	NA	NA	61.4199	45.7358	36.7948	34.2537	29.1436	NA	NA	NA	1	1	1	1	1
55	7	C	80.1447	68.355	57.3171	NA	18.9158	24.4885	46.3931	65.1776	100.168	73.335	70.6194	NA	50.2455	38.9074	44.1705	37.9514	93.4793	70.6233	65.1059	NA	33.829	31.3016	40.759	45.9545	NA	NA	NA	NA	NA	NA	NA	NA	80.1447	68.355	57.3171	NA	18.9158	24.4885	37.4657	37.8228	1	1	1	NA	1	1	265
55	8	H	NA	80.042	53.1484	37.8917	41.6728	22.5001	50.4938	62.6781	NA	123.049	94.5005	79.6773	95.5673	69.0951	43.5936	62.9858	NA	120.694	92.885	77.8788	92.6112	74.2426	66.2788	78.377	NA	NA	NA	NA	NA	NA	NA	NA	NA	80.042	53.1484	37.8917	41.6728	22.5001	43.2903	62.6781	NA	1	1	1	1	1	852
55	9	C	NA	70.6196	57.4614	47.2843	36.8167	41.1674	33.8324	28.9326	NA	76.3541	69.3409	63.9263	57.9591	51.5358	32.2475	33.7811	NA	72.603	65.229	57.811	48.8829	46.2043	30.1992	29.6102	NA	NA	NA	NA	NA	NA	NA	NA	NA	69.7595	57.4614	47.2843	35.9877	41.1337	27.7388	25.8296	NA	243	1	1	111	23	705
55	10	H	NA	62.44	65.7908	NA	39.3177	27.0275	33.2533	47.9545	NA	87.4181	103.998	NA	98.6232	88.2589	57.1601	49.8085	NA	85.4056	102.871	NA	96.8574	88.9024	85.443	67.1626	NA	NA	NA	NA	NA	NA	NA	NA	NA	62.44	65.7908	NA	39.3177	27.0275	33.2533	47.9545	NA	1	1	NA	1	1	1
55	11	C	79.4029	68.3422	60.6697	54.6934	36.9638	25.8023	41.0585	58.4852	83.4676	75.1797	74.027	69.8509	51.2056	37.6688	38.3314	33.6853	82.4138	73.7767	69.7675	63.5408	43.8228	33.1511	36.7727	45.1411	NA	NA	NA	NA	NA	NA	NA	NA	79.4029	68.3422	60.6697	54.6934	36.5873	25.8023	34.0781	33.5963	1	1	1	1	67	1	265
55	12	H	NA	69.2561	52.1697	47.6865	NA	29.9487	56.5109	92.6456	NA	117.539	99.1911	78.7397	NA	98.7372	46.7659	92.2101	NA	115.424	99.196	75.8884	NA	108.352	60.4223	92.116	NA	NA	NA	NA	NA	NA	NA	NA	NA	69.2561	52.1697	47.6865	NA	29.9487	46.7352	92.1031	NA	1	1	1	NA	1	852
55	13	C	79.772	81.649	NA	49.2863	NA	NA	36.7633	NA	93.3983	87.6415	NA	64.7291	NA	NA	36.6419	NA	88.2624	86.479	NA	58.432	NA	NA	36.3076	NA	NA	NA	NA	NA	NA	NA	NA	NA	79.772	81.649	NA	49.2863	NA	NA	32.9516	NA	1	1	NA	1	NA	NA	705
55	14	H	NA	64.8298	62.422	43.4008	40.8936	30.0995	48.637	54.0619	NA	98.2575	92.107	85.1779	97.0547	75.879	63.3847	53.2246	NA	95.9962	90.6463	82.4403	91.1599	80.4819	89.0666	67.7108	NA	NA	NA	NA	NA	NA	NA	NA	NA	64.8298	62.422	43.4008	40.8936	30.0995	48.637	53.1713	NA	1	1	1	1	1	1
55	15	C	63.931	71.4982	52.2882	49.0398	38.7985	NA	57.7555	44.4647	73.7081	88.9286	67.7464	62.429	49.8129	NA	36.7369	40.0416	71.0701	82.4768	63.7778	54.6513	43.8961	NA	38.191	62.5702	NA	NA	NA	NA	NA	NA	NA	NA	63.931	71.4982	52.2882	48.1653	38.129	NA	36.312	39.5186	1	1	1	111	111	NA	617
55	16	H	NA	73.2855	49.501	43.2492	26.5785	NA	24.9319	NA	NA	119.24	112.288	80.0298	82.6471	NA	52.128	NA	NA	117.276	109.248	79.6292	88.7225	NA	70.4973	NA	NA	NA	NA	NA	NA	NA	NA	NA	NA	73.2855	49.501	43.2492	26.5785	NA	24.9319	NA	NA	1	1	1	1	NA	1
55	17	C	NA	76.2429	61.6588	52.9477	36.0721	NA	51.9798	NA	NA	86.3824	75.1794	62.8646	50.8725	NA	45.1308	NA	NA	81.6905	70.3729	54.9693	41.069	NA	43.7775	NA	NA	NA	NA	NA	NA	NA	NA	NA	NA	76.2429	61.6588	52.15	33.7713	NA	40.2506	NA	NA	1	1	111	111	NA	705
55	18	H	NA	71.2104	60.081	40.2758	NA	27.844	38.6336	51.5721	NA	106.625	82.0182	90.1996	NA	65.5366	48.8257	51.1668	NA	105.027	82.2831	84.9407	NA	67.4575	76.9311	77.7345	NA	NA	NA	NA	NA	NA	NA	NA	NA	71.2104	60.081	40.2758	NA	27.844	38.6336	50.7041	NA	1	1	1	NA	1	1
55	19	C	93.0359	82.1589	77.8337	58.1644	40.087	46.652	42.8935	52.7373	110.486	101.284	91.7345	72.0171	56.007	52.0531	36.9967	46.6369	105.466	94.336	86.9073	63.0709	43.8925	45.1825	34.0533	43.8085	NA	NA	NA	NA	NA	NA	NA	NA	93.0359	82.1589	77.8337	56.7007	35.7813	43.7502	32.3453	40.1708	1	1	1	133	221	265	309
56	1	C	70.2398	66.9766	85.2864	103.784	76.8735	85.9689	77.2379	78.6082	63.9988	47.1597	83.3276	87.3976	99.9609	103.69	99.7724	117.257	64.9116	55.2742	83.4064	93.1141	93.0288	96.8371	88.4601	101.696	NA	NA	NA	NA	NA	NA	NA	NA	63.9482	47.0903	82.2825	87.1277	76.8735	85.9689	75.2663	78.6082	852	852	595	617	1	1	111
56	2	H	76.2916	11.5933	67.2085	93.7726	89.3742	NA	75.9203	59.8663	116.39	92.3041	113.981	127.023	120.455	NA	117.153	84.088	111.611	88.0033	112.917	136.324	128.832	NA	135.261	113.101	NA	NA	NA	NA	NA	NA	NA	NA	76.2916	11.5933	67.2085	93.7726	89.3742	NA	75.9203	59.8663	1	1	1	1	1	NA	1
56	3	C	69.2162	103.482	90.4036	95.5153	99.8646	84.7591	74.1895	51.5453	50.1022	101.496	93.485	97.5143	129.175	103.439	82.8407	98.0921	52.217	101.604	93.3448	103.149	123.797	99.7527	81.3996	88.0804	NA	NA	NA	NA	NA	NA	NA	NA	49.9869	101.398	90.4036	95.5153	99.8646	84.7591	74.1895	51.5453	771	375	1	1	1	1	1
56	4	H	95.2155	77.4499	92.3922	59.8011	86.8183	80.0214	85.1609	61.7899	108.292	122.972	114.618	79.2437	120.882	117.039	115.417	73.3691	107.596	118.788	112.197	73.5584	124.038	126.912	131.599	99.9172	NA	NA	NA	NA	NA	NA	NA	NA	95.2155	77.4499	92.3922	59.8011	86.8183	80.0214	85.1609	61.7899	1	1	1	1	1	1	1
56	5	C	87.4679	NA	105.992	77.6791	112.805	80.0077	72.6076	62.7784	65.4338	NA	99.1635	93.8669	140.311	116.392	105.156	109.484	79.7192	NA	99.7361	88.3985	131.44	98.8737	95.0838	95.6598	NA	NA	NA	NA	NA	NA	NA	NA	65.3237	NA	99.0948	77.6791	112.805	80.0077	72.6076	62.7784	852	NA	852	1	1	1	1
56	6	H	NA	99.9321	90.5229	109.458	97.1333	88.6843	60.2294	NA	NA	119.646	134.109	143.666	125.959	122.578	102.943	NA	NA	117.945	134.635	141.578	127.689	131.533	119.756	NA	NA	NA	NA	NA	NA	NA	NA	NA	NA	99.9321	90.5229	109.458	97.1333	88.6843	60.2294	NA	NA	1	1	1	1	1	1
56	7	C	94.9449	83.7295	84.4558	80.1291	81.2559	95.9984	69.1765	65.8206	83.6338	74.2494	90.551	82.9357	106.454	119.891	82.8977	109.661	93.7993	88.4913	88.8422	88.0252	102.156	112.616	83.9641	95.4744	NA	NA	NA	NA	NA	NA	NA	NA	83.5404	73.9999	84.4558	80.1291	81.2559	95.9984	69.0178	65.8206	852	852	1	1	1	1	45
56	8	H	106.772	84.4848	85.4121	90.0864	89.3714	88.4122	79.3142	64.9528	116.063	122.264	123.693	116.183	125.985	126.791	104.144	86.2099	118.799	113.378	122.055	113.708	128.132	139.687	118.172	112.296	NA	NA	NA	NA	NA	NA	NA	NA	106.772	84.4848	85.4121	90.0864	89.3714	88.4122	79.3142	64.9528	1	1	1	1	1	1	1
56	9	C	76.8148	98.2754	96.8254	85.9029	93.6652	79.891	77.6065	57.0477	59.0728	75.4351	101.303	92.9978	129.526	106.161	127.388	98.5038	68.1752	87.69	100.837	96.3733	119.261	98.3182	102.648	88.1238	NA	NA	NA	NA	NA	NA	NA	NA	58.9127	75.3115	96.8254	85.9029	93.6652	79.7434	77.6065	57.0477	852	852	1	1	1	45	1
56	10	H	NA	110.27	80.3096	84.974	NA	77.497	71.9585	61.9755	NA	129.775	137.987	124.979	NA	119.773	99.9442	82.2765	NA	129.458	133.681	123.757	NA	129.491	117.982	96.4187	NA	NA	NA	NA	NA	NA	NA	NA	NA	110.27	80.3096	84.974	NA	77.497	71.9585	61.9755	NA	1	1	1	NA	1	1
56	11	C	91.3347	80.7116	86.8432	96.1077	87.9986	84.9796	68.3662	76.8709	71.2826	70.5163	89.5771	113.57	102.93	110.296	112.761	92.6548	79.6218	76.9551	90.2926	109.96	96.237	95.9864	90.6027	87.7174	NA	NA	NA	NA	NA	NA	NA	NA	71.2567	70.4822	86.8432	96.1077	86.9683	84.9126	67.8515	76.8709	852	852	1	1	111	23	45
56	12	H	70.9253	82.8292	101.012	89.5211	72.5239	91.071	56.6086	72.5563	87.0124	125.427	112.518	133.422	130.203	124.329	98.5406	78.5232	86.6515	121.555	111.432	135.048	134.768	134.545	120.793	90.4331	NA	NA	NA	NA	NA	NA	NA	NA	70.9253	82.8292	101.012	89.5211	72.5239	91.071	56.6086	70.069	1	1	1	1	1	1	1
56	13	C	87.9951	87.4527	97.7813	91.467	84.9067	81.4942	NA	62.1432	59.3722	67.4589	85.6604	121.514	115.636	102.348	NA	105.382	70.2751	82.9797	88.8277	112.369	107.274	95.9558	NA	91.3831	NA	NA	NA	NA	NA	NA	NA	NA	59.3075	67.3375	85.6464	91.467	84.9067	81.4942	NA	62.1432	852	852	852	1	1	1	NA
56	14	H	81.1419	NA	90.814	95.9171	71.1361	86.1976	69.4981	64.9506	105.988	NA	139.102	139.428	107.843	119.561	100.956	69.6968	103.428	NA	134.557	139.613	103.953	137.758	120.127	93.7696	NA	NA	NA	NA	NA	NA	NA	NA	81.1419	NA	90.814	95.9171	71.1361	86.1976	69.4981	64.9506	1	NA	1	1	1	1	1
56	15	C	98.7708	75.1051	74.9908	99.1062	93.0888	87.9042	64.3703	53.0825	82.5309	58.1096	80.9498	97.8422	127.465	108.998	100.902	100.196	92.5568	71.7582	80.2846	103.099	115.169	105.401	91.9445	83.6158	NA	NA	NA	NA	NA	NA	NA	NA	82.4756	57.9785	74.9908	97.7253	93.0888	87.4706	63.9999	52.7316	852	852	1	793	1	67	45
56	16	H	NA	71.8968	83.996	90.5741	75.0042	104.006	75.059	37.6697	NA	106.179	129.92	140.358	126.382	117.318	91.1794	66.6395	NA	106.943	128.921	144.209	137.7	125.987	103.094	99.8459	NA	NA	NA	NA	NA	NA	NA	NA	NA	71.8968	83.996	90.5741	75.0042	104.006	75.059	37.6697	NA	1	1	1	1	1	1
56	17	C	75.0695	94.493	74.3476	87.736	78.6533	80.6085	40.7942	64.1717	83.7744	101.431	108.876	125.32	131.008	140.276	100.072	149.427	74.6647	94.7509	76.2682	102.993	96.8389	99.2113	64.0421	91.8614	NA	NA	NA	NA	NA	NA	NA	NA	73.1343	91.4554	73.0441	87.736	78.6533	77.0288	40.7942	64.1717	639	639	639	1	1	111	1
56	18	H	95.2967	90.7639	101.69	80.9537	84.3516	58.7119	69.4222	28.3711	111.696	132.692	129.445	115.52	116.94	88.8097	70.1606	81.9505	111.492	126.161	131.192	115.03	127.326	117.111	96.5896	102.592	NA	NA	NA	NA	NA	NA	NA	NA	95.2967	90.7639	101.69	80.9537	84.3516	58.7119	69.4222	28.3711	1	1	1	1	1	1	1
56	19	C	105.345	86.5184	87.6091	111.646	82.233	76.7137	68.4889	47.9849	85.0699	72.9488	83.236	108.932	123.84	104.293	105.199	86.5294	94.3006	77.2606	88.863	117.45	114.316	90.9309	86.3007	73.4755	NA	NA	NA	NA	NA	NA	NA	NA	85.0574	72.9277	83.1983	108.863	82.233	76.7137	66.3135	47.9849	852	852	852	852	1	1	111
56	20	H	72.5569	67.1948	82.3684	98.4507	NA	NA	NA	71.888	111.927	86.2533	121.899	132.527	NA	NA	NA	89.6942	108.897	85.6026	119.475	131.81	NA	NA	NA	125.309	NA	NA	NA	NA	NA	NA	NA	NA	72.5569	67.1948	82.3684	98.4507	NA	NA	NA	71.888	1	1	1	1	NA	NA	NA
[truncated: 65 more columns]

## Sheet: S2_primers
Gene	Forward	Reverse
EMS-1-like_2	ATCTAGACGGGCAGCTACCT	TCCGAGCCTCAGTTCTCTCA
SRF4	ACAAATTGGTCCAGACGGCA	GGTCGGTCTCCTTGGTTGTT
RR23	GTTGACGGGCTTACAAGGGA	ATACCGTCCTGATCCACCCA
LBD4	CCCAACTAGCCATGACCCAA	GGCTCATTGAAGGTGTTGGAC
CSU1	AAGATGCCGCAGAGACACTC	GGGAACAAGCATCGAATGGC
EF1a	ACA GGC GTT CAG GTA AGG AA	TGG AGG GTA TTC AGC AAA GG
PP2AC	TGG TTG CTT TGA AGG TTC GT	TTG GCA TTT CCA TAC TTC CTC
RPL2	GAG GGC GTA CTG AGA AAC CA	TCA TAG CAA CAC CAC GAA CC
TIP41	CCTATTGCTGCGTTTCTGGC	CTCTCCAGCAGCTTTCACGA

## Sheet: S3_growth
Chr	Pos	ID	Solyc	beta	SE	pval	"-LOG10(P)	Variable	PCA?	annotation
2	36790206	2:36790206	Solyc02g065630.2.1	-0.387421	0.068148	8.04225e-07	6.09462	MergedGrowthH2	no	Myosin-like protein (AHRD V1 *--- Q9C717_ARATH)
3	68286410	3:68286410	Solyc03g119730.2.1	-0.387844	0.0768946	7.25193e-06	5.13955	MergedGrowthH2	no	Histone deacetylase 6 (AHRD V1 *-** B1AUA6_MOUSE); contains Interpro domain(s) IPR000286 Histone deacetylase superfamily
5	62007045	5:62007045	Solyc05g051630.2.1	-0.69524	0.139391	8.76932e-06	5.05703	MergedGrowthR2	no	RFT1 family protein (AHRD V1 ***- D3BUS7_POLPA); contains Interpro domain(s) IPR007594 RFT1
5	62074879	5:62074879	Solyc05g051680.2.1	-0.699334	0.138811	7.39625e-06	5.13099	MergedGrowthR2	no	Structural maintenance of chromosomes family protein (AHRD V1 ***- D7M0L2_ARALY); contains Interpro domain(s) IPR003395 RecF/RecN/SMC protein, N-terminal
5	62470077	5:62470077	Solyc05g052190.2.1	-0.384408	0.0774206	9.46191e-06	5.02402	MergedGrowthH2	no	Transcription elongation factor A protein 2 (AHRD V1 ***- B6TCL2_MAIZE); contains Interpro domain(s) IPR006289 Transcription elongation factor, TFIIS
5	62482304	5:62482304	Solyc05g052200.2.1	-0.355073	0.0645043	1.4999e-06	5.82394	MergedGrowthH2	no	Protein kinase (AHRD V1 ***- A8HT40_CHLRE); contains Interpro domain(s) IPR011989 Armadillo-like helical
5	62894146	5:62894146	Solyc05g052680.1.1	-0.494938	0.0770187	6.07695e-08	7.21631	MergedGrowthH2	no	Hydroxycinnamoyl transferase (AHRD V1 **-* D2XJ64_9MAGN); contains Interpro domain(s) IPR003480 Transferase
5	62894146	5:62894146	Solyc05g052680.1.1	-0.542076	0.0951623	1.61892e-06	5.79078	MergedGrowthH2	yes	Hydroxycinnamoyl transferase (AHRD V1 **-* D2XJ64_9MAGN); contains Interpro domain(s) IPR003480 Transferase
5	62894146	5:62894146	Solyc05g052680.1.1	-0.656611	0.117329	1.09288e-06	5.96143	MergedGrowthR2	no	Hydroxycinnamoyl transferase (AHRD V1 **-* D2XJ64_9MAGN); contains Interpro domain(s) IPR003480 Transferase
5	63136068	5:63136068	Solyc05g052960.2.1	-0.505661	0.0753658	2.25671e-08	7.64652	MergedGrowthH2	no	BTB/POZ domain containing protein expressed (AHRD V1 ***- Q10C73_ORYSJ); contains Interpro domain(s) IPR013089 Kelch related
5	63136068	5:63136068	Solyc05g052960.2.1	-0.564192	0.093528	5.6766e-07	6.24591	MergedGrowthH2	yes	BTB/POZ domain containing protein expressed (AHRD V1 ***- Q10C73_ORYSJ); contains Interpro domain(s) IPR013089 Kelch related
5	63136068	5:63136068	Solyc05g052960.2.1	-0.669268	0.115623	5.61918e-07	6.25033	MergedGrowthR2	no	BTB/POZ domain containing protein expressed (AHRD V1 ***- Q10C73_ORYSJ); contains Interpro domain(s) IPR013089 Kelch related
5	63136068	5:63136068	Solyc05g052960.2.1	-0.699192	0.130962	4.93117e-06	5.30705	MergedGrowthR2	yes	BTB/POZ domain containing protein expressed (AHRD V1 ***- Q10C73_ORYSJ); contains Interpro domain(s) IPR013089 Kelch related
7	65798518	7:65798518	Solyc07g063290.2.1	-0.700915	0.138645	6.972e-06	5.15664	MergedGrowthR2	no	Unknown Protein (AHRD V1); contains Interpro domain(s) IPR019481 Transcription factor TFIIIC, tau55-related
7	65840410	7:65840410	Solyc07g063350.2.1	-0.707091	0.138112	5.60633e-06	5.25132	MergedGrowthR2	no	COP1-Interacting ProteinI 7 (CIP7) (Fragment) (AHRD V1 *-*- Q7GDB1_ARATH)
9	1917592	9:1917592	Solyc09g008470.2.1	-0.513795	0.094043	1.72882e-06	5.76225	MergedGrowthH2	no	Splicing factor 3a subunit 2 (AHRD V1 ***- D8U746_VOLCA); contains Interpro domain(s) IPR000690 Zinc finger, C2H2-type matrin
9	1917592	9:1917592	Solyc09g008470.2.1	-0.650155	0.117872	2.84284e-06	5.54625	MergedGrowthH2	yes	Splicing factor 3a subunit 2 (AHRD V1 ***- D8U746_VOLCA); contains Interpro domain(s) IPR000690 Zinc finger, C2H2-type matrin

## Sheet: S4_all_SNPs
ID	Solyc	pval	annot
12:63752776	Solyc12g088310.1.1	7.25e-10	Unknown Protein
12:63734269	Solyc12g088290.1.1	9.21e-10	U3 small nucleolar RNA-associated protein
9:71167172	Solyc09g091970.2.1	2.13e-09	NAD-binding domain 4 protein
4:767993	Solyc04g007050.2.1	4.17e-09	Cc-nbs-lrr, resistance protein
3:61979510	Solyc03g111390.2.1	1.2e-08	Kelch domain-containing protein 4
2:43783307	Solyc02g079170.2.1	1.55e-08	NADH dehydrogenase like protein
9:71306403	Solyc09g092160.2.1	1.96e-08	Beta-galactosidase
9:71241425	Solyc09g092100.2.1	1.99e-08	Predicted CDS Pa
1:2633118	Solyc01g008530.2.1	2.36e-08	Cinnamoyl CoA reductase-like protein
8:1427477	Solyc08g006880.2.1	2.45e-08	ABC transporter C family member 2
7:62680585	Solyc07g054320.2.1	2.53e-08	Transmembrane protein 34
2:39385555	Solyc02g069510.1.1	2.64e-08	Light-dependent short hypocotyls 1
7:63070921	Solyc07g054910.1.1	2.76e-08	Alpha-hydroxynitrile lyase
3:68873449	Solyc03g120490.2.1	2.81e-08	Genomic DNA chromosome 3 P1 clone MYA6
2:39340925	Solyc02g069450.2.1	2.83e-08	Photosystem I reaction center subunit III
1:2411680	Solyc01g008310.2.1	2.96e-08	Phenylalanyl-tRNA synthetase beta chain
3:30071716	Solyc03g059490.1.1	2.98e-08	Receptor like kinase, RLK
9:71405845	Solyc09g092270.2.1	3.16e-08	Hydroxycinnamoyl-CoA shikimate/quinate hydroxycinnamoyl transferase
9:70493953	Solyc09g091160.1.1	3.22e-08	F-box family protein
9:71298625	Solyc09g092150.1.1	3.22e-08	Pentatricopeptide repeat-containing protein
7:131670	Solyc07g005110.2.1	3.42e-08	S-receptor kinase-like protein 1
1:82880360	Solyc01g088020.2.1	3.5e-08	Protein transport protein sec31
7:428350	Solyc07g005530.2.1	3.54e-08	Ubiquitin carboxyl-terminal hydrolase
7:63186619	Solyc07g055050.2.1	3.56e-08	ATP synthase I-like protein
9:70371830	Solyc09g091020.2.1	3.57e-08	WD-repeat protein
12:64296165	Solyc12g089180.1.1	3.64e-08	Glucose transporter 8
3:4292741	Solyc03g031820.2.1	3.83e-08	Tyrosyl-DNA phosphodiesterase 1
9:71361557	Solyc09g092220.2.1	3.86e-08	DUF803 domain membrane protein
7:165357	Solyc07g005140.2.1	3.88e-08	Response regulator 9
1:2328033	Solyc01g008180.2.1	4.18e-08	DNA-binding protein (Fragment)
2:44140316	Solyc02g079630.1.1	4.24e-08	Receptor kinase
9:71213987	Solyc09g092040.2.1	4.45e-08	Peptide-N(4)-(N-acetyl-beta-glucosaminyl)asparagine amidase
12:63774589	Solyc12g088360.1.1	4.48e-08	U-box domain-containing protein 4
7:300383	Solyc07g005390.2.1	4.52e-08	Aldehyde dehydrogenase
7:780055	Solyc07g005940.2.1	4.53e-08	Vacuolar ATPase subunit H protein
2:44041068	Solyc02g079500.2.1	4.93e-08	Peroxidase
2:44156069	Solyc02g079640.2.1	4.93e-08	Serine/threonine-protein kinase receptor
7:62559198	Solyc07g054200.2.1	4.93e-08	Pre-mrna splicing factor
6:43155710	Solyc06g069390.2.1	5.62e-08	D-tyrosyl-tRNA(Tyr) deacylase
1:2260482	Solyc01g008120.2.1	5.72e-08	Histone acetyltransferase
7:62627504	Solyc07g054280.1.1	5.91e-08	Aromatic amino acid decarboxylase
7:62505103	Solyc07g054120.1.1	6.32e-08	LRR receptor-like serine/threonine-protein kinase, RLP
1:83047951	Solyc01g088200.2.1	6.37e-08	Aldehyde oxidase
7:62567455	Solyc07g054210.2.1	6.38e-08	Protochlorophyllide reductase like protein
7:62898351	Solyc07g054630.2.1	6.38e-08	B3 domain-containing protein Os11g0197600
2:39491358	Solyc02g069650.1.1	6.48e-08	Vacuolar sorting-associated protein
2:44013074	Solyc02g079460.1.1	6.72e-08	FAD-binding domain-containing protein
3:62818009	Solyc03g112410.1.1	6.74e-08	Histone deacetylase
10:210437	Solyc10g005260.2.1	6.87e-08	RNA Binding Protein 45
7:111267	Solyc07g005070.1.1	7.1e-08	Collagen alpha-1(IV) chain
2:43971528	Solyc02g079390.2.1	7.19e-08	Uncharacterized Cys-rich domain
7:90585	Solyc07g005040.2.1	7.26e-08	H-ATPase
2:43907721	Solyc02g079300.2.1	7.29e-08	Transcription factor jumonji domain-containing protein
3:4307342	Solyc03g031830.1.1	7.39e-08	Zinc finger family protein
1:2117985	Solyc01g007930.2.1	7.4e-08	Sel1 domain protein repeat-containing protein
2:43981186	Solyc02g079410.2.1	8.26e-08	Universal stress protein (Usp)
9:70531896	Solyc09g091240.2.1	8.3e-08	Predicted membrane protein (Fragment)
2:39471815	Solyc02g069630.2.1	8.44e-08	Subtilisin-like serine protease
1:82927913	Solyc01g088090.2.1	8.48e-08	Hydrolase alpha/beta fold family protein
4:5670751	Solyc04g015460.2.1	8.77e-08	S-receptor kinase
2:44075275	Solyc02g079550.1.1	8.9e-08	Serine/threonine kinase receptor
1:92414321	Solyc01g103930.2.1	9.13e-08	Transmembrane 9 superfamily protein member 3
2:15994562	Solyc02g014380.2.1	9.67e-08	Protein odr-4 homolog
2:39439284	Solyc02g069590.2.1	9.86e-08	Coatomer protein epsilon subunit family protein
7:360678	Solyc07g005450.2.1	9.89e-08	RNA polymerase II C-terminal domain phosphatase-like 4
1:83137987	Solyc01g088370.2.1	1e-07	Eukaryotic translation initiation factor 3 subunit B
1:83147679	Solyc01g088380.1.1	1e-07	DNA helicase
2:39335460	Solyc02g069440.2.1	1e-07	LOB domain protein 4
7:74103	Solyc07g005030.2.1	1.02e-07	Ribonuclease 3-like protein 3
9:71286573	Solyc09g092140.2.1	1.08e-07	Methyltransferase
3:4666434	Solyc03g032160.2.1	1.09e-07	Ubiquilin-1
3:4344751	Solyc03g031880.2.1	1.11e-07	Amine oxidase family protein
7:63135911	Solyc07g054980.1.1	1.11e-07	Myb-related transcription factor
9:71239190	Solyc09g092090.2.1	1.11e-07	50S ribosomal protein L13
7:1827433	Solyc07g007040.2.1	1.15e-07	Zinc finger CCCH-type with G patch domain-containing protein
4:5000474	Solyc04g014740.1.1	1.18e-07	Bcl-2-associated athanogene-like protein
7:62799689	Solyc07g054490.2.1	1.24e-07	Secretory carrier membrane protein
9:70413853	Solyc09g091080.2.1	1.3e-07	Myosin XI-F
6:43083221	Solyc06g069330.2.1	1.31e-07	Serine/threonine protein kinase
1:83132096	Solyc01g088350.2.1	1.35e-07	NADH dehydrogenase
7:63007966	Solyc07g054830.2.1	1.36e-07	Diacylglycerol kinase
2:43976897	Solyc02g079400.2.1	1.37e-07	Nitric oxide synthase interacting protein
11:1231387	Solyc11g006620.1.1	1.44e-07	Exocyst complex protein exo70
2:39309527	Solyc02g069410.2.1	1.47e-07	HAD-superfamily hydrolase subfamily IA variant 3 containing protein expressed
7:974188	Solyc07g006120.2.1	1.47e-07	WD repeat domain phosphoinositide-interacting protein
7:63033204	Solyc07g054850.2.1	1.47e-07	Uncharacterized GPI-anchored protein At4g28100
5:1195574	Solyc05g006560.1.1	1.49e-07	Ring zinc finger protein (Fragment)
9:71170418	Solyc09g091980.2.1	1.59e-07	N-alpha-acetyltransferase 30, NatC catalytic subunit
9:71378747	Solyc09g092240.2.1	1.6e-07	Small subunit processome component 20 homolog
7:63072373	Solyc07g054920.1.1	1.63e-07	2-oxoglutarate-iron(II)-dependent oxygenase
9:71204110	Solyc09g092030.2.1	1.7e-07	UV radiation resistance-associated gene protein
1:82919092	Solyc01g088080.2.1	1.72e-07	T-complex protein theta subunit
1:2464693	Solyc01g008340.2.1	1.73e-07	50S ribosomal protein L19
2:39405615	Solyc02g069550.1.1	1.77e-07	Prune homolog 2
3:62428441	Solyc03g111810.2.1	1.77e-07	Sieve element-occluding protein 3
3:4222408	Solyc03g031750.1.1	1.79e-07	Vacuolar protein sorting-associated protein 28 family protein
3:61966286	Solyc03g111380.2.1	1.89e-07	Tubulin beta-1 chain
3:4717718	Solyc03g032210.2.1	1.91e-07	Acyl-CoA synthetase/AMP-acid ligase II
9:71543868	Solyc09g092450.2.1	2e-07	Long-chain-fatty-acid CoA ligase
1:86974606	Solyc01g095790.2.1	2.09e-07	Splicing factor 3a subunit 3
7:62832854	Solyc07g054540.2.1	2.09e-07	Lipoyl synthase
9:71562464	Solyc09g092480.1.1	2.09e-07	UDP-glucosyltransferase family 1 protein
7:62488616	Solyc07g054080.1.1	2.2e-07	RING finger protein 5
3:4230821	Solyc03g031760.2.1	2.27e-07	Homeobox-leucine zipper protein ATHB-14
2:39305816	Solyc02g069400.2.1	2.46e-07	Enhanced disease susceptibility 1 (Fragment)
3:4503607	Solyc03g032000.2.1	2.66e-07	Thioredoxin reductase
7:1815095	Solyc07g007030.1.1	2.66e-07	Transmembrane 9 superfamily protein member 2
7:62740839	Solyc07g054420.2.1	2.71e-07	Glutamate formiminotransferase
3:70265003	Solyc03g123400.1.1	2.77e-07	GRAS family transcription factor
7:1554134	Solyc07g006690.2.1	2.84e-07	Potential lipid particle serine esterase
7:62852084	Solyc07g054570.1.1	2.87e-07	Kelch-like 8
12:64091977	Solyc12g088890.1.1	2.87e-07	DnaJ chaperone
12:63987202	Solyc12g088730.1.1	2.95e-07	50S ribosomal protein L4
7:47473	Solyc07g005020.2.1	3.04e-07	DNA replication licensing factor
7:498551	Solyc07g005620.2.1	3.14e-07	Endonuclease/exonuclease/phosphatase
9:71161008	Solyc09g091960.2.1	3.14e-07	High mobility group family protein
7:1808538	Solyc07g007020.2.1	3.21e-07	Receptor-like protein kinase At3g21340
3:4518809	Solyc03g032020.2.1	3.22e-07	Hydroxy-methylglutaryl-coenzyme A reductase
7:49394144	Solyc07g040690.2.1	3.22e-07	NPR1 protein (Fragment)
9:70510450	Solyc09g091190.2.1	3.35e-07	Inhibitor of growth protein 5
9:691267	Solyc09g007020.1.1	3.4e-07	Pathogenesis-related protein
5:31627250	Solyc05g024390.1.1	3.43e-07	Serine/threonine-protein phosphatase 7 long form homolog
9:71393057	Solyc09g092250.2.1	3.45e-07	Genomic DNA chromosome 3 BAC clone F14O13
9:71529486	Solyc09g092430.2.1	3.45e-07	Selenium binding protein
9:71224163	Solyc09g092070.2.1	3.5e-07	TBC1 domain family member 13
3:61880108	Solyc03g111260.2.1	3.96e-07	Metallo-beta-lactamase family protein
2:39279842	Solyc02g069360.1.1	3.99e-07	Aspartic proteinase nepenthesin-2
9:2413087	Solyc09g009080.2.1	4.03e-07	Repressor of silencing 1
9:2546529	Solyc09g009190.2.1	4.03e-07	1 4-alpha-glucan branching enzyme II
0:5834365	Solyc00g006830.2.1	4.12e-07	No exine formation-1
8:61474424	Solyc08g077500.2.1	4.18e-07	Vacuolar protein sorting-associated protein
2:39300372	Solyc02g069390.1.1	4.23e-07	Sh4 homologue protein
3:4368572	Solyc03g031900.1.1	4.34e-07	Helicase sen1
9:70502319	Solyc09g091180.2.1	4.35e-07	chaperonin
3:4557613	Solyc03g032040.2.1	4.64e-07	MFS family major facilitator transporter D-xylose cation symporter
7:62749335	Solyc07g054440.2.1	4.66e-07	Beta-1,3-galactosyl-O-glycosyl-glycoprotein beta-1,6-N-acetylglucosaminyltransferase 7
3:67696135	Solyc03g118920.2.1	4.71e-07	ATP-dependent RNA helicase A-like protein
10:235506	Solyc10g005320.2.1	4.75e-07	Tryptophan synthase beta chain 1
3:4351263	Solyc03g031890.2.1	4.78e-07	Cold induced protein-like
3:4766299	Solyc03g032240.2.1	4.78e-07	Cation/H(+) antiporter 2
3:4916341	Solyc03g033340.2.1	4.9e-07	Protein phosphatase 2C
3:4189216	Solyc03g031730.2.1	5.09e-07	Beta-glucosidase 47
12:63519767	Solyc12g088010.1.1	5.21e-07	Aberrant pollen transmission 1
9:71516858	Solyc09g092410.2.1	5.22e-07	Tir-nbs-lrr, resistance protein
2:39410738	Solyc02g069560.2.1	5.25e-07	Chloroplast unusual positioning 1A
1:89201831	Solyc01g098760.2.1	5.3e-07	Heavy metal-associated domain containing protein expressed
7:63155972	Solyc07g055010.2.1	5.34e-07	Metal ion binding protein
7:63179321	Solyc07g055030.1.1	5.34e-07	Genomic DNA chromosome 5 TAC clone K23L20
7:63189583	Solyc07g055060.2.1	5.34e-07	Phosphoenolpyruvate carboxylase 1
3:62040910	Solyc03g111450.1.1	5.37e-07	Nuclear transcription factor Y subunit C-2
8:53746424	Solyc08g065600.1.1	5.48e-07	Vacuolar processing enzyme-3
3:4686800	Solyc03g032180.2.1	5.64e-07	CCA-adding enzyme
1:95671252	Solyc01g108310.2.1	5.91e-07	Os11g0248200 protein (Fragment)
3:4470380	Solyc03g031980.2.1	6.06e-07	Receptor-like kinase
1:86979522	Solyc01g095800.2.1	6.08e-07	F-box/LRR-repeat protein
7:62854989	Solyc07g054580.2.1	6.08e-07	GH3 family protein
7:62778562	Solyc07g054460.2.1	6.1e-07	H/ACA ribonucleoprotein complex non-core subunit NAF1
11:10863877	Solyc11g020340.1.1	6.21e-07	Copia-like polyprotein
11:2028571	Solyc11g007790.1.1	6.4e-07	Nbs-lrr, resistance protein
3:4645132	Solyc03g032140.2.1	6.64e-07	Heterogeneous nuclear ribonucleoprotein H1
1:87041627	Solyc01g095900.2.1	6.82e-07	Protein TIF31 homolog
4:51154010	Solyc04g051840.1.1	6.94e-07	Mutator-like transposase
12:63876850	Solyc12g088570.1.1	6.95e-07	WD-40 repeat family protein
3:4197456	Solyc03g031740.1.1	7.14e-07	Glucose-6-phosphate/phosphate translocator 2
3:4562877	Solyc03g032050.2.1	7.26e-07	Genomic DNA chromosome 5 TAC clone K2A18
7:62393446	Solyc07g053980.2.1	7.51e-07	Glucan synthase like 1
3:4287865	Solyc03g031810.2.1	7.58e-07	Translation initiation factor SUI1
11:758531	Solyc11g005940.1.1	7.6e-07	Pentatricopeptide repeat protein
1:82961944	Solyc01g088100.2.1	7.86e-07	Zinc finger CCCH domain-containing protein 22
11:33040455	Solyc11g044310.1.1	8e-07	Proline iminopeptidase
3:4335960	Solyc03g031870.1.1	8.18e-07	Acyl-CoA synthetase/AMP-acid ligase
3:62977814	Solyc03g112590.2.1	8.22e-07	Cell division protease ftsH homolog
7:62181878	Solyc07g053750.1.1	8.23e-07	Zinc finger CCCH domain-containing protein 2
5:62781444	Solyc05g052570.2.1	8.48e-07	Zinc finger CCCH domain-containing protein 66
7:216032	Solyc07g005240.2.1	8.53e-07	FAD-dependent oxidoreductase family protein
1:87069282	Solyc01g095930.2.1	8.73e-07	O-acyltransferase WSD1
7:62502279	Solyc07g054110.2.1	8.82e-07	Pentatricopeptide repeat-containing protein At5g09450, mitochondrial
9:70528407	Solyc09g091230.2.1	8.85e-07	Beta-1-3-galactosyl-o-glycosyl-glycoprotein
11:49245427	Solyc11g062310.1.1	9.03e-07	Proteasome component ECM29
7:3826854	Solyc07g008850.2.1	9.05e-07	UDP-3-O-
7:62216002	Solyc07g053800.2.1	9.09e-07	E3 ubiquitin-protein ligase RING1
3:4628211	Solyc03g032120.2.1	9.3e-07	Nucleoside-triphosphatase THEP1
3:4655054	Solyc03g032150.2.1	9.37e-07	Serine/threonine kinase-like protein ABC1063
12:62871994	Solyc12g056790.1.1	9.38e-07	NAC domain protein IPR003441
9:71325454	Solyc09g092180.2.1	9.43e-07	HAPp48 5 protein (Fragment)
4:60807256	Solyc04g074870.2.1	9.57e-07	Purine permease family protein
3:4466341	Solyc03g031970.2.1	9.64e-07	Auxin response factor 8-1
1:89216271	Solyc01g098800.2.1	9.65e-07	Sodium/calcium exchanger family protein
9:71356296	Solyc09g092210.2.1	9.87e-07	Nuclear movement protein nudc
7:62574824	Solyc07g054220.1.1	9.9e-07	Ethylene responsive transcription factor 2a
3:4277648	Solyc03g031790.1.1	9.98e-07	Magnesium transporter protein 1
7:3849126	Solyc07g008880.2.1	1e-06	Pre-mRNA-processing-splicing factor 8
2:40354930	Solyc02g070690.1.1	1.01e-06	C2 domain-containing protein
12:3977896	Solyc12g011140.1.1	1.04e-06	Subtilisin-like protease
5:56374616	Solyc05g043430.2.1	1.08e-06	Carboxymethylenebutenolidase-like protein
7:62844588	Solyc07g054560.1.1	1.1e-06	CK25
3:4966649	Solyc03g033400.2.1	1.13e-06	Vacuolar protein sorting 35
11:2033574	Solyc11g007800.1.1	1.14e-06	Ribonuclease P/MRP protein subunit
3:4536006	Solyc03g032030.2.1	1.22e-06	Mitochondrial phosphate carrier protein
11:1006586	Solyc11g006250.1.1	1.29e-06	GDSL esterase/lipase At5g33370
7:62262395	Solyc07g053850.2.1	1.31e-06	Zinc finger (C3HC4 RING finger) protein
12:63647812	Solyc12g088200.1.1	1.31e-06	Inositol-tetrakisphosphate 1-kinase 3
7:62282910	Solyc07g053870.2.1	1.35e-06	Chromodomain-helicase-DNA-binding protein 2
5:59431288	Solyc05g048770.2.1	1.48e-06	N(4)-(beta-N-acetylglucosaminyl)-L-asparaginase
3:62744407	Solyc03g112300.2.1	1.5e-06	Os11g0444900 protein (Fragment)
5:18757359	Solyc05g017870.1.1	1.5e-06	Mutator-like transposase-like
7:62512234	Solyc07g054140.2.1	1.5e-06	Syntaxin 32
1:73231385	Solyc01g066170.1.1	1.58e-06	Ulp1 protease family C-terminal catalytic domain containing protein
3:4902572	Solyc03g033320.2.1	1.59e-06	Prolyl 4-hydroxylase alpha subunit-like protein
4:63144593	Solyc04g078400.2.1	1.66e-06	Chromatin modification-related protein EAF3
11:52204170	Solyc11g066440.1.1	1.72e-06	Pheophorbide a oxygenase (Fragment)
8:53704128	Solyc08g065570.1.1	1.73e-06	Vacuolar processing enzyme
5:65654748	Solyc05g056320.2.1	1.74e-06	CCCH zinc finger and SMR domain-containing protein
9:64144056	Solyc09g065870.2.1	1.74e-06	Copine I-like
9:64091623	Solyc09g065810.2.1	1.97e-06	Guanylate-binding family protein
2:28236729	Solyc02g032330.2.1	1.98e-06	Sterol-4-alpha-carboxylate 3-dehydrogenase decarboxylating
9:687982	Solyc09g007010.1.1	2.01e-06	Pathogenesis related protein PR-1
5:3052945	Solyc05g008820.2.1	2.02e-06	Lipid phosphate phosphatase 3
7:62318130	Solyc07g053910.2.1	2.09e-06	Cell division protein kinase 10
12:64322643	Solyc12g089210.1.1	2.11e-06	Ornithine carbamoyltransferase
9:2442102	Solyc09g009090.2.1	2.14e-06	Protein kinase
1:92368775	Solyc01g103850.2.1	2.21e-06	Ubiquitin-like domain containing CTD phosphatase 1
12:62152095	Solyc12g056190.1.1	2.21e-06	Nuclear transport factor 2 (NTF2)-like protein
9:1413908	Solyc09g007890.1.1	2.34e-06	Phenylalanine ammonia-lyase
11:55071398	Solyc11g071660.1.1	2.43e-06	NF-kappa-B-activating protein
9:70383319	Solyc09g091030.2.1	2.45e-06	Beta-amylase
2:40093543	Solyc02g070310.2.1	2.51e-06	Ribosomal protein L32
3:69264112	Solyc03g121030.1.1	2.52e-06	DNA repair/transcription protein Mms19-like protein
4:60531012	Solyc04g074550.2.1	2.52e-06	Cytochrome c oxidase subunit VIb
10:55677668	Solyc10g054600.1.1	2.52e-06	Nbs, resistance protein fragment
2:54629282	Solyc02g093950.2.1	2.53e-06	Ankyrin repeat family protein
5:1533358	Solyc05g006930.2.1	2.53e-06	5&apos;-AMP-activated protein kinase subunit beta-2
8:61503785	Solyc08g077510.2.1	2.53e-06	Poly(U)-specific endoribonuclease-A
8:62469848	Solyc08g078700.2.1	2.53e-06	Heat shock protein 22
4:52137115	Solyc04g054250.2.1	2.54e-06	Cytochrome P450
4:61004933	Solyc04g076040.2.1	2.55e-06	Cyclin d2
8:53784503	Solyc08g065620.1.1	2.56e-06	NADH-quinone oxidoreductase subunit C
11:33192682	Solyc11g044260.1.1	2.61e-06	Glutathione-regulated potassium-efflux system protein
12:63831478	Solyc12g088470.1.1	2.68e-06	Cyclin A-like protein
12:64139241	Solyc12g088960.1.1	2.7e-06	Transmembrane protein 147
11:763129	Solyc11g005950.1.1	2.72e-06	Os12g0596600 protein (Fragment)
10:1222899	Solyc10g006780.2.1	2.74e-06	Telomere length regulation protein TEL2 homolog
5:59566255	Solyc05g048850.2.1	2.8e-06	ATP-dependent RNA Helicase
12:61005019	Solyc12g032970.1.1	2.81e-06	Photosystem I P700 chlorophyll a apoprotein A2
12:63692288	Solyc12g088240.1.1	2.83e-06	Cellulose synthase-like C1-1 glycosyltransferase family 2 protein
12:63964971	Solyc12g088680.1.1	2.83e-06	Ubiquitin-conjugating enzyme E2 I
7:3837198	Solyc07g008860.2.1	2.84e-06	Guanine nucleotide-binding protein subunit beta-like protein
11:163741	Solyc11g005190.1.1	2.92e-06	WD-40 repeat protein
7:63957354	Solyc07g056060.2.1	2.93e-06	Genomic DNA chromosome 5 TAC clone K23F3
12:63977414	Solyc12g088720.1.1	2.96e-06	Polyadenylate-binding protein 2
12:63465599	Solyc12g087970.1.1	2.97e-06	MYB transcription factor
11:1667427	Solyc11g007280.1.1	3.03e-06	ATP-binding cassette transporter
12:64211579	Solyc12g089080.1.1	3.08e-06	Glycosyltransferase family 77 protein
3:70104470	Solyc03g122190.2.1	3.09e-06	Jasmonate ZIM domain 2
12:64222925	Solyc12g089100.1.1	3.2e-06	Pore protein of (OEP24)
4:60579904	Solyc04g074660.1.1	3.21e-06	Fra10ac1 protein
9:666010	Solyc09g005970.1.1	3.24e-06	ABC transporter G family member 2
8:53748087	Solyc08g065610.2.1	3.3e-06	Vacuolar processing enzyme-1b
12:62071425	Solyc12g056100.1.1	3.3e-06	Ubiquitin-conjugating enzyme E2 8
7:62552861	Solyc07g054190.2.1	3.31e-06	Riboflavin synthase alpha subunit
5:31653077	Solyc05g024410.2.1	3.37e-06	Kelch-like protein 9
7:54093459	Solyc07g041750.2.1	3.37e-06	Os03g0169000 protein (Fragment)
5:15417022	Solyc05g016250.2.1	3.42e-06	Cysteine-type peptidase
9:695245	Solyc09g007030.2.1	3.43e-06	Kinesin
3:62695198	Solyc03g112230.2.1	3.44e-06	ZZ type zinc finger domain-containing protein (Fragment)
3:65237939	Solyc03g115580.2.1	3.51e-06	DNA excision repair protein 1
12:63545600	Solyc12g088050.1.1	3.53e-06	Rhamnogalacturonate lyase
9:712647	Solyc09g007060.2.1	3.56e-06	RING finger protein 44
3:5019215	Solyc03g033460.2.1	3.57e-06	Oligopeptide transporter 9
7:62358455	Solyc07g053960.2.1	3.58e-06	Ubiquitin-conjugating enzyme 23
7:62457473	Solyc07g054070.2.1	3.58e-06	DTW domain-containing protein-like
9:26657662	Solyc09g031970.2.1	3.64e-06	Phosphorylase
7:62655868	Solyc07g054300.2.1	3.65e-06	Phosphatase 2C family protein
1:86997006	Solyc01g095840.1.1	3.76e-06	RING finger protein
12:63559520	Solyc12g088070.1.1	3.8e-06	TRAF type zinc finger domain containing 1
12:64044651	Solyc12g088820.1.1	3.85e-06	Serine/threonine-protein kinase 38
5:60079353	Solyc05g050080.1.1	3.89e-06	Polyprotein (Fragment)
5:60095358	Solyc05g050110.2.1	4e-06	cDNA clone J013073A18 full insert sequence
4:60523503	Solyc04g074530.2.1	4.1e-06	Alcohol dehydrogenase 1
2:26510193	Solyc02g030620.1.1	4.33e-06	Ninja-family protein 1
1:88883752	Solyc01g098320.2.1	4.4e-06	DNA-directed RNA polymerase subunit H
9:657845	Solyc09g005950.2.1	4.41e-06	Pathogenesis-related protein 1a
7:62372771	Solyc07g053970.2.1	4.48e-06	Two-pore calcium channel 2
10:1241380	Solyc10g006800.2.1	4.71e-06	Cyclic nucleotide gated channel
7:58899556	Solyc07g047670.2.1	4.74e-06	Pescadillo homolog 1
1:89177904	Solyc01g098740.2.1	4.78e-06	Receptor protein kinase-like protein
7:62662631	Solyc07g054310.1.1	4.87e-06	Gty37 protein
3:70259956	Solyc03g123380.1.1	4.89e-06	Serine rich protein
7:62270163	Solyc07g053860.2.1	4.93e-06	Unconventional prefoldin RPB5 interactor
12:63814456	Solyc12g088440.1.1	5.05e-06	Clathrin-coat assembly protein-like
11:55059561	Solyc11g071640.1.1	5.13e-06	Beta-D-glucosidase
0:18930548	Solyc00g203660.1.1	5.26e-06	Ribulose bisphosphate carboxylase large chain (Fragment)
10:1219934	Solyc10g006770.2.1	5.35e-06	FACT complex subunit SPT16
12:63765131	Solyc12g088340.1.1	5.43e-06	WD repeat protein
5:57580931	Solyc05g045780.1.1	5.44e-06	50S ribosomal protein L16
3:67675786	Solyc03g118890.2.1	5.65e-06	Serine/threonine phosphatase family protein
4:41768888	Solyc04g049380.2.1	5.73e-06	Uncharacterized aarF domain-containing protein kinase 1
3:1369778	Solyc03g006850.2.1	5.75e-06	Os10g0188400 protein (Fragment)
12:64200743	Solyc12g089060.1.1	5.84e-06	PPPDE peptidase domain-containing protein 1
12:64342012	Solyc12g089230.1.1	5.85e-06	Solute carrier family 15 member 4
12:64050736	Solyc12g088830.1.1	5.88e-06	Myosin heavy chain-like
5:12977948	Solyc05g015920.2.1	5.92e-06	GYF domain-containing protein
12:64316894	Solyc12g089200.1.1	5.92e-06	Peptidyl-prolyl cis-trans isomerase-like 4
12:64174669	Solyc12g089000.1.1	6.24e-06	Ariadne-like ubiquitin ligase
9:71812602	Solyc09g097820.2.1	6.37e-06	ATP dependent RNA helicase
11:11625555	Solyc11g020590.1.1	6.53e-06	Peptide chain release factor-like protein
5:22689347	Solyc05g018650.2.1	6.64e-06	Ferrochelatase
9:70974306	Solyc09g091750.2.1	6.64e-06	26S proteasome regulatory subunit
12:64254692	Solyc12g089140.1.1	6.73e-06	2-hydroxyacid dehydrongenase (Fragment)
11:51163065	Solyc11g065640.1.1	6.85e-06	2Fe-2S ferredoxin
9:71585689	Solyc09g092530.2.1	7e-06	Tic22
4:55749153	Solyc04g064570.2.1	7.06e-06	Ribosome maturation protein SBDS
11:204269	Solyc11g005250.1.1	7.28e-06	DNA repair protein RAD5
12:63632903	Solyc12g088190.1.1	7.5e-06	Amino acid permease 6
4:60490820	Solyc04g074490.2.1	7.51e-06	Bifunctional arginine demethylase and lysyl-hydroxylase JMJD6
1:87089676	Solyc01g095970.2.1	7.58e-06	Dynamin 2
5:7474028	Solyc05g013970.2.1	7.75e-06	RNA-binding protein 39
9:71188689	Solyc09g092020.2.1	7.75e-06	Calcium-dependent protein kinase
2:40415356	Solyc02g070810.2.1	7.76e-06	Nuclear pore membrane glycoprotein 210
5:4286341	Solyc05g010100.2.1	8.04e-06	tRNA-adenosine deaminase
12:39112703	Solyc12g043110.1.1	8.04e-06	Heat shock protein 4
2:34898994	Solyc02g062950.2.1	8.25e-06	G-box binding factor
5:60444636	Solyc05g050320.2.1	8.35e-06	Chitinase domain-containing protein 1
10:849650	Solyc10g006110.2.1	8.57e-06	EH-domain-containing protein 1
1:92427335	Solyc01g103950.2.1	8.6e-06	Thiamine-phosphate pyrophosphorylase/thiamine-phosphate pyrophosphorylase
7:64739981	Solyc07g061780.2.1	8.61e-06	Ubiquitin carboxyl-terminal hydrolase family protein
2:39831882	Solyc02g070040.1.1	8.64e-06	Ethylene-responsive nuclear protein
5:15472799	Solyc05g016290.1.1	8.74e-06	Lysine-specific histone demethylase
11:33904481	Solyc11g042990.1.1	8.87e-06	Kinase family protein
11:32935573	Solyc11g044350.1.1	8.87e-06	WW domain containing adaptor with coiled-coil
11:48146362	Solyc11g061700.1.1	8.87e-06	Acetyl-CoA carboxylase-like protein
11:32498874	Solyc11g044540.1.1	8.95e-06	Na+/H+ antiporter NhaD
3:63798651	Solyc03g113740.2.1	9.1e-06	Anaphase promoting complex subunit 8/cell division cycle protein 23-like protein (Fragment)
5:61846552	Solyc05g051490.2.1	9.26e-06	LMBR1 domain protein
12:63496379	Solyc12g088000.1.1	9.39e-06	Aminotransferase family protein
12:64007117	Solyc12g088750.1.1	9.39e-06	Receptor-like protein kinase
5:4269474	Solyc05g010060.2.1	9.4e-06	Xenotropic and polytropic retrovirus receptor
3:152515	Solyc03g005260.2.1	9.43e-06	Sulfate adenylyltransferase
3:1354328	Solyc03g006840.2.1	9.51e-06	Genomic DNA chromosome 5 P1 clone MTG10
12:63618357	Solyc12g088160.1.1	9.54e-06	Phosphoenolpyruvate carboxykinase
5:9083826	Solyc05g014880.1.1	9.6e-06	Histone H2A
5:2896429	Solyc05g008580.2.1	9.69e-06	Phosphatidylserine synthase 2
12:63529190	Solyc12g088020.1.1	9.82e-06	Prenylcysteine oxidase 1

## Sheet: S5_SNP720_sug
Sol	Chr	Pos	ID	Solyc	region	beta	SE	pval	log10P	Variable	varType	varTime	leafCoef	leafNr	timeTS	annot	SNPcount
Solyc04g007050	4	767993	4:767993	Solyc04g007050.2.1	mRNA	-0.108662	0.014635	4.17e-09	8.37986	240_4_emmax_PCA_Tiem	TS	240	leaf	4	240	Cc-nbs-lrr, resistance protein	12
Solyc08g006880	8	1427477	8:1427477	Solyc08g006880.2.1	mRNA	-0.104669	0.0152183	2.45e-08	7.61083	240_4_emmax_PCA_Tiem	TS	240	leaf	4	240	ABC transporter C family member 2 (AHRD V1 **-- AB2C_ARATH); contains Interpro domain(s) IPR001140 ABC transporter, transmembrane region	4
Solyc03g120490	3	68873449	3:68873449	Solyc03g120490.2.1	mRNA	-0.10669	0.0156083	2.81e-08	7.55129	240_4_emmax_PCA_Tiem	TS	240	leaf	4	240	Genomic DNA chromosome 3 P1 clone MYA6 (AHRD V1 ***- Q9LU25_ARATH)	8
Solyc03g059490	3	30071716	3:30071716	Solyc03g059490.1.1	mRNA	0.0766688	0.0112456	2.98e-08	7.52578	80_6_emmax_PCA_Tiem	TS	80	leaf	6	80	Receptor like kinase, RLK	1
Solyc07g005110	7	131670	7:131670	Solyc07g005110.2.1	mRNA	-0.0782137	0.0115437	3.42e-08	7.46597	160_4_emmax_PCA_Tiem	TS	160	leaf	4	160	S-receptor kinase-like protein 1 (AHRD V1 *-*- Q5NJB1_SENSQ); contains Interpro domain(s) IPR002290 Serine/threonine protein kinase	6
Solyc07g005530	7	428350	7:428350	Solyc07g005530.2.1	mRNA	-0.0796404	0.0117721	3.54e-08	7.451	160_4_emmax_PCA_Tiem	TS	160	leaf	4	160	Ubiquitin carboxyl-terminal hydrolase (AHRD V1 ***- D7MNY5_ARALY); contains Interpro domain(s) IPR001394 Peptidase C19, ubiquitin carboxyl-terminal hydrolase 2	4
Solyc07g005140	7	165357	7:165357	Solyc07g005140.2.1	mRNA	-0.0804924	0.011948	3.88e-08	7.41117	160_4_emmax_PCA_Tiem	TS	160	leaf	4	160	Response regulator 9 (AHRD V1 ***- Q94LW1_MAIZE); contains Interpro domain(s) IPR017053 Response regulator, plant B-type	5
Solyc07g005390	7	300383	7:300383	Solyc07g005390.2.1	mRNA	-0.080112	0.0119741	4.52e-08	7.34486	160_4_emmax_PCA_Tiem	TS	160	leaf	4	160	Aldehyde dehydrogenase (AHRD V1 **** A7GLM2_BACCN); contains Interpro domain(s) IPR015590 Aldehyde dehydrogenase	3
Solyc07g005940	7	780055	7:780055	Solyc07g005940.2.1	mRNA	-0.0833156	0.0124544	4.53e-08	7.3439	160_4_emmax_PCA_Tiem	TS	160	leaf	4	160	Vacuolar ATPase subunit H protein (AHRD V1 ***- B6SIW6_MAIZE); contains Interpro domain(s) IPR004908 ATPase, V1 complex, subunit H	6
Solyc07g054200	7	62559198	7:62559198	Solyc07g054200.2.1	mRNA	-0.0704446	0.010515	4.93e-08	7.30715	640_3_emmax_PCA_Tiem	TS	640	leaf	3	640	Pre-mrna splicing factor (AHRD V1 ***- Q16T65_AEDAE); contains Interpro domain(s) IPR010491 PRP1 splicing factor, N-terminal	4
Solyc06g069390	6	43155710	6:43155710	Solyc06g069390.2.1	mRNA	-0.102869	0.0155315	5.62e-08	7.25026	240_4_emmax_PCA_Tiem	TS	240	leaf	4	240	D-tyrosyl-tRNA(Tyr) deacylase (AHRD V1 **** DTDA_ARCFU); contains Interpro domain(s) IPR018033 Uncharacterized conserved protein UCP016210	2
Solyc07g054210	7	62567455	7:62567455	Solyc07g054210.2.1	mRNA	-0.0702116	0.0106072	6.38e-08	7.19518	640_3_emmax_PCA_Tiem	TS	640	leaf	3	640	Protochlorophyllide reductase like protein (AHRD V1 ***- Q0WVW0_ARATH); contains Interpro domain(s) IPR005979 Light-dependent protochlorophyllide reductase	3
Solyc07g005070	7	111267	7:111267	Solyc07g005070.1.1	mRNA	-0.0800724	0.0122215	7.1e-08	7.14874	160_4_emmax_PCA_Tiem	TS	160	leaf	4	160	Collagen alpha-1(IV) chain (AHRD V1 *-*- CO4A1_CAEEL)	2
Solyc07g005040	7	90585	7:90585	Solyc07g005040.2.1	mRNA	-0.0801192	0.0122414	7.26e-08	7.13906	160_4_emmax_PCA_Tiem	TS	160	leaf	4	160	H-ATPase (AHRD V1 ***- Q8L6I3_ORYSJ); contains Interpro domain(s) IPR006534 ATPase, P-type, plasma-membrane proton-efflux	2
Solyc04g015460	4	5670751	4:5670751	Solyc04g015460.2.1	mRNA	-0.0940734	0.014501	8.77e-08	7.057	240_4_emmax_PCA_Tiem	TS	240	leaf	4	240	S-receptor kinase (AHRD V1 ***- Q9FZP3_ARATH); contains Interpro domain(s) IPR002290 Serine/threonine protein kinase	3
Solyc07g005450	7	360678	7:360678	Solyc07g005450.2.1	mRNA	-0.0787956	0.012215	9.89e-08	7.0048	160_4_emmax_PCA_Tiem	TS	160	leaf	4	160	RNA polymerase II C-terminal domain phosphatase-like 4 (AHRD V1 ***- CPL4_ARATH); contains Interpro domain(s) IPR011947 FCP1-like phosphatase, phosphatase domain	3
Solyc07g005030	7	74103	7:74103	Solyc07g005030.2.1	mRNA	-0.0784949	0.0121849	1.02e-07	6.9914	160_4_emmax_PCA_Tiem	TS	160	leaf	4	160	Ribonuclease 3-like protein 3 (AHRD V1 *-*- RTL3_ORYSJ); contains Interpro domain(s) IPR000999 Ribonuclease III	5
Solyc04g014740	4	5000474	4:5000474	Solyc04g014740.1.1	mRNA	-0.0948385	0.0148259	1.18e-07	6.92812	240_4_emmax_PCA_Tiem	TS	240	leaf	4	240	Bcl-2-associated athanogene-like protein (AHRD V1 *-*- D1MIX4_VITVI); contains Interpro domain(s) IPR003103 Apoptosis regulator Bcl-2 protein, BAG	2
Solyc07g054490	7	62799689	7:62799689	Solyc07g054490.2.1	mRNA	-0.0689973	0.0107564	1.24e-07	6.90658	640_3_emmax_PCA_Tiem	TS	640	leaf	3	640	Secretory carrier membrane protein (AHRD V1 ***- B3TLU6_ELAGV); contains Interpro domain(s) IPR007273 SCAMP	3
Solyc06g069330	6	43083221	6:43083221	Solyc06g069330.2.1	mRNA	-0.102969	0.0161759	1.31e-07	6.88273	240_4_emmax_PCA_Tiem	TS	240	leaf	4	240	Serine/threonine protein kinase (AHRD V1 **** Q8L9Q3_ARATH); contains Interpro domain(s) IPR002290 Serine/threonine protein kinase	2
Solyc07g005280	7	230801	7:230801	Solyc07g005280.2.1	mRNA	-0.07879	0.0123962	1.35e-07	6.86967	160_4_emmax_PCA_Tiem	TS	160	leaf	4	160	Unknown Protein (AHRD V1)	2
Solyc11g006620	11	1231387	11:1231387	Solyc11g006620.1.1	mRNA	-0.0969585	0.0153045	1.44e-07	6.84164	240_4_emmax_PCA_Tiem	TS	240	leaf	4	240	Exocyst complex protein exo70 (AHRD V1 **-- EXO70_ASPFU); contains Interpro domain(s) IPR004140 Exo70 exocyst complex subunit	4
Solyc07g006120	7	974188	7:974188	Solyc07g006120.2.1	mRNA	-0.0801097	0.0126559	1.47e-07	6.83268	160_4_emmax_PCA_Tiem	TS	160	leaf	4	160	WD repeat domain phosphoinositide-interacting protein (AHRD V1 **-- C0SB49_PARBP); contains Interpro domain(s) IPR011046 WD40 repeat-like	1
Solyc05g006560	5	1195574	5:1195574	Solyc05g006560.1.1	mRNA	-0.0962882	0.0152223	1.49e-07	6.82681	240_4_emmax_PCA_Tiem	TS	240	leaf	4	240	Ring zinc finger protein (Fragment) (AHRD V1 *--- A6MH00_LILLO); contains Interpro domain(s) IPR008166 Protein of unknown function DUF23	2
Solyc03g111810	3	62428441	3:62428441	Solyc03g111810.2.1	mRNA	-355.976	56.7487	1.77e-07	6.75203	PC4_4_emmax_PCA_Tiem	var	PC4	leaf	4		Sieve element-occluding protein 3 (AHRD V1 **-- B5THF7_MEDTR)	1
Solyc07g054080	7	62488616	7:62488616	Solyc07g054080.1.1	mRNA	-0.0676918	0.0108558	2.2e-07	6.65758	640_3_emmax_PCA_Tiem	TS	640	leaf	3	640	RING finger protein 5 (AHRD V1 *--- B6TI40_MAIZE); contains Interpro domain(s) IPR018957 Zinc finger, C3HC4 RING-type	8
Solyc03g123400	3	70265003	3:70265003	Solyc03g123400.1.1	mRNA	-0.0760632	0.012395	2.77e-07	6.55752	240_4_emmax_PCA_Tiem	TS	240	leaf	4	240	GRAS family transcription factor (AHRD V1 **-* Q4VYC4_POPTR); contains Interpro domain(s) IPR005202 GRAS transcription factor	1
Solyc07g006690	7	1554134	7:1554134	Solyc07g006690.2.1	mRNA	-0.0783875	0.0127896	2.84e-07	6.54668	160_4_emmax_PCA_Tiem	TS	160	leaf	4	160	Potential lipid particle serine esterase (AHRD V1 *--- Q59KL3_CANAL); contains Interpro domain(s) IPR007751 Protein of unknown function DUF676, hydrolase-like	3
Solyc11g006640	11	1243135	11:1243135	Solyc11g006640.1.1	mRNA	-0.0956326	0.0156223	2.91e-07	6.53611	240_4_emmax_PCA_Tiem	TS	240	leaf	4	240	Cc-nbs-lrr, resistance protein	2
Solyc07g005020	7	47473	7:47473	Solyc07g005020.2.1	mRNA	-0.0771403	0.0126294	3.04e-07	6.51713	160_4_emmax_PCA_Tiem	TS	160	leaf	4	160	DNA replication licensing factor (AHRD V1 ***- Q2UAJ0_ASPOR); contains Interpro domain(s) IPR008048 MCM protein 5	2
Solyc07g005620	7	498551	7:498551	Solyc07g005620.2.1	mRNA	-0.0768453	0.0126026	3.14e-07	6.50307	160_4_emmax_PCA_Tiem	TS	160	leaf	4	160	Endonuclease/exonuclease/phosphatase (AHRD V1 ***- B4SS38_STRM5)	1
Solyc07g007020	7	1808538	7:1808538	Solyc07g007020.2.1	mRNA	-0.075916	0.0124629	3.21e-07	6.49349	160_4_emmax_PCA_Tiem	TS	160	leaf	4	160	Receptor-like protein kinase At3g21340 (AHRD V1 *-** RLK6_ARATH); contains Interpro domain(s) IPR002290 Serine/threonine protein kinase	2
Solyc08g077500	8	61474424	8:61474424	Solyc08g077500.2.1	mRNA	-0.0788133	0.0131123	4.18e-07	6.37882	240_4_emmax_PCA_Tiem	TS	240	leaf	4	240	Vacuolar protein sorting-associated protein (AHRD V1 *-*- D3BBX0_POLPA); contains Interpro domain(s) IPR001849 Pleckstrin homology	2
Solyc01g098760	1	89201831	1:89201831	Solyc01g098760.2.1	mRNA	-0.0652186	0.0109833	5.3e-07	6.27572	160_4_emmax_PCA_Tiem	TS	160	leaf	4	160	Heavy metal-associated domain containing protein expressed (AHRD V1 *--- Q2RAL3_ORYSJ); contains Interpro domain(s) IPR006121 Heavy metal transport/detoxification protein	3
Solyc07g005460	7	369386	7:369386	Solyc07g005460.2.1	mRNA	-0.0739957	0.0124649	5.33e-07	6.27327	160_4_emmax_PCA_Tiem	TS	160	leaf	4	160	RNA polymerase II C-terminal domain phosphatase-like 4 (AHRD V1 ***- CPL4_ARATH); contains Interpro domain(s) IPR011947 FCP1-like phosphatase, phosphatase domain	2
Solyc07g005410	7	318101	7:318101	Solyc07g005410.2.1	mRNA	-0.0750506	0.0126439	5.34e-07	6.27246	160_4_emmax_PCA_Tiem	TS	160	leaf	4	160	Unknown Protein (AHRD V1)	1
Solyc07g055010	7	63155972	7:63155972	Solyc07g055010.2.1	mRNA	-0.0660962	0.0110857	5.34e-07	6.27246	640_3_emmax_PCA_Tiem	TS	640	leaf	3	640	Metal ion binding protein (AHRD V1 **-* B6T4Q0_MAIZE); contains Interpro domain(s) IPR006121 Heavy metal transport/detoxification protein	3
Solyc07g055030	7	63179321	7:63179321	Solyc07g055030.1.1	mRNA	-0.0660962	0.0110857	5.34e-07	6.27246	640_3_emmax_PCA_Tiem	TS	640	leaf	3	640	Genomic DNA chromosome 5 TAC clone K23L20 (AHRD V1 ***- Q9FIZ2_ARATH); contains Interpro domain(s) IPR013219 Ribosomal protein S27/S33, mitochondrial	3
Solyc07g055060	7	63189583	7:63189583	Solyc07g055060.2.1	mRNA	-0.0660962	0.0110857	5.34e-07	6.27246	640_3_emmax_PCA_Tiem	TS	640	leaf	3	640	Phosphoenolpyruvate carboxylase 1 (AHRD V1 ***- O23946_GOSHI); contains Interpro domain(s) IPR015813 Pyruvate/Phosphoenolpyruvate kinase, catalytic core IPR001449 Phosphoenolpyruvate carboxylase	5
Solyc07g054480	7	62796079	7:62796079	Solyc07g054480.1.1	mRNA	-0.0660609	0.0110835	5.38e-07	6.26922	640_3_emmax_PCA_Tiem	TS	640	leaf	3	640	Pentatricopeptide repeat-containing protein (AHRD V1 ***- D7KRL4_ARALY); contains Interpro domain(s) IPR002885 Pentatricopeptide repeat	2
Solyc08g065600	8	53746424	8:53746424	Solyc08g065600.1.1	mRNA	-0.0949177	0.0160118	5.48e-07	6.26122	240_4_emmax_PCA_Tiem	TS	240	leaf	4	240	Vacuolar processing enzyme-3 (AHRD V1 **-- Q852T0_TOBAC); contains Interpro domain(s) IPR001096 Peptidase C13, legumain	2
Solyc07g054460	7	62778562	7:62778562	Solyc07g054460.2.1	mRNA	-0.0661078	0.0111651	6.1e-07	6.21467	640_3_emmax_PCA_Tiem	TS	640	leaf	3	640	H/ACA ribonucleoprotein complex non-core subunit NAF1 (AHRD V1 *-*- NAF1_HUMAN); contains Interpro domain(s) IPR008696 NAF1	4
Solyc07g054860	7	63044806	7:63044806	Solyc07g054860.1.1	mRNA	-0.0660856	0.0111856	6.36e-07	6.19654	640_3_emmax_PCA_Tiem	TS	640	leaf	3	640	Aromatic amino acid decarboxylase (AHRD V1 **** D4NUX2_CIMRA); contains Interpro domain(s) IPR010977 Aromatic-L-amino-acid decarboxylase	3
Solyc11g007790	11	2028571	11:2028571	Solyc11g007790.1.1	mRNA	-0.0772633	0.013139	6.4e-07	6.19382	240_4_emmax_PCA_Tiem	TS	240	leaf	4	240	Nbs-lrr, resistance protein	3
Solyc03g007840	3	2385692	3:2385692	Solyc03g007840.1.1	mRNA	0.0716423	0.0122089	6.67e-07	6.17587	80_6_emmax_PCA_Tiem	TS	80	leaf	6	80	Pentatricopeptide repeat-containing protein (AHRD V1 ***- D7MBT1_ARALY); contains Interpro domain(s) IPR002885 Pentatricopeptide repeat	1
Solyc04g051840	4	51154010	4:51154010	Solyc04g051840.1.1	mRNA	-0.0712229	0.0121634	6.94e-07	6.15864	240_4_emmax_PCA_Tiem	TS	240	leaf	4	240	Mutator-like transposase (AHRD V1 *-*- Q9XIL4_ARATH); contains Interpro domain(s) IPR004332 Transposase, MuDR, plant	1
Solyc07g053980	7	62393446	7:62393446	Solyc07g053980.2.1	mRNA	-0.0563961	0.00962895	7.51e-07	6.12436	560_3_emmax_PCA_Tiem	TS	560	leaf	3	560	Glucan synthase like 1 (AHRD V1 ***- D8R536_SELML); contains Interpro domain(s) IPR003440 Glycosyl transferase, family 48	3
Solyc07g053750	7	62181878	7:62181878	Solyc07g053750.1.1	mRNA	-0.051956	0.00891401	8.23e-07	6.0846	560_3_emmax_PCA_Tiem	TS	560	leaf	3	560	Zinc finger CCCH domain-containing protein 2 (AHRD V1 *-*- C3H2_ARATH); contains Interpro domain(s) IPR000571 Zinc finger, CCCH-type	3
Solyc07g005240	7	216032	7:216032	Solyc07g005240.2.1	mRNA	-0.0752748	0.0129949	8.53e-07	6.06905	160_4_emmax_PCA_Tiem	TS	160	leaf	4	160	FAD-dependent oxidoreductase family protein (AHRD V1 **-- D7LAA7_ARALY); contains Interpro domain(s) IPR006076 FAD dependent oxidoreductase	1
Solyc07g054430	7	62747945	7:62747945	Solyc07g054430.2.1	mRNA	-0.0653735	0.0112731	9.06e-07	6.04287	640_3_emmax_PCA_Tiem	TS	640	leaf	3	640	Glutamate formiminotransferase (AHRD V1 **** B6UFR4_MAIZE); contains Interpro domain(s) IPR012886 Formiminotransferase, N-terminal	2
Solyc07g053800	7	62216002	7:62216002	Solyc07g053800.2.1	mRNA	-0.0402869	0.00694843	9.09e-07	6.04144	480_3_emmax_PCA_Tiem	TS	480	leaf	3	480	E3 ubiquitin-protein ligase RING1 (AHRD V1 *--- B0WQV3_CULQU); contains Interpro domain(s) IPR018957 Zinc finger, C3HC4 RING-type	5
Solyc01g098800	1	89216271	1:89216271	Solyc01g098800.2.1	mRNA	-0.0621338	0.0107964	9.65e-07	6.01547	160_4_emmax_PCA_Tiem	TS	160	leaf	4	160	Sodium/calcium exchanger family protein (AHRD V1 *-** C5PBJ7_COCP7); contains Interpro domain(s) IPR004837 Sodium/calcium exchanger membrane region	3
Solyc07g054220	7	62574824	7:62574824	Solyc07g054220.1.1	mRNA	-0.0658508	0.0114096	9.9e-07	6.00436	640_3_emmax_PCA_Tiem	TS	640	leaf	3	640	Ethylene responsive transcription factor 2a (AHRD V1 *-*- C0J9I7_9ROSA); contains Interpro domain(s) IPR001471 Pathogenesis-related transcriptional factor and ERF, DNA-binding	2
Solyc12g011140	12	3977896	12:3977896	Solyc12g011140.1.1	mRNA	-0.0530783	0.00926156	1.04e-06	5.98297	160_4_emmax_PCA_Tiem	TS	160	leaf	4	160	Subtilisin-like protease (AHRD V1 ***- Q6WNU4_SOYBN); contains Interpro domain(s) IPR015500 Peptidase S8, subtilisin-related	11
Solyc01g103930	1	92414321	1:92414321	Solyc01g103930.2.1	mRNA	-0.0553304	0.00969747	1.13e-06	5.94692	160_4_emmax_PCA_Tiem	TS	160	leaf	4	160	Transmembrane 9 superfamily protein member 3 (AHRD V1 ***- B6SY54_MAIZE); contains Interpro domain(s) IPR004240 Nonaspanin (TM9SF)	1
Solyc11g007800	11	2033574	11:2033574	Solyc11g007800.1.1	mRNA	-0.0744264	0.0130467	1.14e-06	5.9431	240_4_emmax_PCA_Tiem	TS	240	leaf	4	240	Ribonuclease P/MRP protein subunit (AHRD V1 *--- A8NQR7_COPC7); contains Interpro domain(s) IPR009723 Ribonuclease P/MRP, POP1	2
Solyc02g014650	2	17572854	2:17572854	Solyc02g014650.1.1	mRNA	0.0588596	0.0103453	1.2e-06	5.92082	80_6_emmax_PCA_Tiem	TS	80	leaf	6	80	Unknown Protein (AHRD V1)	1
Solyc11g006250	11	1006586	11:1006586	Solyc11g006250.1.1	mRNA	0.0141037	0.00240459	1.29e-06	5.88941	80_2_emmax_PCA_Tiem	TS	80	leaf	2	80	GDSL esterase/lipase At5g33370 (AHRD V1 ***- GDL79_ARATH); contains Interpro domain(s) IPR001087 Lipase, GDSL	1
Solyc07g053850	7	62262395	7:62262395	Solyc07g053850.2.1	mRNA	-0.0618516	0.0108798	1.31e-06	5.88273	640_3_emmax_PCA_Tiem	TS	640	leaf	3	640	Zinc finger (C3HC4 RING finger) protein (AHRD V1 *--- B9PQV1_TOXGO); contains Interpro domain(s) IPR011016 Zinc finger, RING-CH-type	4
Solyc07g053870	7	62282910	7:62282910	Solyc07g053870.2.1	mRNA	-0.0620901	0.0109384	1.35e-06	5.86967	640_3_emmax_PCA_Tiem	TS	640	leaf	3	640	Chromodomain-helicase-DNA-binding protein 2 (AHRD V1 *--* CHD2_HUMAN); contains Interpro domain(s) IPR000330 SNF2-related	4
Solyc07g008850	7	3825867	7:3825867	Solyc07g008850.2.1	mRNA	0.0166033	0.00286754	1.61e-06	5.79317	80_2_emmax_PCA_Tiem	TS	80	leaf	2	80	UDP-3-O- (AHRD V1 ***- B9SJ32_RICCO); contains Interpro domain(s) IPR004463 UDP-3-O-acyl N-acetylglucosamine deacetylase	2
Solyc11g066440	11	52204170	11:52204170	Solyc11g066440.1.1	mRNA	-0.0739915	0.013263	1.72e-06	5.76447	240_4_emmax_PCA_Tiem	TS	240	leaf	4	240	Pheophorbide a oxygenase (Fragment) (AHRD V1 *--- D1MWF5_BRAOL); contains Interpro domain(s) IPR013626 Pheophorbide a oxygenase	1
Solyc08g065570	8	53704128	8:53704128	Solyc08g065570.1.1	mRNA	-0.0617817	0.011079	1.73e-06	5.76195	160_4_emmax_PCA_Tiem	TS	160	leaf	4	160	Vacuolar processing enzyme (AHRD V1 **-- Q9SMD0_SOLLC); contains Interpro domain(s) IPR001096 Peptidase C13, legumain	2
Solyc03g112300	3	62744407	3:62744407	Solyc03g112300.2.1	mRNA	-362.962	65.5369	1.96e-06	5.70774	PC4_4_emmax_PCA_Tiem	var	PC4	leaf	4		Os11g0444900 protein (Fragment) (AHRD V1 ***- Q0ISX9_ORYSJ); contains Interpro domain(s) IPR000270 Octicosapeptide/Phox/Bem1p	2
Solyc05g008820	5	3052945	5:3052945	Solyc05g008820.2.1	mRNA	-0.086268	0.0156028	2.02e-06	5.69465	240_4_emmax_PCA_Tiem	TS	240	leaf	4	240	Lipid phosphate phosphatase 3 (AHRD V1 **** B6SSC1_MAIZE); contains Interpro domain(s) IPR000326 Phosphatidic acid phosphatase type 2/haloperoxidase	1
Solyc07g053910	7	62318130	7:62318130	Solyc07g053910.2.1	mRNA	-342.806	62.1247	2.09e-06	5.67985	PC4_4_emmax_PCA_Tiem	var	PC4	leaf	4		Cell division protein kinase 10 (AHRD V1 *-*- D3TRH8_GLOMM); contains Interpro domain(s) IPR002290 Serine/threonine protein kinase	2
Solyc01g103850	1	92368775	1:92368775	Solyc01g103850.2.1	mRNA	-0.0742095	0.0134904	2.21e-06	5.65561	240_4_emmax_PCA_Tiem	TS	240	leaf	4	240	Ubiquitin-like domain containing CTD phosphatase 1 (AHRD V1 ***- B6TA38_MAIZE); contains Interpro domain(s) IPR011943 HAD-superfamily hydrolase, subfamily IIID	1
Solyc12g056190	12	62152095	12:62152095	Solyc12g056190.1.1	mRNA	-0.0748382	0.0136046	2.21e-06	5.65561	240_4_emmax_PCA_Tiem	TS	240	leaf	4	240	Nuclear transport factor 2 (NTF2)-like protein (AHRD V1 ***- Q67TV5_ORYSJ)	1
Solyc03g121030	3	69264112	3:69264112	Solyc03g121030.1.1	mRNA	-0.0777506	0.0142378	2.52e-06	5.5986	240_4_emmax_PCA_Tiem	TS	240	leaf	4	240	DNA repair/transcription protein Mms19-like protein (AHRD V1 *-*- Q6ZEY8_ORYSJ); contains Interpro domain(s) IPR016024 Armadillo-type fold	1
Solyc08g077510	8	61503785	8:61503785	Solyc08g077510.2.1	mRNA	-0.0743334	0.0136137	2.53e-06	5.59688	240_4_emmax_PCA_Tiem	TS	240	leaf	4	240	Poly(U)-specific endoribonuclease-A (AHRD V1 **** ENDUA_XENLA); contains Interpro domain(s) IPR018998 Endoribonuclease XendoU	1
Solyc04g054250	4	52137115	4:52137115	Solyc04g054250.2.1	mRNA	-0.0663035	0.0121474	2.54e-06	5.59517	240_4_emmax_PCA_Tiem	TS	240	leaf	4	240	Cytochrome P450	1
Solyc04g076040	4	61004933	4:61004933	Solyc04g076040.2.1	mRNA	-351.954	64.4853	2.55e-06	5.59346	PC4_4_emmax_PCA_Tiem	var	PC4	leaf	4		Cyclin d2 (AHRD V1 **** Q6T2Z7_SOYBN); contains Interpro domain(s) IPR015451 Cyclin D	1
Solyc12g088960	12	64139241	12:64139241	Solyc12g088960.1.1	mRNA	-346.235	63.6502	2.7e-06	5.56864	PC4_4_emmax_PCA_Tiem	var	PC4	leaf	4		Transmembrane protein 147 (AHRD V1 ***- D3PG66_9MAXI); contains Interpro domain(s) IPR019164 Protein of unknown function DUF2053, membrane	1
Solyc11g005190	11	163741	11:163741	Solyc11g005190.1.1	mRNA	0.0163867	0.00293052	2.92e-06	5.53462	80_2_emmax_PCA_Tiem	TS	80	leaf	2	80	WD-40 repeat protein (AHRD V1 **-- B7K999_CYAP7); contains Interpro domain(s) IPR017986 WD40 repeat, region	1
Solyc09g042600	9	24441745	9:24441745	Solyc09g042600.1.1	mRNA	-0.0921663	0.0170543	3.03e-06	5.51856	480_4_emmax_PCA_Tiem	TS	480	leaf	4	480	Unknown Protein (AHRD V1)	1

## Sheet: S6_SNPHR
Sol	Chr	Pos	ID	Solyc	region	beta	SE	pval		Variable	varType	varTime	leafCoef	leafNr	timeTS	annot	SNPcount
Solyc03g111390	3	61979510	3:61979510	Solyc03g111390.2.1	mRNA	-414.569	58.3995	1.2e-08	7.92082	PC4_4_emmax_PCA_Tiem	var	PC4	leaf	4		Kelch domain-containing protein 4 (AHRD V1 ***- B2VXE7_PYRTR); contains Interpro domain(s) IPR015915 Kelch-type beta propeller	17
Solyc07g054320	7	62680585	7:62680585	Solyc07g054320.2.1	mRNA	-0.922992	0.132851	2.53e-08	7.59688	5280_5_emmax_PCA_Tiem	TS	5280	leaf	5	5280	Transmembrane protein 34 (AHRD V1 ***- A5D9H3_BOVIN); contains Interpro domain(s) IPR005178 Protein of unknown function DUF300	142
Solyc07g055050	7	63186619	7:63186619	Solyc07g055050.2.1	mRNA	-391.12	57.8279	3.56e-08	7.44855	PC4_4_emmax_PCA_Tiem	var	PC4	leaf	4		ATP synthase I-like protein (AHRD V1 **-- A8HNA8_CHLRE); contains Interpro domain(s) IPR008413 ATPase, F0 complex, subunit I, bacillus-type	17
Solyc07g054280	7	62627504	7:62627504	Solyc07g054280.1.1	mRNA	-416.263	62.9923	5.91e-08	7.22841	PC4_4_emmax_PCA_Tiem	var	PC4	leaf	4		Aromatic amino acid decarboxylase (AHRD V1 **** D4NUX2_CIMRA); contains Interpro domain(s) IPR010977 Aromatic-L-amino-acid decarboxylase	18
Solyc07g054120	7	62505103	7:62505103	Solyc07g054120.1.1	mRNA	-0.0708762	0.0107026	6.32e-08	7.19928	640_3_emmax_PCA_Tiem	TS	640	leaf	3	640	LRR receptor-like serine/threonine-protein kinase, RLP	76
Solyc07g054630	7	62898351	7:62898351	Solyc07g054630.2.1	mRNA	-0.0702116	0.0106072	6.38e-08	7.19518	640_3_emmax_PCA_Tiem	TS	640	leaf	3	640	B3 domain-containing protein Os11g0197600 (AHRD V1 ***- Y1176_ORYSJ); contains Interpro domain(s) IPR003340 Transcriptional factor B3	48
Solyc07g054100	7	62500400	7:62500400	Solyc07g054100.1.1	mRNA	-419.27	65.017	9.95e-08	7.00218	PC4_4_emmax_PCA_Tiem	var	PC4	leaf	4		Pentatricopeptide repeat-containing protein (AHRD V1 ***- D7L4J3_ARALY); contains Interpro domain(s) IPR002885 Pentatricopeptide repeat	21
Solyc01g088380	1	83147679	1:83147679	Solyc01g088380.1.1	mRNA	-0.905322	0.138983	1e-07	7	5280_5_emmax_PCA_Tiem	TS	5280	leaf	5	5280	DNA helicase (AHRD V1 ***- A6ZT72_YEAS7); contains Interpro domain(s) IPR014808 DNA replication factor Dna2	50
Solyc07g054130	7	62506267	7:62506267	Solyc07g054130.2.1	mRNA	-0.0689973	0.0107564	1.24e-07	6.90658	640_3_emmax_PCA_Tiem	TS	640	leaf	3	640	Unknown Protein (AHRD V1)	22
Solyc07g054500	7	62813326	7:62813326	Solyc07g054500.2.1	mRNA	-0.069564	0.0108599	1.27e-07	6.8962	640_3_emmax_PCA_Tiem	TS	640	leaf	3	640	Receptor like kinase, RLK	11
Solyc01g088350	1	83132096	1:83132096	Solyc01g088350.2.1	mRNA	-0.895161	0.139401	1.35e-07	6.86967	5280_5_emmax_PCA_Tiem	TS	5280	leaf	5	5280	NADH dehydrogenase (AHRD V1 *--- NDUF3_XENTR); contains Interpro domain(s) IPR007523 Protein of unknown function DUF498	40
Solyc07g054640	7	62908557	7:62908557	Solyc07g054640.1.1	mRNA	-0.0681654	0.0108086	1.75e-07	6.75696	640_3_emmax_PCA_Tiem	TS	640	leaf	3	640	NADH dehydrogenase like protein (AHRD V1 **** O65414_ARATH); contains Interpro domain(s) IPR013027 FAD-dependent pyridine nucleotide-disulphide oxidoreductase	64
Solyc07g054540	7	62832854	7:62832854	Solyc07g054540.2.1	mRNA	-0.891242	0.141847	2.09e-07	6.67985	5280_5_emmax_PCA_Tiem	TS	5280	leaf	5	5280	Lipoyl synthase (AHRD V1 **** B8J937_ANAD2); contains Interpro domain(s) IPR003698 Lipoate synthase	41
Solyc07g054420	7	62740839	7:62740839	Solyc07g054420.2.1	mRNA	-0.0678994	0.0110024	2.71e-07	6.56703	640_3_emmax_PCA_Tiem	TS	640	leaf	3	640	Glutamate formiminotransferase (AHRD V1 ***- B6UFR4_MAIZE); contains Interpro domain(s) IPR012886 Formiminotransferase, N-terminal	15
Solyc07g054570	7	62852084	7:62852084	Solyc07g054570.1.1	mRNA	-393.503	64.2445	2.87e-07	6.54212	PC4_4_emmax_PCA_Tiem	var	PC4	leaf	4		Kelch-like 8 (AHRD V1 *-*- Q28D69_XENTR); contains Interpro domain(s) IPR015915 Kelch-type beta propeller	13
Solyc07g054590	7	62873445	7:62873445	Solyc07g054590.1.1	mRNA	-0.0650846	0.0105879	2.94e-07	6.53165	640_3_emmax_PCA_Tiem	TS	640	leaf	3	640	F-box family protein (AHRD V1 *-*- B9I698_POPTR); contains Interpro domain(s) IPR001810 Cyclin-like F-box	22
Solyc05g024390	5	31627250	5:31627250	Solyc05g024390.1.1	mRNA	-0.191671	0.0315709	3.43e-07	6.46471	800_4_emmax_PCA_Tiem	TS	800	leaf	4	800	Serine/threonine-protein phosphatase 7 long form homolog (AHRD V1 **-- PPP7L_ARATH); contains Interpro domain(s) IPR019557 Aminotransferase-like, plant mobile domain	6
Solyc07g054090	7	62495731	7:62495731	Solyc07g054090.2.1	mRNA	-0.0666952	0.0110652	4.32e-07	6.36452	640_3_emmax_PCA_Tiem	TS	640	leaf	3	640	Pentatricopeptide repeat-containing protein (AHRD V1 ***- D7L4J3_ARALY); contains Interpro domain(s) IPR002885 Pentatricopeptide repeat	17
Solyc07g054440	7	62749335	7:62749335	Solyc07g054440.2.1	mRNA	-0.0663176	0.011045	4.66e-07	6.33161	640_3_emmax_PCA_Tiem	TS	640	leaf	3	640	Beta-1,3-galactosyl-O-glycosyl-glycoprotein beta-1,6-N-acetylglucosaminyltransferase 7 (AHRD V1 *--* GCNT7_HUMAN); contains Interpro domain(s) IPR003406 Glycosyl transferase, family 14	14
Solyc03g111450	3	62040910	3:62040910	Solyc03g111450.1.1	mRNA	-2.23927	0.37567	5.37e-07	6.27003	BLUEseasonMin_3_emmax_PCA_Tiem	var	BLUEseasonMin	leaf	3		Nuclear transcription factor Y subunit C-2 (AHRD V1 *-*- B4FWZ1_MAIZE); contains Interpro domain(s) IPR003958 Transcription factor CBF/NF-Y/archaeal histone	11
Solyc01g108310	1	95671252	1:95671252	Solyc01g108310.2.1	mRNA	0.171206	0.0289944	5.91e-07	6.22841	880_4_emmax_PCA_Tiem	TS	880	leaf	4	880	Os11g0248200 protein (Fragment) (AHRD V1 *--- Q0ITJ6_ORYSJ); contains Interpro domain(s) IPR006630 RNA-binding protein Lupus La	22
Solyc07g054580	7	62854989	7:62854989	Solyc07g054580.2.1	mRNA	-0.854375	0.1436	6.08e-07	6.2161	5280_5_emmax_PCA_Tiem	TS	5280	leaf	5	5280	GH3 family protein (AHRD V1 ***- B9N2A3_POPTR); contains Interpro domain(s) IPR004993 GH3 auxin-responsive promoter	10
Solyc07g054110	7	62502279	7:62502279	Solyc07g054110.2.1	mRNA	-0.821551	0.140833	8.82e-07	6.05453	5280_5_emmax_PCA_Tiem	TS	5280	leaf	5	5280	Pentatricopeptide repeat-containing protein At5g09450, mitochondrial (AHRD V1 ***- PP372_ARATH)	9
Solyc07g054560	7	62844588	7:62844588	Solyc07g054560.1.1	mRNA	-0.75015	0.128878	1.1e-06	5.95861	6480_5_emmax_PCA_Tiem	TS	6480	leaf	5	6480	CK25 (AHRD V1 ***- Q1W1G0_TOBAC)	5

## Sheet: S7_SNPHlate
Sol	Chr	Pos	ID	Solyc	region	beta	SE	pval		Variable	varType	varTime	leafCoef	leafNr	timeTS	annot	SNPcount
Solyc12g088290	12	63734269	12:63734269	Solyc12g088290.1.1	mRNA	-19.2198	2.39978	9.21e-10	9.03574	Rchange_coef1_emmax_PCA_Tiem	var	Rchange	coef			U3 small nucleolar RNA-associated protein (AHRD V1 **-- B6JWV4_SCHJY); contains Interpro domain(s) IPR017986 WD40 repeat, region	11
Solyc03g112410	3	62818009	3:62818009	Solyc03g112410.1.1	mRNA	-379.396	57.7643	6.74e-08	7.17134	PC4_4_emmax_PCA_Tiem	var	PC4	leaf	4		Histone deacetylase (AHRD V1 ***- B9I3D0_POPTR); contains Interpro domain(s) IPR003084 Histone deacetylase	6
Solyc02g069590	2	39439284	2:39439284	Solyc02g069590.2.1	mRNA	-0.627165	0.0972124	9.86e-08	7.00612	2400_6_emmax_PCA_Tiem	TS	2400	leaf	6	2400	Coatomer protein epsilon subunit family protein (AHRD V1 ***- D7KFM4_ARALY); contains Interpro domain(s) IPR006822 Coatomer, epsilon subunit	22
Solyc02g069440	2	39335460	2:39335460	Solyc02g069440.2.1	mRNA	-0.616302	0.0955993	1e-07	7	2400_6_emmax_PCA_Tiem	TS	2400	leaf	6	2400	LOB domain protein 4 (AHRD V1 ***- D7KL24_ARALY); contains Interpro domain(s) IPR004883 Lateral organ boundaries, LOB	10
Solyc03g031880	3	4344751	3:4344751	Solyc03g031880.2.1	mRNA	-0.561644	0.0875597	1.11e-07	6.95468	2160_6_emmax_PCA_Tiem	TS	2160	leaf	6	2160	Amine oxidase family protein (AHRD V1 **** Q1EPI3_MUSAC); contains Interpro domain(s) IPR002937 Amine oxidase	45
Solyc02g069570	2	39425329	2:39425329	Solyc02g069570.2.1	mRNA	-0.60469	0.0992239	3.18e-07	6.49757	2400_6_emmax_PCA_Tiem	TS	2400	leaf	6	2400	Pentatricopeptide repeat-containing protein (AHRD V1 *-*- D7LDK6_ARALY); contains Interpro domain(s) IPR002885 Pentatricopeptide repeat	21
Solyc03g031900	3	4368572	3:4368572	Solyc03g031900.1.1	mRNA	-0.530492	0.0884291	4.34e-07	6.36251	2160_6_emmax_PCA_Tiem	TS	2160	leaf	6	2160	Helicase sen1 (AHRD V1 *--- A8NRR5_COPC7)	6
Solyc03g032040	3	4557613	3:4557613	Solyc03g032040.2.1	mRNA	-0.366954	0.0605082	4.64e-07	6.33348	2080_8_emmax_PCA_Tiem	TS	2080	leaf	8	2080	MFS family major facilitator transporter D-xylose cation symporter (AHRD V1 *-** D4E1S5_SEROD); contains Interpro domain(s) IPR016196 Major facilitator superfamily, general substrate transporter	2
Solyc03g031890	3	4351263	3:4351263	Solyc03g031890.2.1	mRNA	-0.527364	0.0883466	4.78e-07	6.32057	2160_6_emmax_PCA_Tiem	TS	2160	leaf	6	2160	Cold induced protein-like (AHRD V1 *--- Q94JH8_ORYSJ)	5
Solyc03g032240	3	4766299	3:4766299	Solyc03g032240.2.1	mRNA	-0.527364	0.0883466	4.78e-07	6.32057	2160_6_emmax_PCA_Tiem	TS	2160	leaf	6	2160	Cation/H(+) antiporter 2 (AHRD V1 **** CHX2_ARATH); contains Interpro domain(s) IPR006153 Cation/H+ exchanger	7
Solyc02g069560	2	39410738	2:39410738	Solyc02g069560.2.1	mRNA	-0.593809	0.0999563	5.25e-07	6.27984	2400_6_emmax_PCA_Tiem	TS	2400	leaf	6	2400	Chloroplast unusual positioning 1A (AHRD V1 *--- A2V813_PHYPA); contains Interpro domain(s) IPR015425 Actin-binding FH2	6
Solyc03g032180	3	4686800	3:4686800	Solyc03g032180.2.1	mRNA	-0.525401	0.0887619	5.64e-07	6.24872	2160_6_emmax_PCA_Tiem	TS	2160	leaf	6	2160	CCA-adding enzyme (AHRD V1 *--- CCA_STAES); contains Interpro domain(s) IPR002646 Polynucleotide adenylyltransferase region	6
Solyc03g031810	3	4287865	3:4287865	Solyc03g031810.2.1	mRNA	-0.540825	0.0927879	7.58e-07	6.12033	2160_6_emmax_PCA_Tiem	TS	2160	leaf	6	2160	Translation initiation factor SUI1 (AHRD V1 **** Q7RQ93_PLAYO); contains Interpro domain(s) IPR005874 Eukaryotic translation initiation factor SUI1	5
Solyc03g031870	3	4335960	3:4335960	Solyc03g031870.1.1	mRNA	-0.538588	0.0927736	8.18e-07	6.08725	2160_6_emmax_PCA_Tiem	TS	2160	leaf	6	2160	Acyl-CoA synthetase/AMP-acid ligase (AHRD V1 **** A4SMQ8_AERS4); contains Interpro domain(s) IPR000873 AMP-dependent synthetase and ligase	8
Solyc05g052570	5	62781444	5:62781444	Solyc05g052570.2.1	mRNA	-0.212729	0.0362157	8.48e-07	6.0716	1840_8_emmax_PCA_Tiem	TS	1840	leaf	8	1840	Zinc finger CCCH domain-containing protein 66 (AHRD V1 ***- C3H66_ARATH); contains Interpro domain(s) IPR002110 Ankyrin	4
Solyc03g032120	3	4628211	3:4628211	Solyc03g032120.2.1	mRNA	-0.523977	0.0908691	9.3e-07	6.03152	2160_6_emmax_PCA_Tiem	TS	2160	leaf	6	2160	Nucleoside-triphosphatase THEP1 (AHRD V1 ***- NTPTH_THEMA); contains Interpro domain(s) IPR004948 Protein of unknown function DUF265	5
Solyc03g032150	3	4655054	3:4655054	Solyc03g032150.2.1	mRNA	-0.533374	0.0925367	9.37e-07	6.02826	2160_6_emmax_PCA_Tiem	TS	2160	leaf	6	2160	Serine/threonine kinase-like protein ABC1063 (AHRD V1 **** Q1KMP8_HORVD); contains Interpro domain(s) IPR002290 Serine/threonine protein kinase	9
Solyc12g056790	12	62871994	12:62871994	Solyc12g056790.1.1	mRNA	-0.198571	0.0339914	9.38e-07	6.0278	1840_8_emmax_PCA_Tiem	TS	1840	leaf	8	1840	NAC domain protein IPR003441 (AHRD V1 ***- B9GT49_POPTR); contains Interpro domain(s) IPR003441 No apical meristem (NAM) protein	4
Solyc03g031790	3	4277648	3:4277648	Solyc03g031790.1.1	mRNA	-0.520488	0.0906035	9.98e-07	6.00087	2160_6_emmax_PCA_Tiem	TS	2160	leaf	6	2160	Magnesium transporter protein 1 (AHRD V1 **-* C1BXI2_ESOLU); contains Interpro domain(s) IPR006844 OST3/OST6	3
Solyc05g043430	5	56374616	5:56374616	Solyc05g043430.2.1	mRNA	-0.422745	0.0682164	1.08e-06	5.96658	2640_1_emmax_PCA_Tiem	TS	2640	leaf	1	2640	Carboxymethylenebutenolidase-like protein (AHRD V1 ***- Q8LQS5_ORYSJ); contains Interpro domain(s) IPR002925 Dienelactone hydrolase	5
Solyc03g033400	3	4966649	3:4966649	Solyc03g033400.2.1	mRNA	-0.685213	0.119551	1.13e-06	5.94692	3600_7_emmax_PCA_Tiem	TS	3600	leaf	7	3600	Vacuolar protein sorting 35 (AHRD V1 ***- B6U2K5_MAIZE); contains Interpro domain(s) IPR005378 Vacuolar protein sorting-associated protein 35	5
Solyc03g032030	3	4536006	3:4536006	Solyc03g032030.2.1	mRNA	-0.508003	0.0894023	1.22e-06	5.91364	2160_6_emmax_PCA_Tiem	TS	2160	leaf	6	2160	Mitochondrial phosphate carrier protein (AHRD V1 **** B9H646_POPTR); contains Interpro domain(s) IPR001993 Mitochondrial substrate carrier	3
Solyc01g066170	1	73231385	1:73231385	Solyc01g066170.1.1	mRNA	-0.401263	0.0662614	1.58e-06	5.80134	2640_1_emmax_PCA_Tiem	TS	2640	leaf	1	2640	Ulp1 protease family C-terminal catalytic domain containing protein (AHRD V1 *-*- Q60D46_SOLDE)	4
Solyc03g033320	3	4902572	3:4902572	Solyc03g033320.2.1	mRNA	-0.485979	0.0867412	1.59e-06	5.7986	2160_6_emmax_PCA_Tiem	TS	2160	leaf	6	2160	Prolyl 4-hydroxylase alpha subunit-like protein (AHRD V1 ***- Q9FKX6_ARATH); contains Interpro domain(s) IPR006620 Prolyl 4-hydroxylase, alpha subunit	4
Solyc05g056320	5	65654748	5:65654748	Solyc05g056320.2.1	mRNA	-0.399285	0.0663394	1.74e-06	5.75945	2640_1_emmax_PCA_Tiem	TS	2640	leaf	1	2640	CCCH zinc finger and SMR domain-containing protein (AHRD V1 *--- C1G3N1_PARBD); contains Interpro domain(s) IPR002625 Smr protein/MutS2 C-terminal	3
Solyc09g065870	9	64144056	9:64144056	Solyc09g065870.2.1	mRNA	-0.399285	0.0663394	1.74e-06	5.75945	2640_1_emmax_PCA_Tiem	TS	2640	leaf	1	2640	Copine I-like (AHRD V1 ***- Q5JMT9_ORYSJ); contains Interpro domain(s) IPR010734 Copine	8
Solyc03g031780	3	4272846	3:4272846	Solyc03g031780.2.1	mRNA	-0.506155	0.0908869	1.77e-06	5.75203	2160_6_emmax_PCA_Tiem	TS	2160	leaf	6	2160	Unknown Protein (AHRD V1)	1
Solyc09g065810	9	64091623	9:64091623	Solyc09g065810.2.1	mRNA	-0.398371	0.0666988	1.97e-06	5.70553	2640_1_emmax_PCA_Tiem	TS	2640	leaf	1	2640	Guanylate-binding family protein (AHRD V1 ***- D7LCC4_ARALY); contains Interpro domain(s) IPR015900 Guanylate-binding protein-like, C-terminal	3
Solyc02g032330	2	28236729	2:28236729	Solyc02g032330.2.1	mRNA	-0.399554	0.0669282	1.98e-06	5.70333	2640_1_emmax_PCA_Tiem	TS	2640	leaf	1	2640	Sterol-4-alpha-carboxylate 3-dehydrogenase decarboxylating (AHRD V1 **** B6TKP9_MAIZE); contains Interpro domain(s) IPR002225 3-beta hydroxysteroid dehydrogenase/isomerase	3
Solyc02g070070	2	39905529	2:39905529	Solyc02g070070.1.1	mRNA	-0.358392	0.0655895	2.49e-06	5.6038	2400_6_emmax_PCA_Tiem	TS	2400	leaf	6	2400	FAD-binding domain-containing protein (AHRD V1 **-- D7KFP2_ARALY); contains Interpro domain(s) IPR006094 FAD linked oxidase, N-terminal	2
Solyc02g070310	2	40093543	2:40093543	Solyc02g070310.2.1	mRNA	-0.355197	0.06503	2.51e-06	5.60033	2480_6_emmax_PCA_Tiem	TS	2480	leaf	6	2480	Ribosomal protein L32 (AHRD V1 ***- Q45NI6_MEDSA); contains Interpro domain(s) IPR018263 Ribosomal protein L32e, conserved site IPR001515 Ribosomal protein L32e	1
Solyc10g054600	10	55677668	10:55677668	Solyc10g054600.1.1	mRNA	-0.395186	0.0671996	2.52e-06	5.5986	2640_1_emmax_PCA_Tiem	TS	2640	leaf	1	2640	Nbs, resistance protein fragment	3
Solyc02g093950	2	54629282	2:54629282	Solyc02g093950.2.1	mRNA	-0.395479	0.0672638	2.53e-06	5.59688	2640_1_emmax_PCA_Tiem	TS	2640	leaf	1	2640	Ankyrin repeat family protein (AHRD V1 **** D7M616_ARALY); contains Interpro domain(s) IPR002110 Ankyrin	2
Solyc05g006930	5	1533358	5:1533358	Solyc05g006930.2.1	mRNA	-0.395479	0.0672638	2.53e-06	5.59688	2640_1_emmax_PCA_Tiem	TS	2640	leaf	1	2640	5&apos;-AMP-activated protein kinase subunit beta-2 (AHRD V1 *--- AAKB2_RAT)	2
Solyc08g078700	8	62469848	8:62469848	Solyc08g078700.2.1	mRNA	-0.395479	0.0672638	2.53e-06	5.59688	2640_1_emmax_PCA_Tiem	TS	2640	leaf	1	2640	Heat shock protein 22 (AHRD V1 ***- Q27JQ0_METAN); contains Interpro domain(s) IPR002068 Heat shock protein Hsp20	2
Solyc08g065620	8	53784503	8:53784503	Solyc08g065620.1.1	mRNA	-0.398107	0.0677517	2.56e-06	5.59176	2640_1_emmax_PCA_Tiem	TS	2640	leaf	1	2640	NADH-quinone oxidoreductase subunit C (AHRD V1 *-*- NUOC_MAGSA); contains Interpro domain(s) IPR001268 NADH:ubiquinone oxidoreductase, 30 kDa subunit	2
Solyc12g032970	12	61005019	12:61005019	Solyc12g032970.1.1	mRNA	-0.21179	0.039018	2.81e-06	5.55129	2080_5_emmax_PCA_Tiem	TS	2080	leaf	5	2080	Photosystem I P700 chlorophyll a apoprotein A2 (AHRD V1 ***- D3WCK9_PHOSE); contains Interpro domain(s) IPR001280 Photosystem I psaA and psaB	2
Solyc07g056060	7	63957354	7:63957354	Solyc07g056060.2.1	mRNA	-0.397339	0.068207	2.93e-06	5.53313	2640_1_emmax_PCA_Tiem	TS	2640	leaf	1	2640	Genomic DNA chromosome 5 TAC clone K23F3 (AHRD V1 **-- Q9LK83_ARATH)	2
Solyc01g080590	1	79834496	1:79834496	Solyc01g080590.2.1	mRNA	-0.393077	0.0675933	3.01e-06	5.52143	2640_1_emmax_PCA_Tiem	TS	2640	leaf	1	2640	Unknown Protein (AHRD V1)	2
Solyc03g122190	3	70104470	3:70104470	Solyc03g122190.2.1	mRNA	-0.396854	0.0683577	3.09e-06	5.51004	2640_1_emmax_PCA_Tiem	TS	2640	leaf	1	2640	Jasmonate ZIM domain 2 (AHRD V1 **-- C7SCY2_CATRO); contains Interpro domain(s) IPR010399 Tify	2

## Sheet: S8_SNPHlateR
Sol	Chr	Pos	ID	Solyc	region	beta	SE	pval		Variable	varType	varTime	leafCoef	leafNr	timeTS	annot	SNPcount
Solyc09g091970	9	71167172	9:71167172	Solyc09g091970.2.1	mRNA	-410.342	53.7553	2.13e-09	8.67162	PC4_4_emmax_PCA_Tiem	var	PC4	leaf	4		NAD-binding domain 4 protein (AHRD V1 **** D5D7M5_ECOKI); contains Interpro domain(s) IPR010099 Sugar nucleotide epimerase YfcH, putative	1
Solyc09g092160	9	71306403	9:71306403	Solyc09g092160.2.1	mRNA	-414.006	59.5972	1.96e-08	7.70774	PC4_4_emmax_PCA_Tiem	var	PC4	leaf	4		Beta-galactosidase (AHRD V1 **** A2JGW9_SOLLC); contains Interpro domain(s) IPR001944 Glycoside hydrolase, family 35	55
Solyc09g092100	9	71241425	9:71241425	Solyc09g092100.2.1	mRNA	-424.705	61.182	1.99e-08	7.70115	PC4_4_emmax_PCA_Tiem	var	PC4	leaf	4		Predicted CDS Pa_5_8110 (Fragment) (AHRD V1 *--- B2AKK2_PODAN); contains Interpro domain(s) IPR003594 ATP-binding region, ATPase-like	27
Solyc02g069520	2	39391826	2:39391826	Solyc02g069520.2.1	mRNA	-0.653676	0.0953264	2.62e-08	7.5817	2320_6_emmax_PCA_Tiem	TS	2320	leaf	6	2320	Unknown Protein (AHRD V1)	17
Solyc02g069510	2	39385555	2:39385555	Solyc02g069510.1.1	mRNA	-0.651619	0.0950591	2.64e-08	7.5784	2320_6_emmax_PCA_Tiem	TS	2320	leaf	6	2320	Light-dependent short hypocotyls 1 (AHRD V1 ***- D7M6V0_ARALY); contains Interpro domain(s) IPR006936 Protein of unknown function DUF640	13
Solyc07g054910	7	63070921	7:63070921	Solyc07g054910.1.1	mRNA	-0.896657	0.12957	2.76e-08	7.55909	5280_5_emmax_PCA_Tiem	TS	5280	leaf	5	5280	Alpha-hydroxynitrile lyase (AHRD V1 *--- O49897_MANES)	16
Solyc02g069450	2	39340925	2:39340925	Solyc02g069450.2.1	mRNA	-0.651995	0.0954038	2.83e-08	7.54821	2320_6_emmax_PCA_Tiem	TS	2320	leaf	6	2320	Photosystem I reaction center subunit III (AHRD V1 ***- Q9XQB4_PHAAU); contains Interpro domain(s) IPR003666 Photosystem I reaction centre protein PsaF, subunit III	42
Solyc09g092270	9	71405845	9:71405845	Solyc09g092270.2.1	mRNA	-421.003	61.9117	3.16e-08	7.50031	PC4_4_emmax_PCA_Tiem	var	PC4	leaf	4		Hydroxycinnamoyl-CoA shikimate/quinate hydroxycinnamoyl transferase (AHRD V1 *--* D1GJ93_COFAR); contains Interpro domain(s) IPR003480 Transferase	33
Solyc09g091010	9	70365525	9:70365525	Solyc09g091010.2.1	mRNA	-427.06	62.8586	3.22e-08	7.49214	PC4_4_emmax_PCA_Tiem	var	PC4	leaf	4		Unknown Protein (AHRD V1)	15
Solyc09g091160	9	70493953	9:70493953	Solyc09g091160.1.1	mRNA	-427.06	62.8586	3.22e-08	7.49214	PC4_4_emmax_PCA_Tiem	var	PC4	leaf	4		F-box family protein (AHRD V1 ***- B9HSY9_POPTR)	15
Solyc09g092060	9	71219688	9:71219688	Solyc09g092060.1.1	mRNA	-427.06	62.8586	3.22e-08	7.49214	PC4_4_emmax_PCA_Tiem	var	PC4	leaf	4		Unknown Protein (AHRD V1); contains Interpro domain(s) IPR001810 Cyclin-like F-box	23
Solyc09g092150	9	71298625	9:71298625	Solyc09g092150.1.1	mRNA	-427.06	62.8586	3.22e-08	7.49214	PC4_4_emmax_PCA_Tiem	var	PC4	leaf	4		Pentatricopeptide repeat-containing protein (AHRD V1 ***- D7L3P7_ARALY); contains Interpro domain(s) IPR002885 Pentatricopeptide repeat	22
Solyc01g088020	1	82880360	1:82880360	Solyc01g088020.2.1	mRNA	-0.926406	0.135346	3.5e-08	7.45593	5280_5_emmax_PCA_Tiem	TS	5280	leaf	5	5280	Protein transport protein sec31 (AHRD V1 **-- C8V1I6_EMENI); contains Interpro domain(s) IPR017986 WD40 repeat, region	43
Solyc09g091020	9	70371830	9:70371830	Solyc09g091020.2.1	mRNA	-0.939219	0.137333	3.57e-08	7.44733	5280_5_emmax_PCA_Tiem	TS	5280	leaf	5	5280	WD-repeat protein (AHRD V1 *--- Q7ND80_GLOVI); contains Interpro domain(s) IPR017986 WD40 repeat, region	15
Solyc12g089180	12	64296165	12:64296165	Solyc12g089180.1.1	mRNA	-430.757	63.7571	3.64e-08	7.4389	PC4_4_emmax_PCA_Tiem	var	PC4	leaf	4		Glucose transporter 8 (AHRD V1 ***- Q2KKJ3_SOLIN); contains Interpro domain(s) IPR003663 Sugar/inositol transporter	24
Solyc03g031820	3	4292741	3:4292741	Solyc03g031820.2.1	mRNA	-0.808788	0.119335	3.83e-08	7.4168	3600_7_emmax_PCA_Tiem	TS	3600	leaf	7	3600	Tyrosyl-DNA phosphodiesterase 1 (AHRD V1 **** B8JJC1_MOUSE); contains Interpro domain(s) IPR010347 Tyrosyl-DNA phosphodiesterase	63
Solyc09g092220	9	71361557	9:71361557	Solyc09g092220.2.1	mRNA	-417.922	62.0206	3.86e-08	7.41341	PC4_4_emmax_PCA_Tiem	var	PC4	leaf	4		DUF803 domain membrane protein (AHRD V1 **-- B8MZ64_ASPFN); contains Interpro domain(s) IPR008521 Protein of unknown function DUF803	7
Solyc09g092040	9	71213987	9:71213987	Solyc09g092040.2.1	mRNA	-0.889371	0.13138	4.45e-08	7.35164	5280_5_emmax_PCA_Tiem	TS	5280	leaf	5	5280	Peptide-N(4)-(N-acetyl-beta-glucosaminyl)asparagine amidase (AHRD V1 *--- NGLY1_HUMAN); contains Interpro domain(s) IPR018997 PUB domain	75
Solyc12g088360	12	63774589	12:63774589	Solyc12g088360.1.1	mRNA	0.711372	0.105722	4.48e-08	7.34872	BLUEdifMin_3_emmax_PCA_Tiem	var	BLUEdifMin	leaf	3		U-box domain-containing protein 4 (AHRD V1 **-- PUB4_ARATH); contains Interpro domain(s) IPR011989 Armadillo-like helical	13
Solyc01g088200	1	83047951	1:83047951	Solyc01g088200.2.1	mRNA	-0.912913	0.137142	6.37e-08	7.19586	5280_5_emmax_PCA_Tiem	TS	5280	leaf	5	5280	Aldehyde oxidase (AHRD V1 ***- Q9FV24_SOLLC); contains Interpro domain(s) IPR002346 Molybdopterin dehydrogenase, FAD-binding	66
Solyc02g069650	2	39491358	2:39491358	Solyc02g069650.1.1	mRNA	-0.613284	0.0932051	6.48e-08	7.18842	2320_6_emmax_PCA_Tiem	TS	2320	leaf	6	2320	Vacuolar sorting-associated protein (AHRD V1 *-*- C0NTA8_AJECG); contains Interpro domain(s) IPR012501 Vps54-like	45
Solyc10g005260	10	210437	10:210437	Solyc10g005260.2.1	mRNA	-416.884	63.5307	6.87e-08	7.16304	PC4_4_emmax_PCA_Tiem	var	PC4	leaf	4		RNA Binding Protein 45 (AHRD V1 **-* Q9LEB4_NICPL); contains Interpro domain(s) IPR012677 Nucleotide-binding, alpha-beta plait	11
Solyc03g031830	3	4307342	3:4307342	Solyc03g031830.1.1	mRNA	-0.789623	0.120116	7.39e-08	7.13136	3600_7_emmax_PCA_Tiem	TS	3600	leaf	7	3600	Zinc finger family protein (AHRD V1 *-*- D7MVE2_ARALY); contains Interpro domain(s) IPR001841 Zinc finger, RING-type	9
Solyc09g091240	9	70531896	9:70531896	Solyc09g091240.2.1	mRNA	-0.905231	0.137711	8.3e-08	7.08092	5280_5_emmax_PCA_Tiem	TS	5280	leaf	5	5280	Predicted membrane protein (Fragment) (AHRD V1 **-- B9GMI0_POPTR); contains Interpro domain(s) IPR001727 Uncharacterised protein family UPF0016	12
Solyc02g069630	2	39471815	2:39471815	Solyc02g069630.2.1	mRNA	-0.611204	0.0940471	8.44e-08	7.07366	2320_6_emmax_PCA_Tiem	TS	2320	leaf	6	2320	Subtilisin-like serine protease (AHRD V1 **-* Q948Q4_ARATH); contains Interpro domain(s) IPR015500 Peptidase S8, subtilisin-related	23
Solyc01g088090	1	82927913	1:82927913	Solyc01g088090.2.1	mRNA	-0.82003	0.123417	8.48e-08	7.0716	6480_5_emmax_PCA_Tiem	TS	6480	leaf	5	6480	Hydrolase alpha/beta fold family protein (AHRD V1 ***- D7M5W5_ARALY); contains Interpro domain(s) IPR000073 Alpha/beta hydrolase fold-1	14
Solyc01g088370	1	83137987	1:83137987	Solyc01g088370.2.1	mRNA	-0.901782	0.138437	1e-07	7	5280_5_emmax_PCA_Tiem	TS	5280	leaf	5	5280	Eukaryotic translation initiation factor 3 subunit B (AHRD V1 **** B2VZ72_PYRTR); contains Interpro domain(s) IPR011400 Translation initiation factor eIF-3b	23
Solyc09g092140	9	71286573	9:71286573	Solyc09g092140.2.1	mRNA	-383.608	59.7139	1.08e-07	6.96658	PC4_4_emmax_PCA_Tiem	var	PC4	leaf	4		Methyltransferase (AHRD V1 ***- D0N411_PHYIN); contains Interpro domain(s) IPR013216 Methyltransferase type 11	28
Solyc03g032160	3	4666434	3:4666434	Solyc03g032160.2.1	mRNA	-0.570236	0.0888284	1.09e-07	6.96257	2160_6_emmax_PCA_Tiem	TS	2160	leaf	6	2160	Ubiquilin-1 (AHRD V1 *--- B6T584_MAIZE); contains Interpro domain(s) IPR015496 Ubiquilin	30
Solyc07g054980	7	63135911	7:63135911	Solyc07g054980.1.1	mRNA	-381.801	59.5088	1.11e-07	6.95468	PC4_4_emmax_PCA_Tiem	var	PC4	leaf	4		Myb-related transcription factor (AHRD V1 *--- B5RHV2_MUSBA); contains Interpro domain(s) IPR015495 Myb transcription factor	10
Solyc09g092090	9	71239190	9:71239190	Solyc09g092090.2.1	mRNA	-0.907714	0.140013	1.11e-07	6.95468	5280_5_emmax_PCA_Tiem	TS	5280	leaf	5	5280	50S ribosomal protein L13 (AHRD V1 ***- B6TQ75_MAIZE); contains Interpro domain(s) IPR005823 Ribosomal protein L13, bacterial-type	14
Solyc09g091080	9	70413853	9:70413853	Solyc09g091080.2.1	mRNA	-392.407	61.6248	1.3e-07	6.88606	PC4_4_emmax_PCA_Tiem	var	PC4	leaf	4		Myosin XI-F (AHRD V1 ***- B0CN60_NICBE); contains Interpro domain(s) IPR001609 Myosin head, motor region	15
Solyc07g054830	7	63007966	7:63007966	Solyc07g054830.2.1	mRNA	-392.919	61.8348	1.36e-07	6.86646	PC4_4_emmax_PCA_Tiem	var	PC4	leaf	4		Diacylglycerol kinase (AHRD V1 **** Q9FVD1_SOLLC); contains Interpro domain(s) IPR016961 Diacylglycerol kinase, plant	7
Solyc09g091440	9	70726798	9:70726798	Solyc09g091440.2.1	mRNA	-406.198	63.9688	1.38e-07	6.86012	PC4_4_emmax_PCA_Tiem	var	PC4	leaf	4		Histone deacetylase (AHRD V1 ***- B9MZ37_POPTR); contains Interpro domain(s) IPR003084 Histone deacetylase	22
Solyc02g069410	2	39309527	2:39309527	Solyc02g069410.2.1	mRNA	-0.697524	0.110215	1.47e-07	6.83268	2400_6_emmax_PCA_Tiem	TS	2400	leaf	6	2400	HAD-superfamily hydrolase subfamily IA variant 3 containing protein expressed (AHRD V1 *-*- Q10I42_ORYSJ)	12
Solyc07g054850	7	63033204	7:63033204	Solyc07g054850.2.1	mRNA	-377.812	59.6921	1.47e-07	6.83268	PC4_4_emmax_PCA_Tiem	var	PC4	leaf	4		Uncharacterized GPI-anchored protein At4g28100 (AHRD V1 ***- UGPI7_ARATH)	4
Solyc09g091980	9	71170418	9:71170418	Solyc09g091980.2.1	mRNA	-0.891752	0.139992	1.59e-07	6.7986	5280_5_emmax_PCA_Tiem	TS	5280	leaf	5	5280	N-alpha-acetyltransferase 30, NatC catalytic subunit (AHRD V1 **** NAA30_DROME); contains Interpro domain(s) IPR000182 GCN5-related N-acetyltransferase	13
Solyc09g092240	9	71378747	9:71378747	Solyc09g092240.2.1	mRNA	-0.893832	0.140357	1.6e-07	6.79588	5280_5_emmax_PCA_Tiem	TS	5280	leaf	5	5280	Small subunit processome component 20 homolog (AHRD V1 **-- UTP20_MOUSE); contains Interpro domain(s) IPR011430 Down-regulated in metastasis	33
Solyc07g054920	7	63072373	7:63072373	Solyc07g054920.1.1	mRNA	-0.847645	0.133224	1.63e-07	6.78781	5280_5_emmax_PCA_Tiem	TS	5280	leaf	5	5280	2-oxoglutarate-iron(II)-dependent oxygenase (AHRD V1 **-* D8T1V3_SELML); contains Interpro domain(s) IPR005123 Oxoglutarate and iron-dependent oxygenase	12
Solyc09g092030	9	71204110	9:71204110	Solyc09g092030.2.1	mRNA	-0.785374	0.122347	1.7e-07	6.76955	6640_5_emmax_PCA_Tiem	TS	6640	leaf	5	6640	UV radiation resistance-associated gene protein (AHRD V1 *-*- B2WJC3_PYRTR)	30
Solyc12g088410	12	63802276	12:63802276	Solyc12g088410.1.1	mRNA	-0.896755	0.141251	1.7e-07	6.76955	5280_5_emmax_PCA_Tiem	TS	5280	leaf	5	5280	Unknown Protein (AHRD V1); contains Interpro domain(s) IPR001944 Glycoside hydrolase, family 35	11
Solyc01g088080	1	82919092	1:82919092	Solyc01g088080.2.1	mRNA	-0.902268	0.142219	1.72e-07	6.76447	5280_5_emmax_PCA_Tiem	TS	5280	leaf	5	5280	T-complex protein theta subunit (AHRD V1 ***- A8IF08_CHLRE); contains Interpro domain(s) IPR012721 T-complex protein 1, theta subunit	12
Solyc02g069550	2	39405615	2:39405615	Solyc02g069550.1.1	mRNA	-0.599254	0.0955259	1.77e-07	6.75203	2320_6_emmax_PCA_Tiem	TS	2320	leaf	6	2320	Prune homolog 2 (AHRD V1 *-*- D6RTK6_HUMAN)	10
Solyc03g031750	3	4222408	3:4222408	Solyc03g031750.1.1	mRNA	-0.803553	0.127553	1.79e-07	6.74715	3600_7_emmax_PCA_Tiem	TS	3600	leaf	7	3600	Vacuolar protein sorting-associated protein 28 family protein (AHRD V1 ***- D7MES4_ARALY); contains Interpro domain(s) IPR007143 Vacuolar protein sorting-associated, VPS28	10
Solyc03g111380	3	61966286	3:61966286	Solyc03g111380.2.1	mRNA	-368.902	58.9979	1.89e-07	6.72354	PC4_4_emmax_PCA_Tiem	var	PC4	leaf	4		Tubulin beta-1 chain (AHRD V1 ***- C1BSD0_9MAXI); contains Interpro domain(s) IPR002454 Gamma tubulin	8
Solyc03g032210	3	4717718	3:4717718	Solyc03g032210.2.1	mRNA	-0.780237	0.124242	1.91e-07	6.71897	3600_7_emmax_PCA_Tiem	TS	3600	leaf	7	3600	Acyl-CoA synthetase/AMP-acid ligase II (AHRD V1 **** D0C359_9GAMM); contains Interpro domain(s) IPR000873 AMP-dependent synthetase and ligase	58
Solyc09g092450	9	71543868	9:71543868	Solyc09g092450.2.1	mRNA	-0.900779	0.143036	2e-07	6.69897	5280_5_emmax_PCA_Tiem	TS	5280	leaf	5	5280	Long-chain-fatty-acid CoA ligase (AHRD V1 ***- Q9LK39_ARATH); contains Interpro domain(s) IPR000873 AMP-dependent synthetase and ligase	13
Solyc01g088170	1	83037873	1:83037873	Solyc01g088170.2.1	mRNA	-0.891242	0.141847	2.09e-07	6.67985	5280_5_emmax_PCA_Tiem	TS	5280	leaf	5	5280	Aldehyde oxidase (AHRD V1 ***- Q9FV24_SOLLC); contains Interpro domain(s) IPR002346 Molybdopterin dehydrogenase, FAD-binding	37
Solyc01g095790	1	86974606	1:86974606	Solyc01g095790.2.1	mRNA	-0.874692	0.139202	2.09e-07	6.67985	5280_5_emmax_PCA_Tiem	TS	5280	leaf	5	5280	Splicing factor 3a subunit 3 (AHRD V1 *-*- D8TLN4_VOLCA)	22
Solyc09g092480	9	71562464	9:71562464	Solyc09g092480.1.1	mRNA	-0.891242	0.141847	2.09e-07	6.67985	5280_5_emmax_PCA_Tiem	TS	5280	leaf	5	5280	UDP-glucosyltransferase family 1 protein (AHRD V1 **** C6KI44_CITSI); contains Interpro domain(s) IPR002213 UDP-glucuronosyl/UDP-glucosyltransferase	12
Solyc03g031760	3	4230821	3:4230821	Solyc03g031760.2.1	mRNA	-0.776075	0.124627	2.27e-07	6.64397	3600_7_emmax_PCA_Tiem	TS	3600	leaf	7	3600	Homeobox-leucine zipper protein ATHB-14 (AHRD V1 *-*- ATB14_ARATH); contains Interpro domain(s) IPR002913 Lipid-binding START	9
Solyc02g069400	2	39305816	2:39305816	Solyc02g069400.2.1	mRNA	-0.774745	0.124924	2.46e-07	6.60906	3600_7_emmax_PCA_Tiem	TS	3600	leaf	7	3600	Enhanced disease susceptibility 1 (Fragment) (AHRD V1 *--- B2BDU4_ARALY); contains Interpro domain(s) IPR002921 Lipase, class 3	12
Solyc03g032000	3	4503607	3:4503607	Solyc03g032000.2.1	mRNA	-0.537933	0.0874927	2.66e-07	6.57512	2160_6_emmax_PCA_Tiem	TS	2160	leaf	6	2160	Thioredoxin reductase (AHRD V1 **** B9SRA3_RICCO); contains Interpro domain(s) IPR005982 Thioredoxin reductase	38
Solyc09g092500	9	71569611	9:71569611	Solyc09g092500.1.1	mRNA	-0.882941	0.142735	2.86e-07	6.54363	5280_5_emmax_PCA_Tiem	TS	5280	leaf	5	5280	UDP-glucosyltransferase family 1 protein (AHRD V1 **** C6KI44_CITSI); contains Interpro domain(s) IPR002213 UDP-glucuronosyl/UDP-glucosyltransferase	10
Solyc12g088890	12	64091977	12:64091977	Solyc12g088890.1.1	mRNA	-0.890031	0.143917	2.87e-07	6.54212	5280_5_emmax_PCA_Tiem	TS	5280	leaf	5	5280	DnaJ chaperone (AHRD V1 *-*- C1EBL7_9CHLO); contains Interpro domain(s) IPR015609 Molecular chaperone, heat shock protein, Hsp40, DnaJ	18
Solyc12g088730	12	63987202	12:63987202	Solyc12g088730.1.1	mRNA	-389.543	63.6866	2.95e-07	6.53018	PC4_4_emmax_PCA_Tiem	var	PC4	leaf	4		50S ribosomal protein L4 (AHRD V1 ***- Q8LE97_ARATH); contains Interpro domain(s) IPR015498 Ribosomal protein L4	9
Solyc09g091960	9	71161008	9:71161008	Solyc09g091960.2.1	mRNA	-371.108	60.862	3.14e-07	6.50307	PC4_4_emmax_PCA_Tiem	var	PC4	leaf	4		High mobility group family protein (AHRD V1 **-- D7KE87_ARALY); contains Interpro domain(s) IPR001606 AT-rich interaction region	11
Solyc07g054870	7	63054854	7:63054854	Solyc07g054870.2.1	mRNA	-0.803097	0.129112	3.16e-07	6.50031	6480_5_emmax_PCA_Tiem	TS	6480	leaf	5	6480	2-oxoglutarate-iron(II)-dependent oxygenase (AHRD V1 **-- D8T1V3_SELML); contains Interpro domain(s) IPR005123 Oxoglutarate and iron-dependent oxygenase	10
Solyc03g032020	3	4518809	3:4518809	Solyc03g032020.2.1	mRNA	-0.510433	0.0838186	3.22e-07	6.49214	2160_6_emmax_PCA_Tiem	TS	2160	leaf	6	2160	Hydroxy-methylglutaryl-coenzyme A reductase (AHRD V1 **** O48624_TOBAC); contains Interpro domain(s) IPR002202 Hydroxymethylglutaryl-CoA reductase, class I/II, catalytic	14
Solyc07g040690	7	49394144	7:49394144	Solyc07g040690.2.1	mRNA	-0.777831	0.127122	3.22e-07	6.49214	3600_7_emmax_PCA_Tiem	TS	3600	leaf	7	3600	NPR1 protein (Fragment) (AHRD V1 ***- A8KRW4_CAPCH); contains Interpro domain(s) IPR002110 Ankyrin	11
Solyc09g091190	9	70510450	9:70510450	Solyc09g091190.2.1	mRNA	-0.86629	0.141186	3.35e-07	6.47496	5280_5_emmax_PCA_Tiem	TS	5280	leaf	5	5280	Inhibitor of growth protein 5 (AHRD V1 *-*- B6T7N2_MAIZE); contains Interpro domain(s) IPR019787 Zinc finger, PHD-finger	9
Solyc03g031940	3	4406814	3:4406814	Solyc03g031940.2.1	mRNA	-0.764253	0.125168	3.36e-07	6.47366	3600_7_emmax_PCA_Tiem	TS	3600	leaf	7	3600	Acyl-CoA synthetase/AMP-acid ligase II (AHRD V1 **** D0C359_9GAMM); contains Interpro domain(s) IPR000873 AMP-dependent synthetase and ligase	12
Solyc09g092250	9	71393057	9:71393057	Solyc09g092250.2.1	mRNA	-0.883995	0.144275	3.45e-07	6.46218	5280_5_emmax_PCA_Tiem	TS	5280	leaf	5	5280	Genomic DNA chromosome 3 BAC clone F14O13 (AHRD V1 *--- Q9LIR7_ARATH); contains Interpro domain(s) IPR001298 Filamin/ABP280 repeat	10
Solyc09g092430	9	71529486	9:71529486	Solyc09g092430.2.1	mRNA	-0.883995	0.144275	3.45e-07	6.46218	5280_5_emmax_PCA_Tiem	TS	5280	leaf	5	5280	Selenium binding protein (AHRD V1 **** Q93WS1_MEDSA); contains Interpro domain(s) IPR008826 Selenium-binding protein	8
Solyc09g092070	9	71224163	9:71224163	Solyc09g092070.2.1	mRNA	-0.879953	0.143724	3.5e-07	6.45593	5280_5_emmax_PCA_Tiem	TS	5280	leaf	5	5280	TBC1 domain family member 13 (AHRD V1 ***- D3BTH5_POLPA); contains Interpro domain(s) IPR000195 RabGAP/TBC	8
Solyc01g088240	1	83056656	1:83056656	Solyc01g088240.2.1	mRNA	-0.866851	0.141845	3.63e-07	6.44009	5280_5_emmax_PCA_Tiem	TS	5280	leaf	5	5280	F-box family protein (AHRD V1 ***- D7M7Q4_ARALY); contains Interpro domain(s) IPR001810 Cyclin-like F-box	9
Solyc03g032010	3	4506899	3:4506899	Solyc03g032010.2.1	mRNA	-0.541928	0.0898689	3.92e-07	6.40671	2160_6_emmax_PCA_Tiem	TS	2160	leaf	6	2160	Hydroxy-methylglutaryl-coenzyme A reductase (AHRD V1 **** O48624_TOBAC); contains Interpro domain(s) IPR002202 Hydroxymethylglutaryl-CoA reductase, class I/II, catalytic	8
Solyc03g111260	3	61880108	3:61880108	Solyc03g111260.2.1	mRNA	-0.812593	0.13217	3.96e-07	6.4023	6480_5_emmax_PCA_Tiem	TS	6480	leaf	5	6480	Metallo-beta-lactamase family protein (AHRD V1 *-*- A3ERL5_9BACT); contains Interpro domain(s) IPR001279 Beta-lactamase-like	23
Solyc02g069360	2	39279842	2:39279842	Solyc02g069360.1.1	mRNA	-0.679203	0.112743	3.99e-07	6.39903	2400_6_emmax_PCA_Tiem	TS	2400	leaf	6	2400	Aspartic proteinase nepenthesin-2 (AHRD V1 **-- B6SJT4_MAIZE); contains Interpro domain(s) IPR001461 Peptidase A1	8
Solyc07g054900	7	63068155	7:63068155	Solyc07g054900.2.1	mRNA	-0.764979	0.124503	4.01e-07	6.39686	6480_5_emmax_PCA_Tiem	TS	6480	leaf	5	6480	Alpha-hydroxynitrile lyase (AHRD V1 **-- O49897_MANES); contains Interpro domain(s) IPR000073 Alpha/beta hydrolase fold-1	4
Solyc02g069390	2	39300372	2:39300372	Solyc02g069390.1.1	mRNA	-0.67734	0.112756	4.23e-07	6.37366	2400_6_emmax_PCA_Tiem	TS	2400	leaf	6	2400	Sh4 homologue protein (AHRD V1 *-*- B6ZKM0_9POAL); contains Interpro domain(s) IPR017877 MYB-like	9
Solyc09g091180	9	70502319	9:70502319	Solyc09g091180.2.1	mRNA	-0.850678	0.140497	4.35e-07	6.36151	5280_5_emmax_PCA_Tiem	TS	5280	leaf	5	5280	chaperonin (AHRD V1 ***- Q6N0B9_9PROT); contains Interpro domain(s) IPR001844 Chaperonin Cpn60	16
Solyc10g005380	10	277280	10:277280	Solyc10g005380.2.1	mRNA	-0.878868	0.145526	4.57e-07	6.34008	5280_5_emmax_PCA_Tiem	TS	5280	leaf	5	5280	Unknown Protein (AHRD V1)	8
Solyc10g005320	10	235506	10:235506	Solyc10g005320.2.1	mRNA	-398.42	66.7184	4.75e-07	6.32331	PC4_4_emmax_PCA_Tiem	var	PC4	leaf	4		Tryptophan synthase beta chain 1 (AHRD V1 **** Q0WUI8_ARATH); contains Interpro domain(s) IPR006654 Tryptophan synthase, beta chain	8
Solyc03g033340	3	4916341	3:4916341	Solyc03g033340.2.1	mRNA	-0.702841	0.117354	4.9e-07	6.3098	3600_7_emmax_PCA_Tiem	TS	3600	leaf	7	3600	Protein phosphatase 2C (AHRD V1 ***- B6SYG9_MAIZE); contains Interpro domain(s) IPR015655 Protein phosphatase 2C	8
Solyc03g031730	3	4189216	3:4189216	Solyc03g031730.2.1	mRNA	-0.537997	0.0904096	5.09e-07	6.29328	2160_6_emmax_PCA_Tiem	TS	2160	leaf	6	2160	Beta-glucosidase 47 (AHRD V1 **** D7MEP5_ARALY); contains Interpro domain(s) IPR001360 Glycoside hydrolase, family 1	11
Solyc12g088010	12	63519767	12:63519767	Solyc12g088010.1.1	mRNA	-0.8582	0.143084	5.21e-07	6.28316	5280_5_emmax_PCA_Tiem	TS	5280	leaf	5	5280	Aberrant pollen transmission 1 (AHRD V1 **-- Q4JQG0_MAIZE); contains Interpro domain(s) IPR019443 Protein of unknown function FMP27, domain-6, C-terminal	9
Solyc09g092410	9	71516858	9:71516858	Solyc09g092410.2.1	mRNA	-384.435	64.6879	5.22e-07	6.28233	PC4_4_emmax_PCA_Tiem	var	PC4	leaf	4		Tir-nbs-lrr, resistance protein	2
Solyc07g054600	7	62882540	7:62882540	Solyc07g054600.2.1	mRNA	-0.847453	0.141562	5.41e-07	6.2668	5280_5_emmax_PCA_Tiem	TS	5280	leaf	5	5280	F-box family protein (AHRD V1 ***- B9I698_POPTR); contains Interpro domain(s) IPR001810 Cyclin-like F-box	9
Solyc03g031980	3	4470380	3:4470380	Solyc03g031980.2.1	mRNA	-0.76477	0.129116	6.06e-07	6.21753	3600_7_emmax_PCA_Tiem	TS	3600	leaf	7	3600	Receptor-like kinase (AHRD V1 ***- A7VM32_MARPO); contains Interpro domain(s) IPR002290 Serine/threonine protein kinase	7
Solyc01g095800	1	86979522	1:86979522	Solyc01g095800.2.1	mRNA	-0.854375	0.1436	6.08e-07	6.2161	5280_5_emmax_PCA_Tiem	TS	5280	leaf	5	5280	F-box/LRR-repeat protein (AHRD V1 *-*- C0S347_PARBP); contains Interpro domain(s) IPR006553 Leucine-rich repeat, cysteine-containing subtype	7
Solyc09g092350	9	71477417	9:71477417	Solyc09g092350.1.1	mRNA	-0.854375	0.1436	6.08e-07	6.2161	5280_5_emmax_PCA_Tiem	TS	5280	leaf	5	5280	Unknown Protein (AHRD V1); contains Interpro domain(s) IPR006501 Pectinesterase inhibitor	7
Solyc09g092460	9	71552525	9:71552525	Solyc09g092460.2.1	mRNA	-0.875662	0.147479	6.32e-07	6.19928	5280_5_emmax_PCA_Tiem	TS	5280	leaf	5	5280	Receptor-like kinase (AHRD V1 **** C0SW31_SOYBN); contains Interpro domain(s) IPR002290 Serine/threonine protein kinase	6
Solyc03g032140	3	4645132	3:4645132	Solyc03g032140.2.1	mRNA	-0.766855	0.130084	6.64e-07	6.17783	3600_7_emmax_PCA_Tiem	TS	3600	leaf	7	3600	Heterogeneous nuclear ribonucleoprotein H1 (AHRD V1 **-- Q6P0V0_DANRE); contains Interpro domain(s) IPR012677 Nucleotide-binding, alpha-beta plait	16
Solyc01g095900	1	87041627	1:87041627	Solyc01g095900.2.1	mRNA	-0.78455	0.131338	6.82e-07	6.16622	6480_5_emmax_PCA_Tiem	TS	6480	leaf	5	6480	Protein TIF31 homolog (AHRD V1 *--- TIF31_ASPCL); contains Interpro domain(s) IPR011990 Tetratricopeptide-like helical	4
Solyc12g088570	12	63876850	12:63876850	Solyc12g088570.1.1	mRNA	-0.787306	0.131937	6.95e-07	6.15802	6480_5_emmax_PCA_Tiem	TS	6480	leaf	5	6480	WD-40 repeat family protein (AHRD V1 **-- D7MKQ9_ARALY); contains Interpro domain(s) IPR017986 WD40 repeat, region	4
Solyc03g031740	3	4197456	3:4197456	Solyc03g031740.1.1	mRNA	-0.768842	0.130922	7.14e-07	6.1463	3600_7_emmax_PCA_Tiem	TS	3600	leaf	7	3600	Glucose-6-phosphate/phosphate translocator 2 (AHRD V1 **** D7KVF2_ARALY); contains Interpro domain(s) IPR004696 Tpt phosphate/phosphoenolpyruvate translocator	6
Solyc03g032050	3	4562877	3:4562877	Solyc03g032050.2.1	mRNA	-0.529918	0.090707	7.26e-07	6.13906	2160_6_emmax_PCA_Tiem	TS	2160	leaf	6	2160	Genomic DNA chromosome 5 TAC clone K2A18 (AHRD V1 **-- Q9FKY6_ARATH); contains Interpro domain(s) IPR019341 Alpha- and gamma-adaptin-binding protein p34	13
Solyc01g088100	1	82961944	1:82961944	Solyc01g088100.2.1	mRNA	-0.853505	0.145409	7.86e-07	6.10458	5280_5_emmax_PCA_Tiem	TS	5280	leaf	5	5280	Zinc finger CCCH domain-containing protein 22 (AHRD V1 ***- C3H22_ORYSJ); contains Interpro domain(s) IPR000571 Zinc finger, CCCH-type	5
Solyc03g112590	3	62977814	3:62977814	Solyc03g112590.2.1	mRNA	-0.825148	0.140919	8.22e-07	6.08513	5280_5_emmax_PCA_Tiem	TS	5280	leaf	5	5280	Cell division protease ftsH homolog (AHRD V1 *--- FTSH_ODOSI); contains Interpro domain(s) IPR005938 ATPase, AAA-type, CDC48	22
Solyc01g095930	1	87069282	1:87069282	Solyc01g095930.2.1	mRNA	-0.825511	0.141434	8.73e-07	6.05899	5280_5_emmax_PCA_Tiem	TS	5280	leaf	5	5280	O-acyltransferase WSD1 (AHRD V1 **-- WSD1_ARATH); contains Interpro domain(s) IPR004255 Uncharacterised protein family UPF0089	9
Solyc09g091230	9	70528407	9:70528407	Solyc09g091230.2.1	mRNA	-0.835353	0.143226	8.85e-07	6.05306	5280_5_emmax_PCA_Tiem	TS	5280	leaf	5	5280	Beta-1-3-galactosyl-o-glycosyl-glycoprotein (AHRD V1 **-* B6Z261_WHEAT); contains Interpro domain(s) IPR003406 Glycosyl transferase, family 14	7
Solyc09g092180	9	71325454	9:71325454	Solyc09g092180.2.1	mRNA	-361.773	62.7864	9.43e-07	6.02549	PC4_4_emmax_PCA_Tiem	var	PC4	leaf	4		HAPp48 5 protein (Fragment) (AHRD V1 ***- P92952_ARATH)	4
Solyc03g031970	3	4466341	3:4466341	Solyc03g031970.2.1	mRNA	-0.521244	0.090567	9.64e-07	6.01592	2160_6_emmax_PCA_Tiem	TS	2160	leaf	6	2160	Auxin response factor 8-1 (AHRD V1 **** E0A8P3_SOLLC); contains Interpro domain(s) IPR010525 Auxin response factor	7
Solyc09g092210	9	71356296	9:71356296	Solyc09g092210.2.1	mRNA	-0.749603	0.128031	9.87e-07	6.00568	6400_5_emmax_PCA_Tiem	TS	6400	leaf	5	6400	Nuclear movement protein nudc (AHRD V1 *-*- Q17KI6_AEDAE); contains Interpro domain(s) IPR017447 CS	10
Solyc02g070690	2	40354930	2:40354930	Solyc02g070690.1.1	mRNA	-0.399788	0.0672424	1.01e-06	5.99568	6480_8_emmax_PCA_Tiem	TS	6480	leaf	8	6480	C2 domain-containing protein (AHRD V1 ***- D7LFS6_ARALY); contains Interpro domain(s) IPR018029 C2 membrane targeting protein	3
Solyc04g078740	4	63408781	4:63408781	Solyc04g078740.2.1	mRNA	-398.211	69.805	1.14e-06	5.9431	PC4_4_emmax_PCA_Tiem	var	PC4	leaf	4		Subtilisin-like protease (AHRD V1 **-- Q38708_ALNGL); contains Interpro domain(s) IPR015500 Peptidase S8, subtilisin-related	6
Solyc12g088200	12	63647812	12:63647812	Solyc12g088200.1.1	mRNA	-30.0109	5.25496	1.31e-06	5.88273	BLUERchange_6_emmax_PCA_Tiem	var	BLUERchange	leaf	6		Inositol-tetrakisphosphate 1-kinase 3 (AHRD V1 ***- B4FHJ7_MAIZE); contains Interpro domain(s) IPR017427 Inositol-tetrakisphosphate 1-kinase	4
Solyc07g054670	7	62921447	7:62921447	Solyc07g054670.2.1	mRNA	-0.830287	0.146431	1.49e-06	5.82681	5280_5_emmax_PCA_Tiem	TS	5280	leaf	5	5280	NADH dehydrogenase like protein (AHRD V1 **** O65414_ARATH); contains Interpro domain(s) IPR013027 FAD-dependent pyridine nucleotide-disulphide oxidoreductase	3
Solyc05g017870	5	18757359	5:18757359	Solyc05g017870.1.1	mRNA	0.531615	0.0933645	1.5e-06	5.82391	5520_3_emmax_PCA_Tiem	TS	5520	leaf	3	5520	Mutator-like transposase-like (AHRD V1 *-*- Q9FH11_ARATH); contains Interpro domain(s) IPR018289 MULE transposase, conserved domain	7
Solyc07g054140	7	62512234	7:62512234	Solyc07g054140.2.1	mRNA	-0.847326	0.14951	1.5e-06	5.82391	5280_5_emmax_PCA_Tiem	TS	5280	leaf	5	5280	Syntaxin 32 (AHRD V1 ***- B6TET0_MAIZE); contains Interpro domain(s) IPR010989 t-SNARE	4
Solyc09g091110	9	70464158	9:70464158	Solyc09g091110.2.1	mRNA	-363.984	65.0255	1.61e-06	5.79317	PC4_4_emmax_PCA_Tiem	var	PC4	leaf	4		Unknown Protein (AHRD V1)	1
Solyc04g078400	4	63144593	4:63144593	Solyc04g078400.2.1	mRNA	-0.816334	0.144832	1.66e-06	5.77989	5280_5_emmax_PCA_Tiem	TS	5280	leaf	5	5280	Chromatin modification-related protein EAF3 (AHRD V1 **-- B6TDE5_MAIZE); contains Interpro domain(s) IPR008676 MRG	3
Solyc03g111610	3	62248719	3:62248719	Solyc03g111610.2.1	mRNA	-1.97585	0.356286	2.05e-06	5.68825	BLUEseasonMin_3_emmax_PCA_Tiem	var	BLUEseasonMin	leaf	3		HAD-superfamily hydrolase subfamily IA variant 3 containing protein expressed (AHRD V1 **** Q10I42_ORYSJ); contains Interpro domain(s) IPR005834 Haloacid dehalogenase-like hydrolase	3
Solyc09g007890	9	1413908	9:1413908	Solyc09g007890.1.1	mRNA	-0.721439	0.129338	2.34e-06	5.63078	6400_5_emmax_PCA_Tiem	TS	6400	leaf	5	6400	Phenylalanine ammonia-lyase (AHRD V1 **** B5LAW0_CAPAN); contains Interpro domain(s) IPR005922 Phenylalanine ammonia-lyase	2
Solyc09g091030	9	70383319	9:70383319	Solyc09g091030.2.1	mRNA	-0.715803	0.128659	2.45e-06	5.61083	6400_5_emmax_PCA_Tiem	TS	6400	leaf	5	6400	Beta-amylase (AHRD V1 **** E0AE02_SOLLC); contains Interpro domain(s) IPR013781 Glycoside hydrolase, subgroup, catalytic core	2
Solyc12g089080	12	64211579	12:64211579	Solyc12g089080.1.1	mRNA	-0.797308	0.146521	3.08e-06	5.51145	5280_5_emmax_PCA_Tiem	TS	5280	leaf	5	5280	Glycosyltransferase family 77 protein (AHRD V1 ***- C1E245_9CHLO); contains Interpro domain(s) IPR003388 Reticulon	1

## Sheet: S9_SNPR
Sol	Chr	Pos	ID	Solyc	region	beta	SE	pval		Variable	varType	varTime	leafCoef	leafNr	timeTS	annot	SNPcount	Solyc
Solyc12g088310	12	63752776	12:63752776	Solyc12g088310.1.1	mRNA	-19.3182	2.38889	7.25e-10	9.13966	Rchange_coef1_emmax_PCA_Tiem	var	Rchange	coef			Unknown Protein (AHRD V1)	39	Solyc12g088310	1	Solyc12g088310.1
Solyc12g088300	12	63743763	12:63743763	Solyc12g088300.1.1	mRNA	-18.9463	2.44147	1.98e-09	8.70333	Rchange_coef1_emmax_PCA_Tiem	var	Rchange	coef			Unknown Protein (AHRD V1)	13	Solyc12g088300	1	Solyc12g088300.1
Solyc09g091970	9	71167172	9:71167172	Solyc09g091970.2.1	mRNA	-410.342	53.7553	2.13e-09	8.67162	PC4_4_emmax_PCA_Tiem	var	PC4	leaf	4		NAD-binding domain 4 protein (AHRD V1 **** D5D7M5_ECOKI); contains Interpro domain(s) IPR010099 Sugar nucleotide epimerase YfcH, putative	1	Solyc09g091970	2	Solyc09g091970.2
Solyc02g079170	2	43783307	2:43783307	Solyc02g079170.2.1	mRNA	0.725151	0.102708	1.55e-08	7.80967	BLUEdifMin_3_emmax_PCA_Tiem	var	BLUEdifMin	leaf	3		NADH dehydrogenase like protein (AHRD V1 **** O65414_ARATH); contains Interpro domain(s) IPR013027 FAD-dependent pyridine nucleotide-disulphide oxidoreductase	24	Solyc02g079170	2	Solyc02g079170.2
Solyc09g092160	9	71306403	9:71306403	Solyc09g092160.2.1	mRNA	-414.006	59.5972	1.96e-08	7.70774	PC4_4_emmax_PCA_Tiem	var	PC4	leaf	4		Beta-galactosidase (AHRD V1 **** A2JGW9_SOLLC); contains Interpro domain(s) IPR001944 Glycoside hydrolase, family 35	55	Solyc09g092160	2	Solyc09g092160.2
Solyc09g092100	9	71241425	9:71241425	Solyc09g092100.2.1	mRNA	-424.705	61.182	1.99e-08	7.70115	PC4_4_emmax_PCA_Tiem	var	PC4	leaf	4		Predicted CDS Pa_5_8110 (Fragment) (AHRD V1 *--- B2AKK2_PODAN); contains Interpro domain(s) IPR003594 ATP-binding region, ATPase-like	27	Solyc09g092100	2	Solyc09g092100.2
Solyc01g008530	1	2633118	1:2633118	Solyc01g008530.2.1	mRNA	0.689993	0.0995962	2.36e-08	7.62709	BLUEdifMin_3_emmax_PCA_Tiem	var	BLUEdifMin	leaf	3		Cinnamoyl CoA reductase-like protein (AHRD V1 ***- B9HNY0_POPTR); contains Interpro domain(s) IPR016040 NAD(P)-binding domain	6	Solyc01g008530	2	Solyc01g008530.2
Solyc07g054910	7	63070921	7:63070921	Solyc07g054910.1.1	mRNA	-0.896657	0.12957	2.76e-08	7.55909	5280_5_emmax_PCA_Tiem	TS	5280	leaf	5	5280	Alpha-hydroxynitrile lyase (AHRD V1 *--- O49897_MANES)	16	Solyc07g054910	1	Solyc07g054910.1
Solyc01g008310	1	2411680	1:2411680	Solyc01g008310.2.1	mRNA	0.685309	0.0999243	2.96e-08	7.52871	BLUEdifMin_3_emmax_PCA_Tiem	var	BLUEdifMin	leaf	3		Phenylalanyl-tRNA synthetase beta chain (AHRD V1 **** B6SHI1_MAIZE); contains Interpro domain(s) IPR004531 Phenylalanyl-tRNA synthetase, class IIc, beta subunit, archae/euk cytosolic	18	Solyc01g008310	2	Solyc01g008310.2
Solyc09g092270	9	71405845	9:71405845	Solyc09g092270.2.1	mRNA	-421.003	61.9117	3.16e-08	7.50031	PC4_4_emmax_PCA_Tiem	var	PC4	leaf	4		Hydroxycinnamoyl-CoA shikimate/quinate hydroxycinnamoyl transferase (AHRD V1 *--* D1GJ93_COFAR); contains Interpro domain(s) IPR003480 Transferase	33	Solyc09g092270	2	Solyc09g092270.2
Solyc09g091010	9	70365525	9:70365525	Solyc09g091010.2.1	mRNA	-427.06	62.8586	3.22e-08	7.49214	PC4_4_emmax_PCA_Tiem	var	PC4	leaf	4		Unknown Protein (AHRD V1)	15	Solyc09g091010	2	Solyc09g091010.2
Solyc09g091160	9	70493953	9:70493953	Solyc09g091160.1.1	mRNA	-427.06	62.8586	3.22e-08	7.49214	PC4_4_emmax_PCA_Tiem	var	PC4	leaf	4		F-box family protein (AHRD V1 ***- B9HSY9_POPTR)	15	Solyc09g091160	1	Solyc09g091160.1
Solyc09g092060	9	71219688	9:71219688	Solyc09g092060.1.1	mRNA	-427.06	62.8586	3.22e-08	7.49214	PC4_4_emmax_PCA_Tiem	var	PC4	leaf	4		Unknown Protein (AHRD V1); contains Interpro domain(s) IPR001810 Cyclin-like F-box	23	Solyc09g092060	1	Solyc09g092060.1
Solyc09g092150	9	71298625	9:71298625	Solyc09g092150.1.1	mRNA	-427.06	62.8586	3.22e-08	7.49214	PC4_4_emmax_PCA_Tiem	var	PC4	leaf	4		Pentatricopeptide repeat-containing protein (AHRD V1 ***- D7L3P7_ARALY); contains Interpro domain(s) IPR002885 Pentatricopeptide repeat	22	Solyc09g092150	1	Solyc09g092150.1
Solyc01g088020	1	82880360	1:82880360	Solyc01g088020.2.1	mRNA	-0.926406	0.135346	3.5e-08	7.45593	5280_5_emmax_PCA_Tiem	TS	5280	leaf	5	5280	Protein transport protein sec31 (AHRD V1 **-- C8V1I6_EMENI); contains Interpro domain(s) IPR017986 WD40 repeat, region	43	Solyc01g088020	2	Solyc01g088020.2
Solyc09g091020	9	70371830	9:70371830	Solyc09g091020.2.1	mRNA	-0.939219	0.137333	3.57e-08	7.44733	5280_5_emmax_PCA_Tiem	TS	5280	leaf	5	5280	WD-repeat protein (AHRD V1 *--- Q7ND80_GLOVI); contains Interpro domain(s) IPR017986 WD40 repeat, region	15	Solyc09g091020	2	Solyc09g091020.2
Solyc12g089180	12	64296165	12:64296165	Solyc12g089180.1.1	mRNA	-430.757	63.7571	3.64e-08	7.4389	PC4_4_emmax_PCA_Tiem	var	PC4	leaf	4		Glucose transporter 8 (AHRD V1 ***- Q2KKJ3_SOLIN); contains Interpro domain(s) IPR003663 Sugar/inositol transporter	24	Solyc12g089180	1	Solyc12g089180.1
Solyc09g092220	9	71361557	9:71361557	Solyc09g092220.2.1	mRNA	-417.922	62.0206	3.86e-08	7.41341	PC4_4_emmax_PCA_Tiem	var	PC4	leaf	4		DUF803 domain membrane protein (AHRD V1 **-- B8MZ64_ASPFN); contains Interpro domain(s) IPR008521 Protein of unknown function DUF803	7	Solyc09g092220	2	Solyc09g092220.2
Solyc02g079630	2	44140316	2:44140316	Solyc02g079630.1.1	mRNA	0.682134	0.101114	4.24e-08	7.37263	BLUEdifMin_3_emmax_PCA_Tiem	var	BLUEdifMin	leaf	3		Receptor kinase (AHRD V1 **** Q39086_ARATH); contains Interpro domain(s) IPR002290 Serine/threonine protein kinase	6	Solyc02g079630	1	Solyc02g079630.1
Solyc09g092040	9	71213987	9:71213987	Solyc09g092040.2.1	mRNA	-0.889371	0.13138	4.45e-08	7.35164	5280_5_emmax_PCA_Tiem	TS	5280	leaf	5	5280	Peptide-N(4)-(N-acetyl-beta-glucosaminyl)asparagine amidase (AHRD V1 *--- NGLY1_HUMAN); contains Interpro domain(s) IPR018997 PUB domain	75	Solyc09g092040	2	Solyc09g092040.2
Solyc12g088360	12	63774589	12:63774589	Solyc12g088360.1.1	mRNA	0.711372	0.105722	4.48e-08	7.34872	BLUEdifMin_3_emmax_PCA_Tiem	var	BLUEdifMin	leaf	3		U-box domain-containing protein 4 (AHRD V1 **-- PUB4_ARATH); contains Interpro domain(s) IPR011989 Armadillo-like helical	13	Solyc12g088360	1	Solyc12g088360.1
Solyc02g079500	2	44041068	2:44041068	Solyc02g079500.2.1	mRNA	0.696043	0.103903	4.93e-08	7.30715	BLUEdifMin_3_emmax_PCA_Tiem	var	BLUEdifMin	leaf	3		Peroxidase (AHRD V1 **** Q50LG4_TOBAC); contains Interpro domain(s) IPR019793 Peroxidases heam-ligand binding site IPR019794 Peroxidase, active site IPR002016 Haem peroxidase, plant/fungal/bacterial	22	Solyc02g079500	2	Solyc02g079500.2
Solyc02g079640	2	44156069	2:44156069	Solyc02g079640.2.1	mRNA	0.696043	0.103903	4.93e-08	7.30715	BLUEdifMin_3_emmax_PCA_Tiem	var	BLUEdifMin	leaf	3		Serine/threonine-protein kinase receptor (AHRD V1 **** B6U2B7_MAIZE); contains Interpro domain(s) IPR000858 S-locus glycoprotein	16	Solyc02g079640	2	Solyc02g079640.2
Solyc02g079490	2	44022972	2:44022972	Solyc02g079490.2.1	mRNA	0.871222	0.131286	5.39e-08	7.26841	BLUEdifMin_6_emmax_PCA_Tiem	var	BLUEdifMin	leaf	6		Hydroxycinnamoyl-CoA shikimate/quinate hydroxycinnamoyl transferase (AHRD V1 **-* D1GJ94_COFAR); contains Interpro domain(s) IPR003480 Transferase	8	Solyc02g079490	2	Solyc02g079490.2
Solyc01g008120	1	2260482	1:2260482	Solyc01g008120.2.1	mRNA	0.683274	0.102703	5.72e-08	7.2426	BLUEdifMin_3_emmax_PCA_Tiem	var	BLUEdifMin	leaf	3		Histone acetyltransferase (AHRD V1 **** B9HG17_POPTR); contains Interpro domain(s) IPR009255 Transcriptional coactivation	6	Solyc01g008120	2	Solyc01g008120.2
Solyc01g088200	1	83047951	1:83047951	Solyc01g088200.2.1	mRNA	-0.912913	0.137142	6.37e-08	7.19586	5280_5_emmax_PCA_Tiem	TS	5280	leaf	5	5280	Aldehyde oxidase (AHRD V1 ***- Q9FV24_SOLLC); contains Interpro domain(s) IPR002346 Molybdopterin dehydrogenase, FAD-binding	66	Solyc01g088200	2	Solyc01g088200.2
Solyc02g079460	2	44013074	2:44013074	Solyc02g079460.1.1	mRNA	0.667896	0.101148	6.72e-08	7.17263	BLUEdifMin_3_emmax_PCA_Tiem	var	BLUEdifMin	leaf	3		FAD-binding domain-containing protein (AHRD V1 **-- D7MFH6_ARALY); contains Interpro domain(s) IPR006094 FAD linked oxidase, N-terminal	16	Solyc02g079460	1	Solyc02g079460.1
Solyc02g079530	2	44064819	2:44064819	Solyc02g079530.2.1	mRNA	0.667896	0.101148	6.72e-08	7.17263	BLUEdifMin_3_emmax_PCA_Tiem	var	BLUEdifMin	leaf	3		Serine/threonine-protein kinase receptor (AHRD V1 **** B6U2B7_MAIZE); contains Interpro domain(s) IPR002290 Serine/threonine protein kinase	8	Solyc02g079530	2	Solyc02g079530.2
Solyc02g079390	2	43971528	2:43971528	Solyc02g079390.2.1	mRNA	0.676086	0.102715	7.19e-08	7.14327	BLUEdifMin_3_emmax_PCA_Tiem	var	BLUEdifMin	leaf	3		Uncharacterized Cys-rich domain (AHRD V1 **-- Q2HTU7_MEDTR); contains Interpro domain(s) IPR006461 Protein of unknown function Cys-rich	22	Solyc02g079390	2	Solyc02g079390.2
Solyc02g079300	2	43907721	2:43907721	Solyc02g079300.2.1	mRNA	0.665787	0.101217	7.29e-08	7.13727	BLUEdifMin_3_emmax_PCA_Tiem	var	BLUEdifMin	leaf	3		Transcription factor jumonji domain-containing protein (AHRD V1 **-* D7M504_ARALY); contains Interpro domain(s) IPR013129 Transcription factor jumonji	8	Solyc02g079300	2	Solyc02g079300.2
Solyc01g007930	1	2117985	1:2117985	Solyc01g007930.2.1	mRNA	0.703128	0.106968	7.4e-08	7.13077	BLUEdifMin_3_emmax_PCA_Tiem	var	BLUEdifMin	leaf	3		Sel1 domain protein repeat-containing protein (AHRD V1 *-*- A5GBQ0_GEOUR); contains Interpro domain(s) IPR011990 Tetratricopeptide-like helical	8	Solyc01g007930	2	Solyc01g007930.2
Solyc02g079410	2	43981186	2:43981186	Solyc02g079410.2.1	mRNA	0.857312	0.131776	8.26e-08	7.08302	BLUEdifMin_6_emmax_PCA_Tiem	var	BLUEdifMin	leaf	6		Universal stress protein (Usp) (AHRD V1 *--- A2Q2X4_MEDTR); contains Interpro domain(s) IPR006016 UspA	8	Solyc02g079410	2	Solyc02g079410.2
Solyc09g091240	9	70531896	9:70531896	Solyc09g091240.2.1	mRNA	-0.905231	0.137711	8.3e-08	7.08092	5280_5_emmax_PCA_Tiem	TS	5280	leaf	5	5280	Predicted membrane protein (Fragment) (AHRD V1 **-- B9GMI0_POPTR); contains Interpro domain(s) IPR001727 Uncharacterised protein family UPF0016	12	Solyc09g091240	2	Solyc09g091240.2
Solyc01g088090	1	82927913	1:82927913	Solyc01g088090.2.1	mRNA	-0.82003	0.123417	8.48e-08	7.0716	6480_5_emmax_PCA_Tiem	TS	6480	leaf	5	6480	Hydrolase alpha/beta fold family protein (AHRD V1 ***- D7M5W5_ARALY); contains Interpro domain(s) IPR000073 Alpha/beta hydrolase fold-1	14	Solyc01g088090	2	Solyc01g088090.2
Solyc02g079550	2	44075275	2:44075275	Solyc02g079550.1.1	mRNA	0.67535	0.103642	8.9e-08	7.05061	BLUEdifMin_3_emmax_PCA_Tiem	var	BLUEdifMin	leaf	3		Serine/threonine kinase receptor (AHRD V1 **** Q7DMS5_BRANA); contains Interpro domain(s) IPR002290 Serine/threonine protein kinase	42	Solyc02g079550	1	Solyc02g079550.1
Solyc09g092140	9	71286573	9:71286573	Solyc09g092140.2.1	mRNA	-383.608	59.7139	1.08e-07	6.96658	PC4_4_emmax_PCA_Tiem	var	PC4	leaf	4		Methyltransferase (AHRD V1 ***- D0N411_PHYIN); contains Interpro domain(s) IPR013216 Methyltransferase type 11	28	Solyc09g092140	2	Solyc09g092140.2
Solyc07g054980	7	63135911	7:63135911	Solyc07g054980.1.1	mRNA	-381.801	59.5088	1.11e-07	6.95468	PC4_4_emmax_PCA_Tiem	var	PC4	leaf	4		Myb-related transcription factor (AHRD V1 *--- B5RHV2_MUSBA); contains Interpro domain(s) IPR015495 Myb transcription factor	10	Solyc07g054980	1	Solyc07g054980.1
Solyc09g092090	9	71239190	9:71239190	Solyc09g092090.2.1	mRNA	-0.907714	0.140013	1.11e-07	6.95468	5280_5_emmax_PCA_Tiem	TS	5280	leaf	5	5280	50S ribosomal protein L13 (AHRD V1 ***- B6TQ75_MAIZE); contains Interpro domain(s) IPR005823 Ribosomal protein L13, bacterial-type	14	Solyc09g092090	2	Solyc09g092090.2
Solyc09g091080	9	70413853	9:70413853	Solyc09g091080.2.1	mRNA	-392.407	61.6248	1.3e-07	6.88606	PC4_4_emmax_PCA_Tiem	var	PC4	leaf	4		Myosin XI-F (AHRD V1 ***- B0CN60_NICBE); contains Interpro domain(s) IPR001609 Myosin head, motor region	15	Solyc09g091080	2	Solyc09g091080.2
Solyc07g054830	7	63007966	7:63007966	Solyc07g054830.2.1	mRNA	-392.919	61.8348	1.36e-07	6.86646	PC4_4_emmax_PCA_Tiem	var	PC4	leaf	4		Diacylglycerol kinase (AHRD V1 **** Q9FVD1_SOLLC); contains Interpro domain(s) IPR016961 Diacylglycerol kinase, plant	7	Solyc07g054830	2	Solyc07g054830.2
Solyc02g079400	2	43976897	2:43976897	Solyc02g079400.2.1	mRNA	0.635495	0.0995695	1.37e-07	6.86328	BLUEdifMin_3_emmax_PCA_Tiem	var	BLUEdifMin	leaf	3		Nitric oxide synthase interacting protein (AHRD V1 ***- B6TCA5_MAIZE); contains Interpro domain(s) IPR016818 Nitric oxide synthase-interacting	8	Solyc02g079400	2	Solyc02g079400.2
Solyc09g091440	9	70726798	9:70726798	Solyc09g091440.2.1	mRNA	-406.198	63.9688	1.38e-07	6.86012	PC4_4_emmax_PCA_Tiem	var	PC4	leaf	4		Histone deacetylase (AHRD V1 ***- B9MZ37_POPTR); contains Interpro domain(s) IPR003084 Histone deacetylase	22	Solyc09g091440	2	Solyc09g091440.2
Solyc07g054850	7	63033204	7:63033204	Solyc07g054850.2.1	mRNA	-377.812	59.6921	1.47e-07	6.83268	PC4_4_emmax_PCA_Tiem	var	PC4	leaf	4		Uncharacterized GPI-anchored protein At4g28100 (AHRD V1 ***- UGPI7_ARATH)	4	Solyc07g054850	2	Solyc07g054850.2
Solyc09g091980	9	71170418	9:71170418	Solyc09g091980.2.1	mRNA	-0.891752	0.139992	1.59e-07	6.7986	5280_5_emmax_PCA_Tiem	TS	5280	leaf	5	5280	N-alpha-acetyltransferase 30, NatC catalytic subunit (AHRD V1 **** NAA30_DROME); contains Interpro domain(s) IPR000182 GCN5-related N-acetyltransferase	13	Solyc09g091980	2	Solyc09g091980.2
Solyc09g092240	9	71378747	9:71378747	Solyc09g092240.2.1	mRNA	-0.893832	0.140357	1.6e-07	6.79588	5280_5_emmax_PCA_Tiem	TS	5280	leaf	5	5280	Small subunit processome component 20 homolog (AHRD V1 **-- UTP20_MOUSE); contains Interpro domain(s) IPR011430 Down-regulated in metastasis	33	Solyc09g092240	2	Solyc09g092240.2
Solyc07g054920	7	63072373	7:63072373	Solyc07g054920.1.1	mRNA	-0.847645	0.133224	1.63e-07	6.78781	5280_5_emmax_PCA_Tiem	TS	5280	leaf	5	5280	2-oxoglutarate-iron(II)-dependent oxygenase (AHRD V1 **-* D8T1V3_SELML); contains Interpro domain(s) IPR005123 Oxoglutarate and iron-dependent oxygenase	12	Solyc07g054920	1	Solyc07g054920.1
Solyc09g092030	9	71204110	9:71204110	Solyc09g092030.2.1	mRNA	-0.785374	0.122347	1.7e-07	6.76955	6640_5_emmax_PCA_Tiem	TS	6640	leaf	5	6640	UV radiation resistance-associated gene protein (AHRD V1 *-*- B2WJC3_PYRTR)	30	Solyc09g092030	2	Solyc09g092030.2
Solyc12g088410	12	63802276	12:63802276	Solyc12g088410.1.1	mRNA	-0.896755	0.141251	1.7e-07	6.76955	5280_5_emmax_PCA_Tiem	TS	5280	leaf	5	5280	Unknown Protein (AHRD V1); contains Interpro domain(s) IPR001944 Glycoside hydrolase, family 35	11	Solyc12g088410	1	Solyc12g088410.1
Solyc01g088080	1	82919092	1:82919092	Solyc01g088080.2.1	mRNA	-0.902268	0.142219	1.72e-07	6.76447	5280_5_emmax_PCA_Tiem	TS	5280	leaf	5	5280	T-complex protein theta subunit (AHRD V1 ***- A8IF08_CHLRE); contains Interpro domain(s) IPR012721 T-complex protein 1, theta subunit	12	Solyc01g088080	2	Solyc01g088080.2
Solyc03g111380	3	61966286	3:61966286	Solyc03g111380.2.1	mRNA	-368.902	58.9979	1.89e-07	6.72354	PC4_4_emmax_PCA_Tiem	var	PC4	leaf	4		Tubulin beta-1 chain (AHRD V1 ***- C1BSD0_9MAXI); contains Interpro domain(s) IPR002454 Gamma tubulin	8	Solyc03g111380	2	Solyc03g111380.2
Solyc09g092450	9	71543868	9:71543868	Solyc09g092450.2.1	mRNA	-0.900779	0.143036	2e-07	6.69897	5280_5_emmax_PCA_Tiem	TS	5280	leaf	5	5280	Long-chain-fatty-acid CoA ligase (AHRD V1 ***- Q9LK39_ARATH); contains Interpro domain(s) IPR000873 AMP-dependent synthetase and ligase	13	Solyc09g092450	2	Solyc09g092450.2
Solyc01g088170	1	83037873	1:83037873	Solyc01g088170.2.1	mRNA	-0.891242	0.141847	2.09e-07	6.67985	5280_5_emmax_PCA_Tiem	TS	5280	leaf	5	5280	Aldehyde oxidase (AHRD V1 ***- Q9FV24_SOLLC); contains Interpro domain(s) IPR002346 Molybdopterin dehydrogenase, FAD-binding	37	Solyc01g088170	2	Solyc01g088170.2
Solyc01g095790	1	86974606	1:86974606	Solyc01g095790.2.1	mRNA	-0.874692	0.139202	2.09e-07	6.67985	5280_5_emmax_PCA_Tiem	TS	5280	leaf	5	5280	Splicing factor 3a subunit 3 (AHRD V1 *-*- D8TLN4_VOLCA)	22	Solyc01g095790	2	Solyc01g095790.2
Solyc09g092480	9	71562464	9:71562464	Solyc09g092480.1.1	mRNA	-0.891242	0.141847	2.09e-07	6.67985	5280_5_emmax_PCA_Tiem	TS	5280	leaf	5	5280	UDP-glucosyltransferase family 1 protein (AHRD V1 **** C6KI44_CITSI); contains Interpro domain(s) IPR002213 UDP-glucuronosyl/UDP-glucosyltransferase	12	Solyc09g092480	1	Solyc09g092480.1
Solyc02g079340	2	43939560	2:43939560	Solyc02g079340.2.1	mRNA	0.642341	0.104034	2.69e-07	6.57025	BLUEdifMin_3_emmax_PCA_Tiem	var	BLUEdifMin	leaf	3		Unknown Protein (AHRD V1)	4	Solyc02g079340	2	Solyc02g079340.2
Solyc09g092500	9	71569611	9:71569611	Solyc09g092500.1.1	mRNA	-0.882941	0.142735	2.86e-07	6.54363	5280_5_emmax_PCA_Tiem	TS	5280	leaf	5	5280	UDP-glucosyltransferase family 1 protein (AHRD V1 **** C6KI44_CITSI); contains Interpro domain(s) IPR002213 UDP-glucuronosyl/UDP-glucosyltransferase	10	Solyc09g092500	1	Solyc09g092500.1
Solyc12g088890	12	64091977	12:64091977	Solyc12g088890.1.1	mRNA	-0.890031	0.143917	2.87e-07	6.54212	5280_5_emmax_PCA_Tiem	TS	5280	leaf	5	5280	DnaJ chaperone (AHRD V1 *-*- C1EBL7_9CHLO); contains Interpro domain(s) IPR015609 Molecular chaperone, heat shock protein, Hsp40, DnaJ	18	Solyc12g088890	1	Solyc12g088890.1
Solyc12g088730	12	63987202	12:63987202	Solyc12g088730.1.1	mRNA	-389.543	63.6866	2.95e-07	6.53018	PC4_4_emmax_PCA_Tiem	var	PC4	leaf	4		50S ribosomal protein L4 (AHRD V1 ***- Q8LE97_ARATH); contains Interpro domain(s) IPR015498 Ribosomal protein L4	9	Solyc12g088730	1	Solyc12g088730.1
Solyc09g091960	9	71161008	9:71161008	Solyc09g091960.2.1	mRNA	-371.108	60.862	3.14e-07	6.50307	PC4_4_emmax_PCA_Tiem	var	PC4	leaf	4		High mobility group family protein (AHRD V1 **-- D7KE87_ARALY); contains Interpro domain(s) IPR001606 AT-rich interaction region	11	Solyc09g091960	2	Solyc09g091960.2
Solyc07g054870	7	63054854	7:63054854	Solyc07g054870.2.1	mRNA	-0.803097	0.129112	3.16e-07	6.50031	6480_5_emmax_PCA_Tiem	TS	6480	leaf	5	6480	2-oxoglutarate-iron(II)-dependent oxygenase (AHRD V1 **-- D8T1V3_SELML); contains Interpro domain(s) IPR005123 Oxoglutarate and iron-dependent oxygenase	10	Solyc07g054870	2	Solyc07g054870.2
Solyc09g091190	9	70510450	9:70510450	Solyc09g091190.2.1	mRNA	-0.86629	0.141186	3.35e-07	6.47496	5280_5_emmax_PCA_Tiem	TS	5280	leaf	5	5280	Inhibitor of growth protein 5 (AHRD V1 *-*- B6T7N2_MAIZE); contains Interpro domain(s) IPR019787 Zinc finger, PHD-finger	9	Solyc09g091190	2	Solyc09g091190.2
Solyc09g092250	9	71393057	9:71393057	Solyc09g092250.2.1	mRNA	-0.883995	0.144275	3.45e-07	6.46218	5280_5_emmax_PCA_Tiem	TS	5280	leaf	5	5280	Genomic DNA chromosome 3 BAC clone F14O13 (AHRD V1 *--- Q9LIR7_ARATH); contains Interpro domain(s) IPR001298 Filamin/ABP280 repeat	10	Solyc09g092250	2	Solyc09g092250.2
Solyc09g092430	9	71529486	9:71529486	Solyc09g092430.2.1	mRNA	-0.883995	0.144275	3.45e-07	6.46218	5280_5_emmax_PCA_Tiem	TS	5280	leaf	5	5280	Selenium binding protein (AHRD V1 **** Q93WS1_MEDSA); contains Interpro domain(s) IPR008826 Selenium-binding protein	8	Solyc09g092430	2	Solyc09g092430.2
Solyc09g092070	9	71224163	9:71224163	Solyc09g092070.2.1	mRNA	-0.879953	0.143724	3.5e-07	6.45593	5280_5_emmax_PCA_Tiem	TS	5280	leaf	5	5280	TBC1 domain family member 13 (AHRD V1 ***- D3BTH5_POLPA); contains Interpro domain(s) IPR000195 RabGAP/TBC	8	Solyc09g092070	2	Solyc09g092070.2
Solyc01g088240	1	83056656	1:83056656	Solyc01g088240.2.1	mRNA	-0.866851	0.141845	3.63e-07	6.44009	5280_5_emmax_PCA_Tiem	TS	5280	leaf	5	5280	F-box family protein (AHRD V1 ***- D7M7Q4_ARALY); contains Interpro domain(s) IPR001810 Cyclin-like F-box	9	Solyc01g088240	2	Solyc01g088240.2
Solyc03g111260	3	61880108	3:61880108	Solyc03g111260.2.1	mRNA	-0.812593	0.13217	3.96e-07	6.4023	6480_5_emmax_PCA_Tiem	TS	6480	leaf	5	6480	Metallo-beta-lactamase family protein (AHRD V1 *-*- A3ERL5_9BACT); contains Interpro domain(s) IPR001279 Beta-lactamase-like	23	Solyc03g111260	2	Solyc03g111260.2
Solyc07g054900	7	63068155	7:63068155	Solyc07g054900.2.1	mRNA	-0.764979	0.124503	4.01e-07	6.39686	6480_5_emmax_PCA_Tiem	TS	6480	leaf	5	6480	Alpha-hydroxynitrile lyase (AHRD V1 **-- O49897_MANES); contains Interpro domain(s) IPR000073 Alpha/beta hydrolase fold-1	4	Solyc07g054900	2	Solyc07g054900.2
Solyc09g009080	9	2413087	9:2413087	Solyc09g009080.2.1	mRNA	16.0358	2.38936	4.03e-07	6.39469	BLUERchange_1_emmax_PCA_Tiem	var	BLUERchange	leaf	1		Repressor of silencing 1 (AHRD V1 **-- A4PF88_TOBAC); contains Interpro domain(s) IPR003265 HhH-GPD domain	4	Solyc09g009080	2	Solyc09g009080.2
Solyc09g009190	9	2546529	9:2546529	Solyc09g009190.2.1	mRNA	16.0358	2.38936	4.03e-07	6.39469	BLUERchange_1_emmax_PCA_Tiem	var	BLUERchange	leaf	1		1 4-alpha-glucan branching enzyme II (AHRD V1 **** P93691_WHEAT); contains Interpro domain(s) IPR006589 Glycosyl hydrolase, family 13, subfamily, catalytic region	6	Solyc09g009190	2	Solyc09g009190.2
Solyc09g091180	9	70502319	9:70502319	Solyc09g091180.2.1	mRNA	-0.850678	0.140497	4.35e-07	6.36151	5280_5_emmax_PCA_Tiem	TS	5280	leaf	5	5280	chaperonin (AHRD V1 ***- Q6N0B9_9PROT); contains Interpro domain(s) IPR001844 Chaperonin Cpn60	16	Solyc09g091180	2	Solyc09g091180.2
Solyc10g005380	10	277280	10:277280	Solyc10g005380.2.1	mRNA	-0.878868	0.145526	4.57e-07	6.34008	5280_5_emmax_PCA_Tiem	TS	5280	leaf	5	5280	Unknown Protein (AHRD V1)	8	Solyc10g005380	2	Solyc10g005380.2
Solyc03g118920	3	67696135	3:67696135	Solyc03g118920.2.1	mRNA	0.381569	0.0638675	4.71e-07	6.32698	difMin_coef1_emmax_PCA_Tiem	var	difMin	coef			ATP-dependent RNA helicase A-like protein (AHRD V1 ***- Q9FF84_ARATH); contains Interpro domain(s) IPR011545 DNA/RNA helicase, DEAD/DEAH box type, N-terminal	3	Solyc03g118920	2	Solyc03g118920.2
Solyc10g005320	10	235506	10:235506	Solyc10g005320.2.1	mRNA	-398.42	66.7184	4.75e-07	6.32331	PC4_4_emmax_PCA_Tiem	var	PC4	leaf	4		Tryptophan synthase beta chain 1 (AHRD V1 **** Q0WUI8_ARATH); contains Interpro domain(s) IPR006654 Tryptophan synthase, beta chain	8	Solyc10g005320	2	Solyc10g005320.2
Solyc12g088010	12	63519767	12:63519767	Solyc12g088010.1.1	mRNA	-0.8582	0.143084	5.21e-07	6.28316	5280_5_emmax_PCA_Tiem	TS	5280	leaf	5	5280	Aberrant pollen transmission 1 (AHRD V1 **-- Q4JQG0_MAIZE); contains Interpro domain(s) IPR019443 Protein of unknown function FMP27, domain-6, C-terminal	9	Solyc12g088010	1	Solyc12g088010.1
Solyc09g092410	9	71516858	9:71516858	Solyc09g092410.2.1	mRNA	-384.435	64.6879	5.22e-07	6.28233	PC4_4_emmax_PCA_Tiem	var	PC4	leaf	4		Tir-nbs-lrr, resistance protein	2	Solyc09g092410	2	Solyc09g092410.2
Solyc07g054600	7	62882540	7:62882540	Solyc07g054600.2.1	mRNA	-0.847453	0.141562	5.41e-07	6.2668	5280_5_emmax_PCA_Tiem	TS	5280	leaf	5	5280	F-box family protein (AHRD V1 ***- B9I698_POPTR); contains Interpro domain(s) IPR001810 Cyclin-like F-box	9	Solyc07g054600	2	Solyc07g054600.2
Solyc01g095800	1	86979522	1:86979522	Solyc01g095800.2.1	mRNA	-0.854375	0.1436	6.08e-07	6.2161	5280_5_emmax_PCA_Tiem	TS	5280	leaf	5	5280	F-box/LRR-repeat protein (AHRD V1 *-*- C0S347_PARBP); contains Interpro domain(s) IPR006553 Leucine-rich repeat, cysteine-containing subtype	7	Solyc01g095800	2	Solyc01g095800.2
Solyc09g092350	9	71477417	9:71477417	Solyc09g092350.1.1	mRNA	-0.854375	0.1436	6.08e-07	6.2161	5280_5_emmax_PCA_Tiem	TS	5280	leaf	5	5280	Unknown Protein (AHRD V1); contains Interpro domain(s) IPR006501 Pectinesterase inhibitor	7	Solyc09g092350	1	Solyc09g092350.1
Solyc11g020340	11	10863877	11:10863877	Solyc11g020340.1.1	mRNA	18.3493	2.80598	6.21e-07	6.20691	Rchange_1_emmax_PCA_Tiem	var	Rchange	leaf	1		Copia-like polyprotein (AHRD V1 *--- Q94IU9_ARATH)	1	Solyc11g020340	1	Solyc11g020340.1
Solyc09g092460	9	71552525	9:71552525	Solyc09g092460.2.1	mRNA	-0.875662	0.147479	6.32e-07	6.19928	5280_5_emmax_PCA_Tiem	TS	5280	leaf	5	5280	Receptor-like kinase (AHRD V1 **** C0SW31_SOYBN); contains Interpro domain(s) IPR002290 Serine/threonine protein kinase	6	Solyc09g092460	2	Solyc09g092460.2
Solyc01g095900	1	87041627	1:87041627	Solyc01g095900.2.1	mRNA	-0.78455	0.131338	6.82e-07	6.16622	6480_5_emmax_PCA_Tiem	TS	6480	leaf	5	6480	Protein TIF31 homolog (AHRD V1 *--- TIF31_ASPCL); contains Interpro domain(s) IPR011990 Tetratricopeptide-like helical	4	Solyc01g095900	2	Solyc01g095900.2
Solyc12g088570	12	63876850	12:63876850	Solyc12g088570.1.1	mRNA	-0.787306	0.131937	6.95e-07	6.15802	6480_5_emmax_PCA_Tiem	TS	6480	leaf	5	6480	WD-40 repeat family protein (AHRD V1 **-- D7MKQ9_ARALY); contains Interpro domain(s) IPR017986 WD40 repeat, region	4	Solyc12g088570	1	Solyc12g088570.1
Solyc01g088100	1	82961944	1:82961944	Solyc01g088100.2.1	mRNA	-0.853505	0.145409	7.86e-07	6.10458	5280_5_emmax_PCA_Tiem	TS	5280	leaf	5	5280	Zinc finger CCCH domain-containing protein 22 (AHRD V1 ***- C3H22_ORYSJ); contains Interpro domain(s) IPR000571 Zinc finger, CCCH-type	5	Solyc01g088100	2	Solyc01g088100.2
Solyc11g044310	11	33040455	11:33040455	Solyc11g044310.1.1	mRNA	18.2484	2.83381	8e-07	6.09691	Rchange_1_emmax_PCA_Tiem	var	Rchange	leaf	1		Proline iminopeptidase (AHRD V1 ***- B9S7S3_RICCO); contains Interpro domain(s) IPR005944 Peptidase S33, proline iminopeptidase 1	1	Solyc11g044310	1	Solyc11g044310.1
Solyc03g112590	3	62977814	3:62977814	Solyc03g112590.2.1	mRNA	-0.825148	0.140919	8.22e-07	6.08513	5280_5_emmax_PCA_Tiem	TS	5280	leaf	5	5280	Cell division protease ftsH homolog (AHRD V1 *--- FTSH_ODOSI); contains Interpro domain(s) IPR005938 ATPase, AAA-type, CDC48	22	Solyc03g112590	2	Solyc03g112590.2
Solyc01g095930	1	87069282	1:87069282	Solyc01g095930.2.1	mRNA	-0.825511	0.141434	8.73e-07	6.05899	5280_5_emmax_PCA_Tiem	TS	5280	leaf	5	5280	O-acyltransferase WSD1 (AHRD V1 **-- WSD1_ARATH); contains Interpro domain(s) IPR004255 Uncharacterised protein family UPF0089	9	Solyc01g095930	2	Solyc01g095930.2
Solyc09g091230	9	70528407	9:70528407	Solyc09g091230.2.1	mRNA	-0.835353	0.143226	8.85e-07	6.05306	5280_5_emmax_PCA_Tiem	TS	5280	leaf	5	5280	Beta-1-3-galactosyl-o-glycosyl-glycoprotein (AHRD V1 **-* B6Z261_WHEAT); contains Interpro domain(s) IPR003406 Glycosyl transferase, family 14	7	Solyc09g091230	2	Solyc09g091230.2
Solyc11g062310	11	49245427	11:49245427	Solyc11g062310.1.1	mRNA	15.8042	2.47258	9.03e-07	6.04431	BLUERchange_1_emmax_PCA_Tiem	var	BLUERchange	leaf	1		Proteasome component ECM29 (AHRD V1 *--- C1GQT7_PARBA); contains Interpro domain(s) IPR016024 Armadillo-type fold	2	Solyc11g062310	1	Solyc11g062310.1
Solyc09g092180	9	71325454	9:71325454	Solyc09g092180.2.1	mRNA	-361.773	62.7864	9.43e-07	6.02549	PC4_4_emmax_PCA_Tiem	var	PC4	leaf	4		HAPp48 5 protein (Fragment) (AHRD V1 ***- P92952_ARATH)	4	Solyc09g092180	2	Solyc09g092180.2
Solyc09g092210	9	71356296	9:71356296	Solyc09g092210.2.1	mRNA	-0.749603	0.128031	9.87e-07	6.00568	6400_5_emmax_PCA_Tiem	TS	6400	leaf	5	6400	Nuclear movement protein nudc (AHRD V1 *-*- Q17KI6_AEDAE); contains Interpro domain(s) IPR017447 CS	10	Solyc09g092210	2	Solyc09g092210.2
Solyc02g070690	2	40354930	2:40354930	Solyc02g070690.1.1	mRNA	-0.399788	0.0672424	1.01e-06	5.99568	6480_8_emmax_PCA_Tiem	TS	6480	leaf	8	6480	C2 domain-containing protein (AHRD V1 ***- D7LFS6_ARALY); contains Interpro domain(s) IPR018029 C2 membrane targeting protein	3	Solyc02g070690	1	Solyc02g070690.1
Solyc04g078740	4	63408781	4:63408781	Solyc04g078740.2.1	mRNA	-398.211	69.805	1.14e-06	5.9431	PC4_4_emmax_PCA_Tiem	var	PC4	leaf	4		Subtilisin-like protease (AHRD V1 **-- Q38708_ALNGL); contains Interpro domain(s) IPR015500 Peptidase S8, subtilisin-related	6	Solyc04g078740	2	Solyc04g078740.2
Solyc12g088200	12	63647812	12:63647812	Solyc12g088200.1.1	mRNA	-30.0109	5.25496	1.31e-06	5.88273	BLUERchange_6_emmax_PCA_Tiem	var	BLUERchange	leaf	6		Inositol-tetrakisphosphate 1-kinase 3 (AHRD V1 ***- B4FHJ7_MAIZE); contains Interpro domain(s) IPR017427 Inositol-tetrakisphosphate 1-kinase	4	Solyc12g088200	1	Solyc12g088200.1
Solyc05g048770	5	59431288	5:59431288	Solyc05g048770.2.1	mRNA	-15.0937	2.66158	1.48e-06	5.82974	Rchange_coef1_emmax_PCA_Tiem	var	Rchange	coef			N(4)-(beta-N-acetylglucosaminyl)-L-asparaginase (AHRD V1 *-** ASPG_HUMAN); contains Interpro domain(s) IPR000246 Peptidase T2, asparaginase 2	1	Solyc05g048770	2	Solyc05g048770.2
Solyc07g054670	7	62921447	7:62921447	Solyc07g054670.2.1	mRNA	-0.830287	0.146431	1.49e-06	5.82681	5280_5_emmax_PCA_Tiem	TS	5280	leaf	5	5280	NADH dehydrogenase like protein (AHRD V1 **** O65414_ARATH); contains Interpro domain(s) IPR013027 FAD-dependent pyridine nucleotide-disulphide oxidoreductase	3	Solyc07g054670	2	Solyc07g054670.2
Solyc05g017870	5	18757359	5:18757359	Solyc05g017870.1.1	mRNA	0.531615	0.0933645	1.5e-06	5.82391	5520_3_emmax_PCA_Tiem	TS	5520	leaf	3	5520	Mutator-like transposase-like (AHRD V1 *-*- Q9FH11_ARATH); contains Interpro domain(s) IPR018289 MULE transposase, conserved domain	7	Solyc05g017870	1	Solyc05g017870.1
Solyc07g054140	7	62512234	7:62512234	Solyc07g054140.2.1	mRNA	-0.847326	0.14951	1.5e-06	5.82391	5280_5_emmax_PCA_Tiem	TS	5280	leaf	5	5280	Syntaxin 32 (AHRD V1 ***- B6TET0_MAIZE); contains Interpro domain(s) IPR010989 t-SNARE	4	Solyc07g054140	2	Solyc07g054140.2
Solyc09g091110	9	70464158	9:70464158	Solyc09g091110.2.1	mRNA	-363.984	65.0255	1.61e-06	5.79317	PC4_4_emmax_PCA_Tiem	var	PC4	leaf	4		Unknown Protein (AHRD V1)	1	Solyc09g091110	2	Solyc09g091110.2
Solyc04g078400	4	63144593	4:63144593	Solyc04g078400.2.1	mRNA	-0.816334	0.144832	1.66e-06	5.77989	5280_5_emmax_PCA_Tiem	TS	5280	leaf	5	5280	Chromatin modification-related protein EAF3 (AHRD V1 **-- B6TDE5_MAIZE); contains Interpro domain(s) IPR008676 MRG	3	Solyc04g078400	2	Solyc04g078400.2
Solyc11g045160	11	31574672	11:31574672	Solyc11g045160.1.1	mRNA	17.3849	2.86001	2.01e-06	5.6968	Rchange_1_emmax_PCA_Tiem	var	Rchange	leaf	1		Vacuolar sorting-associated protein (AHRD V1 *-*- C0NJR3_AJECG)	1	Solyc11g045160	1	Solyc11g045160.1
Solyc03g111610	3	62248719	3:62248719	Solyc03g111610.2.1	mRNA	-1.97585	0.356286	2.05e-06	5.68825	BLUEseasonMin_3_emmax_PCA_Tiem	var	BLUEseasonMin	leaf	3		HAD-superfamily hydrolase subfamily IA variant 3 containing protein expressed (AHRD V1 **** Q10I42_ORYSJ); contains Interpro domain(s) IPR005834 Haloacid dehalogenase-like hydrolase	3	Solyc03g111610	2	Solyc03g111610.2
Solyc09g009090	9	2442102	9:2442102	Solyc09g009090.2.1	mRNA	15.5081	2.56157	2.14e-06	5.66959	BLUERchange_1_emmax_PCA_Tiem	var	BLUERchange	leaf	1		Protein kinase (AHRD V1 *-** Q1SMZ9_MEDTR); contains Interpro domain(s) IPR002290 Serine/threonine protein kinase	2	Solyc09g009090	2	Solyc09g009090.2
Solyc09g007890	9	1413908	9:1413908	Solyc09g007890.1.1	mRNA	-0.721439	0.129338	2.34e-06	5.63078	6400_5_emmax_PCA_Tiem	TS	6400	leaf	5	6400	Phenylalanine ammonia-lyase (AHRD V1 **** B5LAW0_CAPAN); contains Interpro domain(s) IPR005922 Phenylalanine ammonia-lyase	2	Solyc09g007890	1	Solyc09g007890.1
Solyc11g071660	11	55071398	11:55071398	Solyc11g071660.1.1	mRNA	-20.7013	3.75261	2.43e-06	5.61439	BLUERchange_5_emmax_PCA_Tiem	var	BLUERchange	leaf	5		NF-kappa-B-activating protein (AHRD V1 *--- NKAP_HUMAN); contains Interpro domain(s) IPR009269 Protein of unknown function DUF926	2	Solyc11g071660	1	Solyc11g071660.1
Solyc09g091030	9	70383319	9:70383319	Solyc09g091030.2.1	mRNA	-0.715803	0.128659	2.45e-06	5.61083	6400_5_emmax_PCA_Tiem	TS	6400	leaf	5	6400	Beta-amylase (AHRD V1 **** E0AE02_SOLLC); contains Interpro domain(s) IPR013781 Glycoside hydrolase, subgroup, catalytic core	2	Solyc09g091030	2	Solyc09g091030.2
Solyc11g044260	11	33192682	11:33192682	Solyc11g044260.1.1	mRNA	17.2523	2.88599	2.61e-06	5.58336	Rchange_1_emmax_PCA_Tiem	var	Rchange	leaf	1		Glutathione-regulated potassium-efflux system protein (AHRD V1 *-*- Q73FS4_WOLPM); contains Interpro domain(s) IPR006153 Cation/H+ exchanger	1	Solyc11g044260	1	Solyc11g044260.1
Solyc12g088470	12	63831478	12:63831478	Solyc12g088470.1.1	mRNA	-20.3645	3.71245	2.68e-06	5.57187	Rchange_coef1_emmax_PCA_Tiem	var	Rchange	coef			Cyclin A-like protein (AHRD V1 ***- Q40492_TOBAC); contains Interpro domain(s) IPR015453 G2/mitotic-specific cyclin A	1	Solyc12g088470	1	Solyc12g088470.1
Solyc12g088240	12	63692288	12:63692288	Solyc12g088240.1.1	mRNA	-0.0394622	0.00727427	2.83e-06	5.54821	difMin_coef3_emmax_PCA_Tiem	var	difMin	coef			Cellulose synthase-like C1-1 glycosyltransferase family 2 protein (AHRD V1 ***- D8RV47_SELML); contains Interpro domain(s) IPR001173 Glycosyl transferase, family 2	1	Solyc12g088240	1	Solyc12g088240.1
Solyc12g088720	12	63977414	12:63977414	Solyc12g088720.1.1	mRNA	-19.9248	3.65273	2.96e-06	5.52871	Rchange_coef1_emmax_PCA_Tiem	var	Rchange	coef			Polyadenylate-binding protein 2 (AHRD V1 ***- B6U4M0_MAIZE); contains Interpro domain(s) IPR006515 Polyadenylate binding protein, human types 1, 2, 3, 4	1	Solyc12g088720	1	Solyc12g088720.1
Solyc12g087970	12	63465599	12:63465599	Solyc12g087970.1.1	mRNA	-20.5388	3.76642	2.97e-06	5.52724	Rchange_coef1_emmax_PCA_Tiem	var	Rchange	coef			MYB transcription factor (AHRD V1 *-*- Q6R0D2_ARATH); contains Interpro domain(s) IPR001005 SANT, DNA-binding	1	Solyc12g087970	1	Solyc12g087970.1
Solyc12g089080	12	64211579	12:64211579	Solyc12g089080.1.1	mRNA	-0.797308	0.146521	3.08e-06	5.51145	5280_5_emmax_PCA_Tiem	TS	5280	leaf	5	5280	Glycosyltransferase family 77 protein (AHRD V1 ***- C1E245_9CHLO); contains Interpro domain(s) IPR003388 Reticulon	1	Solyc12g089080	1	Solyc12g089080.1
Solyc03g007710	3	2242723	3:2242723	Solyc03g007710.2.1	mRNA	-20.0461	3.67103	3.13e-06	5.50446	BLUERchange_3_emmax_PCA_Tiem	var	BLUERchange	leaf	3		Unknown Protein (AHRD V1)	2	Solyc03g007710	2	Solyc03g007710.2

[truncated: 4 more sheets: S10_Energy, S11_DNA_RNA, S12_hormones, S13_light]
